# Supplementary material for: Coelimycin Synthesis Activatory Proteins Are Key Regulators of Specialized Metabolism and Precursor Flux in Streptomyces coelicolor A3(2)
Source: Front Microbiol. 2021 Apr 9;12:616050. doi: 10.3389/fmicb.2021.616050 (PMC8062868; doi:10.3389/fmicb.2021.616050)
Supplement: Supplementary file 2 [file Table_2.xlsx]

## Sheet: Table S4
Supporting information Table S4. X!TandemPipeline peptide identification results
Combined mode of samples: S. coelicolor A3(2) M145, ∆cpkO (P193), ∆cpkN (P196) grown on medium 79NG overlaid with a perforated cellophane disc for 27 h, four biological replicates for each strain.
Table information:
	Group ID	The Group ID to which the peptide belongs. A peptide only belongs to one Group.
	Peptide ID	A unique reference to this peptide (sequence +MH +).
	SequenceLI	The peptide sequence in which all Leucine are converted to Isoleucine.
	Modifs	Textual information on modifications (if any).
	Charge	The charge state of the peptide identification featuring the best E-value among the same peptides (sequence + MH+).
	MH+ theo	The theoretical MH + for this peptide.
	Number of subgroups	The number of subgroups in which this peptide is present.
	Subgroup ids	Subgroup ID list in which this peptide is present.
	Number of spectra	The number of spectra (peptide spectrum match) identifying this peptides.
Group ID	Peptide ID	SequenceLI	Modifs	Charge	MH+ theo	Number of subgroups	Subgroup ids	Number of spectra
a1	pepa1a1	AADHTPDGVAGVIDFR		2	1640.8	1	a1.a3	16
a1	pepa1a2	AAEATGAHWAR		2	1140.55	1	a1.a1	12
a1	pepa1a3	AAFQDVVTR		2	1006.53	1	a1.a1	8
a1	pepa1a4	AAGDVDDAGIHAIIAEAGAAER		2	2093.03	1	a1.a2	13
a1	pepa1a5	AAIAAIPIPEFGFNYIGR		2	1920.04	1	a1.a1	18
a1	pepa1a6	AAIGDAADATSPAGR		2	1343.65	1	a1.a1	10
a1	pepa1a7	AAIIDVVGR		2	913.547	1	a1.a3	10
a1	pepa1a8	AAIIDVVGRHESIR		3	1535.87	1	a1.a3	1
a1	pepa1a9	AAIPAPTYTGR		2	1117.6	1	a1.a3	4
a1	pepa1b10	AAISDVVAR		2	901.51	1	a1.a1	4
a1	pepa1b11	AAPIIPGHPAYVIYTSGTTGR		3	2142.13	1	a1.a3	4
a1	pepa1b12	AAPIIPGHPAYVIYTSGTTGRPK		4	2367.28	1	a1.a3	29
a1	pepa1b13	AAQQTDGIDHWISTIGAPAPIPAAGK		3	2586.33	1	a1.a4	1
a1	pepa1b14	AASPIGGPVPGIVTHIIDDR		3	1985.08	1	a1.a4	13
a1	pepa1b15	AATASPSHTIIIGGEAIHTDQITDWR		3	2761.39	1	a1.a2	11
a1	pepa1b16	AAVAAGIPDTDVPR		2	1352.72	1	a1.a3	1
a1	pepa1b17	AAYAHQDVPFER		2	1403.67	2	a1.a1 a1.a2	1
a1	pepa1b18	ADDSTHYPFTWVVTPGDR		3	2063.95	1	a1.a4	8
a1	pepa1b19	ADGDIEYIGR		2	1108.53	1	a1.a3	2
a1	pepa1b20	AEIGEEIGVR		2	1072.56	1	a1.a3	5
a1	pepa1b21	AEINDIIITAFGIAVADWR		2	2088.11	1	a1.a2	1
a1	pepa1b22	AETAGSEPGFHR		2	1258.58	1	a1.a3	2
a1	pepa1b23	AEWTYAR		2	896.426	1	a1.a1	2
a1	pepa1b24	AFINAAGDPMGR		2	1219.59	1	a1.a3	9
a1	pepa1b25	AFINAAGDPMGR	10M:15.99	2	1235.58	1	a1.a3	10
a1	pepa1b26	AFVVIDAIPITPNR		2	1525.87	1	a1.a2	1
a1	pepa1b27	AGAAYIPIDPAHPAER		3	1648.84	1	a1.a3	22
a1	pepa1b28	AGAAYIPVDPAHPAER		2	1634.83	1	a1.a1	11
a1	pepa1b29	AGAGPEAPIAEVFAHNIR		2	1819.94	1	a1.a3	12
a1	pepa1b30	AGGAFVPIDPHWPAER		3	1719.86	1	a1.a4	5
a1	pepa1b31	AGGAYVPIHDTYPIDR		2	1744.87	1	a1.a1	18
a1	pepa1b32	AGGAYVPVDPEYPPDR		2	1702.81	1	a1.a3	35
a1	pepa1b33	AGQAIIER		2	857.484	1	a1.a3	5
a1	pepa1b34	AIAEHIATR		2	981.548	1	a1.a4	7
a1	pepa1b35	AIAETAGSEPGFHR		3	1442.7	1	a1.a3	26
a1	pepa1b36	AIDGEVPDIPQTTFIK		2	1743.92	1	a1.a2	5
a1	pepa1b37	AIDTSGTIR		2	933.5	1	a1.a2	12
a1	pepa1b38	AIEAIVEQADR		2	1214.64	1	a1.a1	4
a1	pepa1b39	AIIDDYIR		2	978.525	1	a1.a4	1
a1	pepa1b40	AIPAPAESGR		2	968.516	1	a1.a1	12
a1	pepa1b41	AIPAPAHAGQVTGR		3	1345.73	1	a1.a1	23
a1	pepa1b42	AIPAPAYSASTTGR		2	1362.7	2	a1.a1 a1.a2	2
a1	pepa1b43	AIPAPDYGAASTGR		2	1346.67	1	a1.a1	9
a1	pepa1b44	AIPAPDYSAR		2	1060.54	1	a1.a1	3
a1	pepa1b45	AIPAPEYDGEPVGR		2	1470.72	1	a1.a2	12
a1	pepa1b46	AIPAPEYR		2	916.489	1	a1.a3	4
a1	pepa1b47	AIPAPGHPAYVIY		2	1368.73	1	a1.a1	2
a1	pepa1b48	AIPAPGHPAYVIYTSGSTGR		3	2015.03	1	a1.a1	2
a1	pepa1b49	AIPAPGHPAYVIYTSGSTGRPK		3	2240.18	1	a1.a1	19
a1	pepa1b50	AIVEHAGRPEASGITPSDVSITSISEDDISR		3	3209.59	1	a1.a2	20
a1	pepa1b51	AIVEHAGRPEASGITPSDVSITSISEDDISRIESEWGSI		3	4111.01	1	a1.a2	22
a1	pepa1b52	ANTQVYVIDSAIRPVAPGTTGEIYIAGEQIAR		3	3373.78	1	a1.a2	2
a1	pepa1b53	APDWAPIPVQYADFAIWQR		2	2244.12	1	a1.a1	20
a1	pepa1b54	APGSVPAADVISVVTR		3	1538.85	1	a1.a1	6
a1	pepa1b55	APIAQDITAAY		2	1133.58	1	a1.a1	1
a1	pepa1b56	APIAQDITAAYAAR		2	1431.76	1	a1.a1	13
a1	pepa1b57	ARGQEVEIIAFIDAYPR		3	1948.03	1	a1.a3	5
a1	pepa1b58	ARIDQAEPIGDIFR		3	1600.84	2	a1.a1 a1.a2	12
a1	pepa1b59	ARIDQAEPIGDIFRR		4	1756.95	2	a1.a1 a1.a2	1
a1	pepa1b60	ARPDAVAVVDER		3	1297.69	1	a1.a4	1
a1	pepa1b61	ATAAASSASTIGVNIPDIR		2	1814.96	1	a1.a1	17
a1	pepa1b62	ATAGAEVPIRR		2	1140.65	1	a1.a1	7
a1	pepa1b63	ATPIPIDRPGISSH		3	1460.79	1	a1.a1	4
a1	pepa1b64	ATPIPIDRPGISSHAIFTIGGGR		4	2333.27	1	a1.a1	4
a1	pepa1b65	ATPSHIPIITNIAATASPSHTIIIGGEAIHTDQITDWR		4	4019.1	1	a1.a2	7
a1	pepa1b66	ATRTPPPEASPAPTGHQDGPIPPTPIMIR	27M:15.99	3	3018.55	1	a1.a4	1
a1	pepa1b67	AVGRIDVVDVTAGEVAER		3	1855.99	1	a1.a2	1
a1	pepa1b68	AVIAGEPIDPGPAAPGFEDHAR		3	2187.08	1	a1.a4	4
a1	pepa1b69	AVPAAAFGDTDR		2	1190.58	1	a1.a1	12
a1	pepa1b70	AYWTGIFTDRPEPVSITGR		3	2166.1	1	a1.a1	16
a1	pepa1b71	DAAGGQAGIDIAVEFSTEIFDAGTVR		3	2610.27	1	a1.a1	5
a1	pepa1b72	DADGAPAGIVGAAEYSADIFDEGTVTIIVER		3	3122.52	1	a1.a1	2
a1	pepa1b73	DAGAMIVITTR		2	1147.61	1	a1.a1	7
a1	pepa1b74	DAGFDVAEEEITGGR		2	1565.71	1	a1.a3	5
a1	pepa1b75	DAGFDVAEEEITGGRFPTAR		3	2138.01	1	a1.a3	4
a1	pepa1b76	DAIAGIPEQIEIPTDRPR		3	1991.06	1	a1.a2	4
a1	pepa1b77	DAIAGIPEQIEIPTDRPRPATAGYTGDR		3	2980.51	1	a1.a2	15
a1	pepa1b78	DAIASAIPDYMRPSAYVTIDAIPITPNGK		3	3060.57	1	a1.a1	18
a1	pepa1b79	DAIASAIPDYMRPSAYVTIDAIPITPNGKIDR		3	3444.78	1	a1.a1	11
a1	pepa1b80	DAITSAIPDYMVPSAIVTIDAIPITPNGK		2	2983.57	1	a1.a1	15
a1	pepa1b81	DAITSAIPDYMVPSAIVTIDAIPITPNGK	11M:15.99	3	2999.56	1	a1.a1	4
a1	pepa1b82	DAITSAIPDYMVPSAIVTIDAIPITPNGKIDR		3	3367.78	1	a1.a1	5
a1	pepa1b83	DAITSAIPDYMVPSAIVTIDAIPITPNGKIDR	11M:15.99	3	3383.78	1	a1.a1	1
a1	pepa1b84	DAIVSAIPDYMVPSAIVTIDAIPITPNGK		2	2981.59	1	a1.a2	24
a1	pepa1b85	DAIVSAIPDYMVPSAIVTIDAIPITPNGK	11M:15.99	3	2997.59	1	a1.a2	13
a1	pepa1b86	DAIVSAIPDYMVPSAIVTIDAIPITPNGKIDR		3	3365.8	1	a1.a2	4
a1	pepa1b87	DATAAISAWAR		2	1132.57	1	a1.a1	9
a1	pepa1b88	DGEVDPDAIR		2	1086.51	1	a1.a1	4
a1	pepa1b89	DGVGHGIIR		2	923.506	1	a1.a2	4
a1	pepa1b90	DHIAWIGAR		2	1038.55	1	a1.a1	5
a1	pepa1b91	DIAAAYTAR		2	951.489	1	a1.a1	1
a1	pepa1b92	DIAAYAHQDVPFER		2	1631.78	2	a1.a1 a1.a2	20
a1	pepa1b93	DIAGSPVTEAETDHWIDAAR		3	2154.01	1	a1.a2	3
a1	pepa1b94	DIAGSPVTEAETDHWIDAARPAAEPADPVIDPAR		4	3553.72	1	a1.a2	8
a1	pepa1b95	DIDGVVDAAVTVADTDDHIVAHVVGR		3	2659.33	1	a1.a4	1
a1	pepa1b96	DIFAAPTVADIAVR		2	1458.8	1	a1.a3	11
a1	pepa1b97	DIGTAYAAR		2	937.474	1	a1.a1	9
a1	pepa1b98	DISEIPGITVAIR		2	1383.78	1	a1.a1	13
a1	pepa1b99	DITAAYAAR		2	951.489	2	a1.a1 a1.a2	7
a1	pepa1c100	DPAAFIAIIAR		2	1157.67	1	a1.a1	12
a1	pepa1c101	DPHAIIHR		2	958.522	1	a1.a2	9
a1	pepa1c102	DQMHYPIGIIAIPR		2	1623.87	1	a1.a3	19
a1	pepa1c103	DQMHYPIGIIAIPR	3M:15.99	3	1639.86	1	a1.a3	11
a1	pepa1c104	DRFAAIPTPAYGFNYIGR		3	2029.03	1	a1.a2	6
a1	pepa1c105	DRIAPADGR		2	970.506	1	a1.a1	4
a1	pepa1c106	DRIAPAEGR		2	984.522	1	a1.a1	3
a1	pepa1c107	DRISPADGR		2	986.501	1	a1.a2	4
a1	pepa1c108	DSDVPADGPAPR		2	1196.55	1	a1.a1	7
a1	pepa1c109	DTAERIPGDGTPR		2	1384.68	1	a1.a1	6
a1	pepa1c110	DTAYVIYTSGSTGR		2	1490.71	1	a1.a1	6
a1	pepa1c111	DTAYVIYTSGSTGRPK		2	1715.86	1	a1.a1	22
a1	pepa1c112	DTDIAAYAHQDIPFER		2	1861.87	1	a1.a1	11
a1	pepa1c113	DTDITAYDHQDIPFEHIVDVISPTR		3	2897.4	1	a1.a1	11
a1	pepa1c114	DTDITAYTHQDIPFER		2	1921.89	2	a1.a2 a1.a3	12
a1	pepa1c115	DVDIPWQDADISTISEEER		2	2218.01	1	a1.a2	13
a1	pepa1c116	DVDIPWQDADISTISEEERR		3	2374.12	1	a1.a2	7
a1	pepa1c117	DVFEHQSTAR		2	1189.56	1	a1.a1	6
a1	pepa1c118	DVFEHQSVAR		2	1187.58	1	a1.a2	10
a1	pepa1c119	DVFEHQTPAIIAR		2	1496.79	1	a1.a1	3
a1	pepa1c120	DVTRDPAAFIAIIAR		3	1628.91	1	a1.a1	2
a1	pepa1c121	DVVVSVPVTGR		2	1127.64	1	a1.a1	9
a1	pepa1c122	DVYVGQIAFDIEGSFDGTR		2	2088.99	1	a1.a1	13
a1	pepa1c123	DYIAWIDAR		2	1122.56	1	a1.a2	16
a1	pepa1c124	EAAFVAPSAGFEPEISR		2	1777.88	1	a1.a4	11
a1	pepa1c125	EAAGDVTVVNVYGPTEATGH		2	1986.94	1	a1.a3	3
a1	pepa1c126	EAIAGIPDRIEIPADRPIPAVASHR		3	2664.46	1	a1.a1	1
a1	pepa1c127	EAPFTVIDRPGITDDEIR		3	2044.03	1	a1.a4	10
a1	pepa1c128	EDQPGDQRIVAYIVVNDSTEYDEK		3	2783.3	1	a1.a1	1
a1	pepa1c129	EGVTTIHFVPSMIDVFIR		3	2061.08	1	a1.a1	8
a1	pepa1c130	EGVTTIHFVPSMIDVFIREPAAAAIGGATPVR		4	3322.76	1	a1.a1	8
a1	pepa1c131	EIGGAGVSGPTVNVMPYIRPVDFGGPVGIMR	1E:-18.01 15M:15.99	3	3140.6	1	a1.a1	3
a1	pepa1c132	EIIEETRR		2	1045.56	1	a1.a1	4
a1	pepa1c133	EIIGADGNGAGTGDGGEGAR		2	1773.8	1	a1.a1	21
a1	pepa1c134	EIIPGYMVPSAFVAIPR		3	1860.01	1	a1.a1	18
a1	pepa1c135	EIIPGYMVPSAFVAIPR	7M:15.99	2	1876	1	a1.a1	3
a1	pepa1c136	EIMAIYAAEGDPSAIPR		3	1803.89	1	a1.a2	10
a1	pepa1c137	EIMAIYAAEGDPSAIPR	3M:15.99	2	1819.89	1	a1.a2	10
a1	pepa1c138	EIMTIYTVHGDGTAIPR		3	1873.95	1	a1.a3	5
a1	pepa1c139	ENPTEIAIR		2	1042.55	1	a1.a1	3
a1	pepa1c140	EPAAAAIGGATPVRR		3	1436.8	1	a1.a1	1
a1	pepa1c141	EPVPAAAYGHRPTDDVTDAER		3	2267.07	1	a1.a2	7
a1	pepa1c142	EPVPAAAYGHRPTDDVTDAERR		3	2423.17	1	a1.a2	16
a1	pepa1c143	ERDIAAYAHQDVPFER		3	1916.92	2	a1.a1 a1.a2	13
a1	pepa1c144	ERPGAEAVVAGDTSISYAEINAR		3	2376.18	1	a1.a3	15
a1	pepa1c145	ERVTVINQTPSAFHQIAAADRENPTEIAIR		4	3347.75	1	a1.a1	6
a1	pepa1c146	ETAESVISR		2	991.505	1	a1.a2	5
a1	pepa1c147	ETIPDHMIPTAFVVIDAIPITINGK		3	2705.46	1	a1.a1	4
a1	pepa1c148	ETIPDHMIPTAFVVIDAIPITINGK	7M:15.99	3	2721.45	1	a1.a1	3
a1	pepa1c149	ETIPDYMVPSAFVR		2	1624.8	1	a1.a2	15
a1	pepa1c150	ETIPDYMVPSAFVR	7M:15.99	2	1640.8	1	a1.a2	6
a1	pepa1c151	EVIGDEGDADAPAGR		2	1471.67	1	a1.a1	19
a1	pepa1c152	EVIGDESDPDSVAAR		2	1559.72	1	a1.a2	16
a1	pepa1c153	EVITGGDVVSPAAVAR		2	1540.83	1	a1.a1	11
a1	pepa1c154	EWNDTARPQR		2	1272.61	1	a1.a2	5
a1	pepa1c155	FAAIPTPAYGFNYIGR		2	1757.9	1	a1.a2	17
a1	pepa1c156	FAGIAAEVVASESVSAR		2	1663.86	1	a1.a2	7
a1	pepa1c157	FAPDGSIDFIGR		2	1294.64	1	a1.a4	10
a1	pepa1c158	FDAVGIDEAAVR		2	1262.64	1	a1.a1	4
a1	pepa1c159	FDIAITFGER		2	1168.6	1	a1.a2	13
a1	pepa1c160	FDIGRPPIIR		2	1183.69	1	a1.a2	3
a1	pepa1c161	FDISRPPIIR		3	1213.71	1	a1.a3	23
a1	pepa1c162	FDIVFAFDER		2	1258.61	1	a1.a1	4
a1	pepa1c163	FEIPVADVSEDR		2	1376.67	1	a1.a1	10
a1	pepa1c164	FEIPVADVSEDRIDAR		2	1831.92	1	a1.a1	14
a1	pepa1c165	FGDRPTEDTGVTVPGDAIAYVIFTSGSTGRPK		4	3311.65	1	a1.a4	1
a1	pepa1c166	FIAEIAADPAATVDEVAIITPDER		3	2527.29	1	a1.a1	28
a1	pepa1c167	FIAEIAADPAATVDEVAIITPDERER		3	2812.44	1	a1.a1	1
a1	pepa1c168	FITDEEGRPYR		2	1382.67	1	a1.a1	15
a1	pepa1c169	FPADPYAAIFGER		2	1453.71	1	a1.a1	2
a1	pepa1c170	FRGEDIDR		2	1007.49	1	a1.a1	2
a1	pepa1c171	FSAAGTTITYAEINSR		2	1701.84	1	a1.a2	1
a1	pepa1c172	FSIGYIPQVFDPARVEAVIAAFRR		4	2722.48	1	a1.a3	2
a1	pepa1c173	FTADPFGAPGSR		2	1222.59	1	a1.a3	8
a1	pepa1c174	FTADPHGAPGSR		2	1212.58	1	a1.a1	13
a1	pepa1c175	FTADPYGPAGTR		2	1252.6	1	a1.a2	8
a1	pepa1c176	FTANPHSSTPGAR		2	1342.65	1	a1.a1	24
a1	pepa1c177	FTANPHSSVPGAR		3	1340.67	1	a1.a2	12
a1	pepa1c178	FVAAVAQPDPQVDGAHR		3	1777.9	1	a1.a4	8
a1	pepa1c179	FVADPYGGSGER		2	1254.57	1	a1.a1	11
a1	pepa1c180	FVANPFEGPGER		2	1319.64	1	a1.a2	6
a1	pepa1c181	FVANPFGEPGSR		2	1277.63	1	a1.a1	8
a1	pepa1c182	FVAVAIPR		2	872.535	2	a1.a1 a1.a2	16
a1	pepa1c183	FVAVAVER		2	890.509	1	a1.a1	2
a1	pepa1c184	GAESWRPH		2	939.443	1	a1.a3	1
a1	pepa1c185	GAIDNFIADMGRR		3	1435.71	1	a1.a2	12
a1	pepa1c186	GAITAAPER		2	885.479	1	a1.a3	1
a1	pepa1c187	GAITAAPERIDFSEDEAASAAITR		3	2462.22	1	a1.a3	14
a1	pepa1c188	GAQQIVIPVEAVATPFAVVDVAAEDVAER		3	2964.57	1	a1.a2	2
a1	pepa1c189	GAVPAPPTTPYAEYAR		2	1660.83	1	a1.a4	4
a1	pepa1c190	GDDAVDQVVGFFVNTIVIR		3	2064.08	1	a1.a1	1
a1	pepa1c191	GEDADAPVVIDIESHGR		2	1779.85	1	a1.a1	7
a1	pepa1c192	GEDPDAPVVIDIESHGR		3	1805.87	1	a1.a1	7
a1	pepa1c193	GEEPAPVGTSWR		2	1285.62	1	a1.a1	7
a1	pepa1c194	GEIIAPWR		2	941.52	1	a1.a3	4
a1	pepa1c195	GFRVEIGEVESAISR		3	1648.87	1	a1.a2	4
a1	pepa1c196	GGGAPGGGAGPEPWSVIGR		2	1678.83	1	a1.a2	12
a1	pepa1c197	GGRVPITVPAPIHSGVAEIAR		4	2097.19	1	a1.a1	6
a1	pepa1c198	GGTHFAVNVVATMR		2	1459.75	1	a1.a2	10
a1	pepa1c199	GGTTVSYAEIDIR		2	1381.7	1	a1.a1	3
a1	pepa1c200	GHTPGTYDGDVIVIAAER		2	1870.93	1	a1.a3	17
a1	pepa1c201	GHTPGTYDGDVIVIAAERADGDK		4	2357.14	1	a1.a3	7
a1	pepa1c202	GIAPATIPEIFER		2	1413.77	1	a1.a3	12
a1	pepa1c203	GIGAEDFVAIAIHK		2	1440.78	1	a1.a2	28
a1	pepa1c204	GIGPDAIVAIAIPR		2	1362.81	1	a1.a1	19
a1	pepa1c205	GIGPGATVGIAIPR		2	1278.75	1	a1.a4	8
a1	pepa1c206	GMRVEPAEIEAVTAGIPGVAQAAVIVR		3	2704.48	1	a1.a3	1
a1	pepa1c207	GPDRPGIIVIVAH		3	1343.78	1	a1.a2	1
a1	pepa1c208	GPDRPGIIVIVAHHIAVDAVSWR		4	2478.37	1	a1.a2	2
a1	pepa1c209	GPEGPAGPTGPVPSAR		2	1446.73	1	a1.a2	14
a1	pepa1c210	GPIAQDITAAY		2	1119.57	2	a1.a2 a1.a3	6
a1	pepa1c211	GPIAQDITAAYTAR		2	1447.75	2	a1.a2 a1.a3	20
a1	pepa1c212	GPVHGAHPAYTIY		2	1382.69	1	a1.a2	5
a1	pepa1c213	GPVHGAHPAYTIYTSGSTGR		3	2028.99	1	a1.a2	11
a1	pepa1c214	GPVHGAHPAYTIYTSGSTGRPK		3	2254.14	1	a1.a2	2
a1	pepa1c215	GQEVEIIAFIDAYPR		2	1720.89	1	a1.a3	17
a1	pepa1c216	GQGVTMNTVVQGAWAIAIAQATGR		3	2400.25	1	a1.a2	11
a1	pepa1c217	GRGEDADAPVVIDIESHGR		3	1992.97	1	a1.a1	10
a1	pepa1c218	GRGEDADAPVVIDIESHGRHEEAVPGVEISR		4	3296.63	1	a1.a1	2
a1	pepa1c219	GRGEDPDAPVVIDIESHGR		4	2018.99	1	a1.a1	5
a1	pepa1c220	GRGEDPDAPVVIDIESHGRHEEAVPGAEISR		4	3294.61	1	a1.a1	1
a1	pepa1c221	GRIPAPDYAAAGTGR		2	1472.76	1	a1.a2	17
a1	pepa1c222	GRIPEFMVPTAFVVIDAIPITPNR		3	2653.45	1	a1.a2	3
a1	pepa1c223	GRIPEFMVPTAFVVIDAIPITPNR	7M:15.99	3	2669.45	1	a1.a2	1
a1	pepa1c224	GRPPGAAPDADIPTVIGVR		3	1859.01	1	a1.a3	23
a1	pepa1c225	GSGTDVTQTADEAAGR		2	1535.69	1	a1.a4	9
a1	pepa1c226	GSGTDVTQTADEAAGRIDPENGDIVAFTWIETSR		3	3579.68	1	a1.a4	15
a1	pepa1c227	GSIPEYMVPAAIVVIDAIPITTNGK		3	2569.39	1	a1.a3	26
a1	pepa1c228	GSIPEYMVPAAIVVIDAIPITTNGK	7M:15.99	2	2585.39	1	a1.a3	11
a1	pepa1c229	GTAPVTVDIESHGR		2	1438.73	1	a1.a2	12
a1	pepa1c230	GTAQGIVDR		2	916.485	1	a1.a3	8
a1	pepa1c231	GTGPIIEGIDATIPEIFAEQAIR		2	2411.28	1	a1.a1	22
a1	pepa1c232	GTIGVEISVR		2	1030.59	1	a1.a1	5
a1	pepa1c233	GTPSHIAIIATMPPEVAPSGTITIGGEEIR		3	3015.58	1	a1.a3	25
a1	pepa1c234	GTPSHIAIIATMPPEVAPSGTITIGGEEIRGEIIAPWR		4	3938.08	1	a1.a3	6
a1	pepa1c235	GVAGQHPDTPIAHPVEIVAGAHDTDAGPTIH		4	3080.52	1	a1.a2	3
a1	pepa1c236	GVAVPHGNVVR		2	1104.63	1	a1.a1	4
a1	pepa1c237	GVTVTHSGIPAIIDIFTSQIDVVPGSR		3	2779.5	1	a1.a3	14
a1	pepa1c238	GVVIEHHAIATY		2	1309.69	2	a1.a1 a1.a2	3
a1	pepa1c239	GVVIEHHAIATYIHR		3	1715.93	2	a1.a1 a1.a2	23
a1	pepa1c240	GVVVTHTGIPGIIDIFTR		3	1895.07	1	a1.a1	19
a1	pepa1c241	GYIGQPAQTAHR		2	1298.66	1	a1.a4	8
a1	pepa1c242	GYIGRPAISAER		3	1289.7	1	a1.a1	9
a1	pepa1c243	GYIGRPAITADRFPADPYAAIFGER		3	2724.39	1	a1.a1	4
a1	pepa1c244	GYIGRPAITAER		2	1303.71	2	a1.a1 a1.a2	19
a1	pepa1c245	GYIGRPSITAGR		3	1247.69	1	a1.a3	10
a1	pepa1c246	GYINRPGQSASR		3	1305.67	1	a1.a2	16
a1	pepa1c247	GYVNAPGITASR		2	1205.63	1	a1.a4	1
a1	pepa1c248	HAAERPGHIAVETAGAAAPGGAITYGEINER		3	3086.54	1	a1.a1	17
a1	pepa1c249	HAAYMIYTSGSTGR		2	1514.71	1	a1.a1	3
a1	pepa1c250	HAAYMIYTSGSTGRPK		3	1739.85	2	a1.a1 a1.a2	15
a1	pepa1c251	HAAYMIYTSGSTGRPK	5M:15.99	3	1755.85	2	a1.a1 a1.a2	4
a1	pepa1c252	HAEDAPAIVNMYGITETTVHVSHFAIDR		4	3094.51	1	a1.a1	14
a1	pepa1c253	HAFDIGAEIPVR		2	1324.7	2	a1.a2 a1.a3	5
a1	pepa1c254	HAFDITADIPFIAR		2	1586.83	1	a1.a2	32
a1	pepa1c255	HDPSGGPAGMR		2	1081.48	1	a1.a2	11
a1	pepa1c256	HDPSGGPAGMR	10M:15.99	2	1097.48	1	a1.a2	10
a1	pepa1c257	HEEAVPGAEISR		2	1294.64	1	a1.a1	6
a1	pepa1c258	HEEAVPGVEISR		2	1322.67	1	a1.a1	5
a1	pepa1c259	HEHIVPGADITR		2	1344.7	1	a1.a2	11
a1	pepa1c260	HGAGEDIPIGTPVAGR		2	1546.8	2	a1.a2 a1.a3	28
a1	pepa1c261	HGITSAQHEVWIAQQIDPR		3	2186.11	1	a1.a1	13
a1	pepa1c262	HIDISGHEDPEGEAQR		2	1789.81	1	a1.a1	24
a1	pepa1c263	HIIGEGIGAEDFVAIAIAK		3	1924.05	1	a1.a1	22
a1	pepa1c264	HINPTAGPR		2	962.517	1	a1.a1	11
a1	pepa1c265	HIPPGIPVYGIQAAGIDGDGPIPATIQEMAAEYADIVR		3	3915.99	1	a1.a3	10
a1	pepa1c266	HIPPGIPVYGIQAAGIDGDGPIPATIQEMAAEYADIVR	29M:15.99	3	3931.99	1	a1.a3	1
a1	pepa1c267	HMIQDADPAIVITTSDVDDR		2	2212.06	1	a1.a3	5
a1	pepa1c268	HMIQDADPAIVITTSDVDDR	2M:15.99	3	2228.05	1	a1.a3	1
a1	pepa1c269	HPAVAESAVTVR		2	1236.67	1	a1.a2	17
a1	pepa1c270	HPAYTIYTSGSTGRPK		3	1735.88	2	a1.a2 a1.a4	1
a1	pepa1c271	HRADGDIEYIGR		3	1401.69	1	a1.a3	15
a1	pepa1c272	HRVVEEWNATAK		3	1439.74	1	a1.a3	7
a1	pepa1c273	HSGTAITDADR		2	1143.54	1	a1.a3	4
a1	pepa1c274	HVVADTAATIIITDR		3	1595.88	1	a1.a1	10
a1	pepa1c275	HWAISISDIAGQPR		2	1550.81	1	a1.a1	3
a1	pepa1c276	IAAAITDRDDAASVPEAEAVPPYGPAPITPVMAR		3	3432.75	1	a1.a1	37
a1	pepa1c277	IAAAITDRDDAASVPEAEAVPPYGPAPITPVMAR	32M:15.99	3	3448.74	1	a1.a1	9
a1	pepa1c278	IAAQPAHDITDEDR		2	1551.74	1	a1.a2	11
a1	pepa1c279	IAAQPAHDITDEDRTQPISPWNAAYIIYTSGSTGR		4	3815.86	1	a1.a2	6
a1	pepa1c280	IAAQPAHDITDEDRTQPISPWNAAYIIYTSGSTGRPK		4	4041.01	1	a1.a2	24
a1	pepa1c281	IAAVVADARPDAVITVSAVTPR		3	2192.24	1	a1.a4	4
a1	pepa1c282	IADTWFR		2	908.462	1	a1.a1	7
a1	pepa1c283	IADWYER		2	952.452	1	a1.a1	3
a1	pepa1c284	IAEIGIGGDDFNQSVVVSIPPAVDR		2	2568.33	1	a1.a1	11
a1	pepa1c285	IAEIGIGGDDFNQSVVVSIPPAVDRDR		3	2839.46	1	a1.a1	7
a1	pepa1c286	IAEQWFR		2	949.489	1	a1.a1	1
a1	pepa1c287	IAFTVPTAIHAR		3	1296.74	1	a1.a2	19
a1	pepa1c288	IAGTIDDAAPVAIITTAAVAAGIPDTDVPR		2	2875.54	1	a1.a3	13
a1	pepa1c289	IAHAISDSAPAAIITDR		3	1721.92	1	a1.a1	11
a1	pepa1c290	IAISIPDFMMPSAFVAIDAIPISPNGK		3	2815.48	1	a1.a3	6
a1	pepa1c291	IAISIPDFMMPSAFVAIDAIPISPNGK	9M:15.99	3	2831.47	1	a1.a3	1
a1	pepa1c292	IAPDVTDWAR		2	1143.58	1	a1.a1	8
a1	pepa1c293	IAPIIPGHPAYVIY		2	1523.86	1	a1.a3	3
a1	pepa1c294	IAPIIPGHPAYVIYTSGTTGR		3	2184.18	1	a1.a3	5
a1	pepa1c295	IAPIIPGHPAYVIYTSGTTGRPK		4	2409.33	1	a1.a3	9
a1	pepa1c296	IAPPAGASGDGSAIR		2	1339.7	1	a1.a1	12
a1	pepa1c297	IATMAEDAAPVCAITTSAVPAGVFPAEIPR	12C:57.02	3	3026.53	1	a1.a2	1
a1	pepa1c298	IAVRPGESFAR		2	1202.66	1	a1.a1	23
a1	pepa1c299	IAWMQDTYGIEPSDR		2	1781.82	1	a1.a1	14
a1	pepa1c300	IAWMQDTYGIEPSDR	4M:15.99	2	1797.81	1	a1.a1	11
a1	pepa1c301	IDEAEIAAVIEVFMNNAAIMR	20M:15.99	2	2336.16	1	a1.a3	2
a1	pepa1c302	IDFSEDEAASAAITR		2	1595.75	1	a1.a3	4
a1	pepa1c303	IDGTEEGPVPIGR		2	1339.69	1	a1.a2	4
a1	pepa1c304	IDGTEEGPVPIGRPFANTQVYVIDSAIRPVAPGTTGEIYIAGEQIAR		4	4938.56	1	a1.a2	26
a1	pepa1c305	IDIAIEIAEHR		2	1279.7	1	a1.a1	9
a1	pepa1c306	IDPATGHAASAAVPETEGVTAMNPSPEPAPSPESIDSTEVA		3	4000.86	1	a1.a3	31
a1	pepa1c307	IDPATGHAASAAVPETEGVTAMNPSPEPAPSPESIDSTEVA	22M:15.99	3	4016.86	1	a1.a3	11
a1	pepa1c308	IDQAEPIGDIFR		2	1373.71	2	a1.a1 a1.a2	3
a1	pepa1c309	IDQAEPIGDIFRR		3	1529.81	2	a1.a1 a1.a2	12
a1	pepa1c310	IDVSVPAGIHR		2	1163.65	1	a1.a1	12
a1	pepa1c311	IDVVDVTAGEVAER		2	1472.76	1	a1.a2	12
a1	pepa1c312	IEIEDVEVGIAEHPR		3	1705.88	1	a1.a4	11
a1	pepa1c313	IEIGEIEAAIVR		2	1312.75	1	a1.a1	15
a1	pepa1c314	IEIGEIEAAVAGGPGVR		3	1637.89	1	a1.a3	10
a1	pepa1c315	IEIGEIEAEISR		2	1358.72	1	a1.a2	8
a1	pepa1c316	IEIGEIEAEISRHPAVAESAVTVR		4	2576.37	1	a1.a2	11
a1	pepa1c317	IEIPSDRPRPAR		3	1406.79	1	a1.a1	4
a1	pepa1c318	IEPGEIEATITAQTGITQATVQIR		2	2540.36	1	a1.a1	3
a1	pepa1c319	IEPGEIEATITAQTGITQATVQIREDQPGDQR		3	3465.75	1	a1.a1	3
a1	pepa1c320	IEPGEIEAVIAAHPAVDDVAVVAR		3	2441.3	1	a1.a1	15
a1	pepa1c321	IEPGEIETTITAQTGITQATVQIR		2	2570.37	1	a1.a2	12
a1	pepa1c322	IEPGEIETTITAQTGITQATVQIREDQPGDQR		3	3495.76	1	a1.a2	14
a1	pepa1c323	IEPGEIETTITAQTGITQTTVQIR		2	2600.38	1	a1.a1	5
a1	pepa1c324	IEPGEIETTITAQTGITQTTVQIREDTPGDQR		3	3498.76	1	a1.a1	5
a1	pepa1c325	IEPTEIEAVITERPHIAR		4	2074.13	1	a1.a1	10
a1	pepa1c326	IEYVIADSAPQVVIVTPEQR		2	2227.2	1	a1.a4	3
a1	pepa1c327	IFEEQVAR		2	991.521	2	a1.a2 a1.a3	10
a1	pepa1c328	IFETPTVAGISAAIDGAER		3	1917.99	1	a1.a1	5
a1	pepa1c329	IGAGEDIPIGTPVAGR		2	1522.82	1	a1.a1	13
a1	pepa1c330	IGAGEDIPVGTAVAGR		2	1482.79	1	a1.a2	6
a1	pepa1c331	IGAGEDVPIGSTIAGR		2	1512.8	1	a1.a1	11
a1	pepa1c332	IGEGWFR		2	864.436	1	a1.a2	5
a1	pepa1c333	IGGAIDVDAIR		2	1099.61	1	a1.a1	7
a1	pepa1c334	IGQEGTDEAPWTIEGGDVAGIDGAMPIAHPVDVNAVAR		3	3828.85	1	a1.a1	35
a1	pepa1c335	IGQEGTDEAPWTIEGGDVAGIDGAMPIAHPVDVNAVAR	25M:15.99	3	3844.84	1	a1.a1	16
a1	pepa1c336	IHQDGDAIR		2	1024.52	1	a1.a1	6
a1	pepa1c337	IHQDGDAIRDGIK		3	1437.74	1	a1.a1	5
a1	pepa1c338	IIAAAVAHPGR		2	1075.64	1	a1.a2	4
a1	pepa1c339	IIDAIVADPSR		2	1169.65	1	a1.a1	6
a1	pepa1c340	IIDAIVADPSRR		2	1325.75	1	a1.a1	11
a1	pepa1c341	IIDHQWPGIADIQHWAGHGEIFDTAMVFQNYPVSADTTSR		4	4524.15	1	a1.a1	1
a1	pepa1c342	IIDHQWVGIAEIQR		2	1677.91	1	a1.a3	24
a1	pepa1c343	IIFGGEGIDIAR		2	1260.69	1	a1.a4	9
a1	pepa1c344	IIGVIGSVTADPDRPIGGIGIIDPAER		3	2701.49	1	a1.a2	8
a1	pepa1c345	IIGVIGSVTADPDRPIGGIGIIDPAERR		3	2857.59	1	a1.a2	7
a1	pepa1c346	IIGWSIGGNVAFAMAR		2	1662.88	1	a1.a3	1
a1	pepa1c347	IIIDDPDVTAR		2	1227.66	1	a1.a2	12
a1	pepa1c348	IIIDEEPAAGGGEDAADITDADR		2	2314.07	1	a1.a3	30
a1	pepa1c349	IIIDEPAAAGTTAAGAPAPPGTIPR		2	2328.26	1	a1.a1	36
a1	pepa1c350	IIIIITQVAADPGVR		2	1578.96	1	a1.a1	13
a1	pepa1c351	IITIHPNIAAR		3	1218.73	1	a1.a4	12
a1	pepa1c352	IIVIGEEPPPTAAEPGPAAR		2	1985.07	1	a1.a4	9
a1	pepa1c353	IIVPDIAAAYAGETIAPVGTPWR		2	2381.29	1	a1.a1	17
a1	pepa1c354	IIVPDIAAAYEGR		2	1387.76	1	a1.a2	5
a1	pepa1c355	IIVPDIAAAYEGRPISPAGTGWR		3	2410.29	1	a1.a2	1
a1	pepa1c356	IPAHEVPR		2	918.516	1	a1.a1	5
a1	pepa1c357	IPAPAYSASTTGR		2	1291.66	2	a1.a1 a1.a2	1
a1	pepa1c358	IPAPDYAAAGTGR		2	1259.64	1	a1.a2	4
a1	pepa1c359	IPEFMVPTAFVVIDAIPITPNR		2	2440.33	1	a1.a2	21
a1	pepa1c360	IPEFMVPTAFVVIDAIPITPNR	5M:15.99	2	2456.33	1	a1.a2	12
a1	pepa1c361	IPEFMVPTAFVVIDAIPITPNRK		3	2568.43	1	a1.a2	7
a1	pepa1c362	IPEFMVPTAFVVIDAIPITPNRK	5M:15.99	3	2584.42	1	a1.a2	1
a1	pepa1c363	IPEIPITGNGK		2	1138.65	1	a1.a2	9
a1	pepa1c364	IPEIPITGNGKIDR		3	1522.86	1	a1.a2	12
a1	pepa1c365	IPEPDFGFNYIGR		2	1524.75	1	a1.a1	13
a1	pepa1c366	IPGITTSIIPVHTGISR		2	1762.02	1	a1.a1	13
a1	pepa1c367	IPISFAQR		2	931.536	1	a1.a1	6
a1	pepa1c368	IPISYAQQR		2	1075.59	3	a1.a1 a1.a2 a1.a3	15
a1	pepa1c369	IPVAVIAVAK		2	980.65	1	a1.a3	1
a1	pepa1c370	IPVTPNGK		2	825.483	1	a1.a1	3
a1	pepa1c371	IRAEWTYAR		2	1165.61	1	a1.a1	3
a1	pepa1c372	IRETIPDYMVPSAFVR		3	1893.99	1	a1.a2	7
a1	pepa1c373	IRPAETITGFIR		3	1373.79	1	a1.a3	17
a1	pepa1c374	IRPAETITGFIRR		3	1529.89	1	a1.a3	2
a1	pepa1c375	IRPTAPGVTGEMYVAGAGIAR		3	2087.11	1	a1.a1	18
a1	pepa1c376	ISAQIAHQIIAR		3	1320.77	1	a1.a4	1
a1	pepa1c377	ISGPIRPDAIR		2	1194.7	1	a1.a3	2
a1	pepa1c378	ISIDIAPHTTEAIITR		3	1750.97	1	a1.a1	5
a1	pepa1c379	ISPAQIAGIR		2	1025.61	1	a1.a4	10
a1	pepa1c380	ISYAEINAR		2	1036.54	3	a1.a1 a1.a2 a1.a3	6
a1	pepa1c381	ITAHTDPVAAAR		3	1222.65	1	a1.a4	1
a1	pepa1c382	ITGDIDPGAIR		2	1127.61	1	a1.a1	8
a1	pepa1c383	ITGPVDGAAISAAIGDVVAR		2	1853.01	1	a1.a1	22
a1	pepa1c384	ITGTIDTDAIQSAFNDIIAR		2	2135.1	1	a1.a2	35
a1	pepa1c385	ITGTIDTDAIQSAINDIIAR		2	2101.11	1	a1.a1	9
a1	pepa1c386	ITPGMVSNR		2	974.509	1	a1.a1	9
a1	pepa1c387	ITPGMVSNR	5M:15.99	2	990.504	1	a1.a1	1
a1	pepa1c388	ITVDDSFFDIGGHSIIATR		3	2064.04	1	a1.a1	5
a1	pepa1c389	ITYAEIDAAANR		2	1307.66	1	a1.a3	5
a1	pepa1c390	ITYMIDDAQPAITITAPIPPASYDSRPTSEITDVER		3	3947.96	1	a1.a1	16
a1	pepa1c391	ITYMIDDAQPAITITAPIPPASYDSRPTSEITDVER	4M:15.99	3	3963.95	1	a1.a1	3
a1	pepa1c392	ITYMIDDAQPAITITAPIPPASYDSRPTSEITDVERR		4	4104.06	1	a1.a1	9
a1	pepa1c393	ITYMIDDAQPAITITAPIPPASYDSRPTSEITDVERR	4M:15.99	4	4120.05	1	a1.a1	1
a1	pepa1c394	ITYMIDDARPAITIR	4M:15.99	3	1764.93	1	a1.a2	3
a1	pepa1c395	ITYMIDDARPAITITEPVPVER		3	2500.31	1	a1.a1	20
a1	pepa1c396	ITYMIDDARPAITITEPVPVER	4M:15.99	3	2516.31	1	a1.a1	1
a1	pepa1c397	IVAAIGAIIDR		2	1111.68	1	a1.a2	10
a1	pepa1c398	IVAIAIPR		2	852.567	2	a1.a1 a1.a3	12
a1	pepa1c399	IVAYIVTGAGPVPVPSDEEIR		2	2182.18	1	a1.a2	3
a1	pepa1c400	IVAYIVTGAGPVPVPSDEEIRER		3	2467.32	1	a1.a2	24
a1	pepa1c401	IVAYIVTSTGYDENTVR		2	1900.97	1	a1.a2	23
a1	pepa1c402	IVAYIVVNDSTEYDEK		2	1857.91	1	a1.a1	21
a1	pepa1c403	IVAYIVVNDSTEYDEPTIR		2	2197.1	1	a1.a1	9
a1	pepa1c404	IVAYVVPDPGHWDEAAAR		3	1965.98	1	a1.a3	16
a1	pepa1c405	IVAYVVPEPGATVDTAEIR		2	2000.07	1	a1.a1	12
a1	pepa1c406	IVAYVVTGSGATAR		2	1364.75	1	a1.a1	10
a1	pepa1c407	IVEAINPAR		2	982.568	2	a1.a1 a1.a2	10
a1	pepa1c408	IVEAINPTR		2	1012.58	2	a1.a2 a1.a3	12
a1	pepa1c409	IVEAVNPDR		2	1012.54	1	a1.a1	7
a1	pepa1c410	IVGYVVAAAGR		2	1075.63	1	a1.a1	7
a1	pepa1c411	IVGYVVPDAGASVDPGAIR		2	1855.99	1	a1.a3	12
a1	pepa1c412	IVIDAPAPADGGTTGGDPADAHPATDIAQGER		3	3056.46	1	a1.a1	35
a1	pepa1c413	IVIQEWNDTAAEPPAASVTGIFER		2	2614.31	1	a1.a2	37
a1	pepa1c414	IVMTNHHIVIDGWSMPVIIR		4	2331.25	1	a1.a2	12
a1	pepa1c415	IVTGAGPVPVPSDEEIRER		3	2021.07	1	a1.a2	2
a1	pepa1c416	IVTSTGYDENTVR		2	1454.71	1	a1.a2	4
a1	pepa1c417	IVVVPHDVTRDPAAFIAIIAR		4	2273.31	1	a1.a1	15
a1	pepa1c418	IWFIHIIEGPSPTYNIPTVIR		3	2466.35	1	a1.a3	25
a1	pepa1c419	IWFIHQFEGPSATY		2	1695.82	1	a1.a2	11
a1	pepa1c420	IWFIHQFEGPSATYNMPTAIR		3	2479.22	1	a1.a2	6
a1	pepa1c421	IWFIHQIEGPSATY		2	1661.83	1	a1.a1	4
a1	pepa1c422	IWFIHQIEGPSATYNIPTTIR		3	2457.29	1	a1.a1	3
a1	pepa1c423	IWFIHQIEGPSATYNTVITIR		3	2459.31	1	a1.a1	4
a1	pepa1c424	IWFIHQIEGPSPTYNITGAIR		3	2413.27	1	a1.a1	13
a1	pepa1c425	IWFIHQIEGPTATY		2	1675.85	1	a1.a2	6
a1	pepa1c426	IWFIHQIEGPTATYNIPTTIR		3	2471.31	1	a1.a2	31
a1	pepa1c427	IWFIHQYEGPSPIYNIPAAIR		3	2485.3	1	a1.a1	5
a1	pepa1c428	KNGAWAQIVIR		3	1255.73	1	a1.a2	1
a1	pepa1c429	MGAGEDVPIGTPVAGR		2	1526.76	1	a1.a1	5
a1	pepa1c430	MGAGEDVPIGTPVAGR	1M:15.99	2	1542.76	1	a1.a1	6
a1	pepa1c431	MGAGEDVPIGTPVAGRGDDAVDQVVGFFVNTIVIR		3	3571.82	1	a1.a1	6
a1	pepa1c432	MGAGEDVPIGTPVAGRGDDAVDQVVGFFVNTIVIR	1M:15.99	3	3587.82	1	a1.a1	1
a1	pepa1c433	MIQAVWIDR		2	1131.6	1	a1.a1	8
a1	pepa1c434	MIQAVWIDR	1M:15.99	2	1147.59	1	a1.a1	1
a1	pepa1c435	MIVIDPYIQPVPAGVPGEIYVSGVQIAR		3	2981.62	1	a1.a2	27
a1	pepa1c436	MIVIDPYIQPVPAGVPGEIYVSGVQIAR	1M:15.99	3	2997.61	1	a1.a2	24
a1	pepa1c437	MIYTSGSTGRPK		3	1297.66	2	a1.a1 a1.a2	5
a1	pepa1c438	MIYTSGSTGRPK	1M:15.99	2	1313.65	2	a1.a1 a1.a2	1
a1	pepa1c439	MVAGEEAYR		2	1025.47	1	a1.a1	12
a1	pepa1c440	MYVIDAAIRPVPAGVPGEIYIAGVQIAR		3	2939.62	1	a1.a1	16
a1	pepa1c441	NAIPEPVIPAGSSAPPTTDEER		2	2248.11	1	a1.a4	2
a1	pepa1c442	NDAATEDIVGFFVNTIVIR		2	2094.09	1	a1.a2	24
a1	pepa1c443	NDTSGNPTFR		2	1108.5	1	a1.a1	12
a1	pepa1c444	NMPTAIR		2	802.424	1	a1.a2	2
a1	pepa1c445	NTAGGTYIVGYVIPAAGHEDIRADEVK		3	2816.42	1	a1.a4	4
a1	pepa1c446	PAITADRFPADPYAAIFGER		3	2178.1	1	a1.a1	3
a1	pepa1c447	PAPAYSASTAGR		2	1148.57	1	a1.a1	1
a1	pepa1c448	PAPAYSASTTGR		2	1178.58	2	a1.a1 a1.a2	5
a1	pepa1c449	PATADHTGDRVEFAIPADIHTR		4	2390.18	1	a1.a3	3
a1	pepa1c450	PATADHTGDRVTFTVPADIHTR		4	2378.18	1	a1.a2	2
a1	pepa1c451	PAVAGYSGDRVPFTVPTEIHTR		4	2370.22	1	a1.a1	4
a1	pepa1c452	PFANTQVYVIDSAIRPVAPGTTGEIYIAGEQIAR		3	3617.9	1	a1.a2	8
a1	pepa1c453	PGDGIGHGIIR		2	1091.6	1	a1.a1	8
a1	pepa1c454	PGEIFISGSGIAR		2	1303.7	1	a1.a1	1
a1	pepa1c455	PGGHTDPAYIAGTVR		2	1511.76	1	a1.a1	9
a1	pepa1c456	QAAVVIREDRPGDQR		3	1709.9	2	a1.a1 a1.a3	1
a1	pepa1c457	QAIPDYMVPSAFVVIGTIPITANGK	1Q:-17.03	2	2585.37	1	a1.a1	2
a1	pepa1c458	QAIPDYMVPSAFVVIGTIPITANGK	1Q:-17.03 7M:15.99	2	2601.36	1	a1.a1	6
a1	pepa1c459	QAIPDYMVPSAFVVIGTIPITANGK		3	2602.39	1	a1.a1	12
a1	pepa1c460	QAIPDYMVPSAFVVIGTIPITANGK	7M:15.99	3	2618.39	1	a1.a1	6
a1	pepa1c461	QAIPDYMVPSAFVVIGTIPITANGKIDR		3	2986.61	1	a1.a1	1
a1	pepa1c462	QAWTEAFAGIDAPSIVAPGR	1Q:-17.03	2	2040.02	1	a1.a3	11
a1	pepa1c463	QAWTEAFAGIDAPSIVAPGR		2	2057.05	1	a1.a3	18
a1	pepa1c464	QFFEAPTPAAIAVVIAGAGR	1Q:-17.03	2	1969.05	1	a1.a3	3
a1	pepa1c465	QFFEAPTPAAIAVVIAGAGR		2	1986.08	1	a1.a3	32
a1	pepa1c466	QFFETPTIAGISGAFDR	1Q:-17.03	2	1839.89	1	a1.a1	3
a1	pepa1c467	QFFETPTIAGISGAFDR		2	1856.92	1	a1.a1	14
a1	pepa1c468	QFFETPTIAGISGAIDR	1Q:-17.03	2	1805.91	1	a1.a2	5
a1	pepa1c469	QFFETPTIAGISGAIDR		2	1822.93	1	a1.a2	13
a1	pepa1c470	QIADIPEQIDIPTDRPR	1Q:-17.03	2	1960.01	1	a1.a1	1
a1	pepa1c471	QIADIPEQIDIPTDRPR		3	1977.04	1	a1.a1	4
a1	pepa1c472	QIADIPEQIDIPTDRPRPAVASQDGDR	1Q:-17.03	3	2956.48	1	a1.a1	3
a1	pepa1c473	QIADIPEQIDIPTDRPRPAVASQDGDR		3	2973.5	1	a1.a1	3
a1	pepa1c474	QIAHWR		2	810.437	1	a1.a1	2
a1	pepa1c475	QIAYWTR		2	937.489	1	a1.a1	1
a1	pepa1c476	QIFETPTVAGIAEAIDASGTVR	1Q:-17.03	2	2229.14	1	a1.a1	9
a1	pepa1c477	QIFETPTVAGIAEAIDASGTVR		2	2246.17	1	a1.a1	28
a1	pepa1c478	QIFETPTVAGISR	1Q:-17.03	2	1401.74	1	a1.a2	5
a1	pepa1c479	QIFETPTVAGISR		2	1418.76	1	a1.a2	4
a1	pepa1c480	QIFTHSTVGAIAAVASR		3	1728.94	1	a1.a4	1
a1	pepa1c481	QPEIAQAAVVIR		2	1294.75	1	a1.a1	11
a1	pepa1c482	QPEIAQAAVVIREDRPGDQR		4	2248.18	1	a1.a1	3
a1	pepa1c483	QPGVPEAVAVVR		2	1221.69	1	a1.a2	12
a1	pepa1c484	QQGVRPGTPVVMIMER		3	1797.95	1	a1.a1	9
a1	pepa1c485	QQGVRPGTPVVMIMER	12M:15.99	3	1813.94	1	a1.a1	1
a1	pepa1c486	QQIAGIPEQIDIPTDRPR		3	2047.09	2	a1.a1 a1.a2	4
a1	pepa1c487	QQIAGIPEQIDIPTDRPRPATADHTGDR	1Q:-17.03	4	3051.52	1	a1.a2	1
a1	pepa1c488	QQIAGIPEQIDIPTDRPRPATADHTGDR		3	3068.55	1	a1.a2	7
a1	pepa1c489	QQIAGIPEQIDIPTDRPRPAVAGYSGDR		3	3020.55	1	a1.a1	1
a1	pepa1c490	QTATGTWVQVVPAEIEPDWR	1Q:-17.03	2	2266.11	1	a1.a1	3
a1	pepa1c491	QTATGTWVQVVPAEIEPDWR		2	2283.14	1	a1.a1	10
a1	pepa1c492	QTQPEGPYR		2	1075.52	1	a1.a3	8
a1	pepa1c493	QTVIDAAGVR		2	1029.57	1	a1.a1	11
a1	pepa1c494	QVVHPADGVRPVFETAESTEADYEADIAR	1Q:-17.03	3	3155.49	1	a1.a3	16
a1	pepa1c495	QVVHPADGVRPVFETAESTEADYEADIAR		4	3172.52	1	a1.a3	34
a1	pepa1c496	QWATSIAR		2	932.495	1	a1.a1	6
a1	pepa1c497	RAADHTPDGVAGVIDFR		4	1796.9	1	a1.a3	4
a1	pepa1c498	RAAGDVDDAGIHAIIAEAGAAER		4	2249.13	1	a1.a2	11
a1	pepa1c499	RAAGDVDDAGIHAIIAEAGAAERDR		4	2520.25	1	a1.a2	4
a1	pepa1c500	RADGEGAPAIPGGIR		2	1436.76	1	a1.a3	19
a1	pepa1c501	RAGAGPEAPIAEVFAHNIR		3	1976.05	1	a1.a3	12
a1	pepa1c502	RAPDWAPIPVQYADFAIWQR		3	2400.22	1	a1.a1	4
a1	pepa1c503	REGVTTIHFVPSMIDVFIR		4	2217.18	1	a1.a1	1
a1	pepa1c504	RFDIGRPPIIR		3	1339.8	1	a1.a2	9
a1	pepa1c505	RFDITSPPIMR		2	1332.71	1	a1.a1	4
a1	pepa1c506	RGDIEFISR		2	1092.58	1	a1.a2	6
a1	pepa1c507	RGRGEDADAPVVIDIESHGR		4	2149.07	1	a1.a1	3
a1	pepa1c508	RIEPDAISR		2	1056.58	1	a1.a4	2
a1	pepa1c509	RIFETPTVAGISAAIDGAER		3	2074.09	1	a1.a1	4
a1	pepa1c510	RIGDVDVIGPR		2	1196.67	1	a1.a1	3
a1	pepa1c511	RIIDAIVADPSR		3	1325.75	1	a1.a1	4
a1	pepa1c512	RIIGVIGSVTADPDRPIGGIGIIDPAER		4	2857.59	1	a1.a2	2
a1	pepa1c513	RIIVPDIAAAYEGRPISPAGTGWR		4	2566.39	1	a1.a2	1
a1	pepa1c514	RIVEIGVGPER		3	1224.71	1	a1.a3	15
a1	pepa1c515	RIVGYVVPDAGASVDPGAIR		3	2012.09	1	a1.a3	2
a1	pepa1c516	RIVIQEWNDTAAEPPAASVTGIFER		3	2770.42	1	a1.a2	9
a1	pepa1c517	RIVPDHDAR		2	1078.58	1	a1.a1	1
a1	pepa1c518	RPAFSAAGTTITYAEINSR		3	2026.04	1	a1.a2	22
a1	pepa1c519	RPAIVIIGGEAVTPAIWTR		3	2020.17	1	a1.a4	2
a1	pepa1c520	RPQGIEAAIDFSTEIIDRR		4	2187.15	1	a1.a1	3
a1	pepa1c521	RPVQGTFADHVAR		3	1453.77	1	a1.a1	5
a1	pepa1c522	RPVQIIPR		2	978.621	1	a1.a3	6
a1	pepa1c523	RRTDGGIDYIGR		3	1378.72	1	a1.a1	4
a1	pepa1c524	RSPGATAIEFGEVR		3	1489.78	1	a1.a2	9
a1	pepa1c525	RTDGGIDYIGR		3	1222.62	1	a1.a1	3
a1	pepa1c526	RTIDGQIEFAGR		3	1362.71	1	a1.a4	2
a1	pepa1c527	RVTPATGTPEPWTVTGGGIAASR		3	2282.19	1	a1.a1	4
a1	pepa1c528	RVVIPWGEEDISGVAEPER		2	2138.09	1	a1.a3	13
a1	pepa1c529	RVVIPWGEEDISGVAEPEREAAAER		4	2765.39	1	a1.a3	9
a1	pepa1c530	SADIVISAIAAFK		2	1305.74	1	a1.a1	10
a1	pepa1c531	SAEIPVAVIAVAK		2	1267.76	1	a1.a3	6
a1	pepa1c532	SAEIVVAIIAVIK		2	1325.84	1	a1.a1	3
a1	pepa1c533	SAEIVVAIIAVVK		2	1311.82	1	a1.a1	5
a1	pepa1c534	SEAPMWAPITVQYADYAIWQQEIIGDDTDADSIAGR		3	3996.86	1	a1.a1	2
a1	pepa1c535	SEAPMWAPITVQYADYAIWQQEIIGDDTDADSIAGR	5M:15.99	3	4012.85	1	a1.a1	2
a1	pepa1c536	SGAAYIPIDPHYPADR		2	1742.85	1	a1.a2	9
a1	pepa1c537	SGAAYVPIDPGYPADR		2	1648.8	1	a1.a1	19
a1	pepa1c538	SGIPAIIDIFTSQIDVVPGSR		2	2185.19	1	a1.a3	2
a1	pepa1c539	SGQVVIDIDPDTTDAIITWVPGVFR		2	2714.4	1	a1.a2	11
a1	pepa1c540	SGTGPTAGERPER		3	1314.64	1	a1.a1	6
a1	pepa1c541	SGYVDDAPEVGIRPQDIAYVMYTSGSTGVPK		3	3272.58	1	a1.a1	18
a1	pepa1c542	SIAAIAAETR		2	1002.56	1	a1.a1	5
a1	pepa1c543	SIAHHPIYQVMITFNNTAGAGDR		4	2513.24	1	a1.a2	3
a1	pepa1c544	SIDAVISMIAVIK		2	1359.79	1	a1.a1	13
a1	pepa1c545	SIDAVTSMIAVIK		2	1347.76	1	a1.a2	18
a1	pepa1c546	SIGIPPER		2	868.489	1	a1.a1	13
a1	pepa1c547	SISGIDEATIIAPDAGPAEAAPIGIPFGIDR		3	3034.57	1	a1.a1	20
a1	pepa1c548	SISGIDEATIIAPDAGPASTAPSQVSFTVDSEVSGAISAWAR		3	4132.04	1	a1.a2	5
a1	pepa1c549	SISSGPTTDINIVITGTPESGIR		2	2315.21	1	a1.a1	19
a1	pepa1c550	SITHHPIFQTMITIHNTQGTK		3	2405.24	1	a1.a2	8
a1	pepa1c551	SITYGEISIAK		2	1181.64	1	a1.a4	1
a1	pepa1c552	SKDQMHYPIGIIAIPR		4	1838.99	1	a1.a3	2
a1	pepa1c553	SPAHVVATIAIAK		2	1277.76	1	a1.a1	16
a1	pepa1c554	SPGATAIEFGEVR		2	1333.67	1	a1.a2	4
a1	pepa1c555	STGITGAIDFR		2	1137.59	1	a1.a1	6
a1	pepa1c556	SVGQIEIMDAAER		2	1418.69	1	a1.a2	1
a1	pepa1c557	SVGQIEIMDAAER	8M:15.99	2	1434.69	1	a1.a2	4
a1	pepa1c558	SVGQIEIMDAAERR		2	1574.8	1	a1.a2	3
a1	pepa1c559	SVPGDGIGHGIIR		2	1277.7	1	a1.a1	22
a1	pepa1c560	TADPHGAPGSR		2	1065.51	1	a1.a1	1
a1	pepa1c561	TAGTAPDWAPIPVQYADYTIWQR		2	2620.28	1	a1.a1	23
a1	pepa1c562	TAGWFTAIHPVR		2	1355.72	1	a1.a1	13
a1	pepa1c563	TAGWFTSMYPVR		2	1415.68	1	a1.a1	3
a1	pepa1c564	TAIEPEDTQR		2	1159.56	1	a1.a1	12
a1	pepa1c565	TAIGVEISVR		2	1044.6	2	a1.a1 a1.a2	15
a1	pepa1c566	TAIIAPDGR		2	913.51	1	a1.a3	9
a1	pepa1c567	TAIPAPAYSASTAGR		2	1433.74	1	a1.a1	11
a1	pepa1c568	TAIPAPAYSASTTGR		2	1463.75	2	a1.a1 a1.a2	16
a1	pepa1c569	TAITFEGTSISYAEINAR		2	1943.97	1	a1.a1	25
a1	pepa1c570	TANPHSSVPGAR		2	1193.6	1	a1.a2	2
a1	pepa1c571	TAPASPDTPDVSGQAGAIINATR		2	2210.1	1	a1.a2	23
a1	pepa1c572	TAPMAHAVEISAVVHEGADGPR	4M:15.99	2	2231.09	1	a1.a1	1
a1	pepa1c573	TDAAVENIVGFFVNTIVIR		2	2078.13	1	a1.a1	3
a1	pepa1c574	TDDATDHIIGFFVNTIVIR		3	2147.11	1	a1.a2	4
a1	pepa1c575	TDDATDHIVGFFVNTIVIR		2	2133.1	1	a1.a3	29
a1	pepa1c576	TDDATENIVGFFVNTIVIR		3	2124.1	1	a1.a1	19
a1	pepa1c577	TDIAAYAHQDIPFER		2	1746.84	1	a1.a1	18
a1	pepa1c578	TDIFDRGTAQGIVDR		3	1663.84	1	a1.a3	3
a1	pepa1c579	TDRFAGIAAEVVASESVSAR		3	2036.04	1	a1.a2	2
a1	pepa1c580	TDTGGDPAFR		2	1036.47	1	a1.a1	2
a1	pepa1c581	TDTGGNPTFR		2	1065.5	2	a1.a1 a1.a2	11
a1	pepa1c582	TDTSGDPTFR		2	1096.49	1	a1.a1	7
a1	pepa1c583	TDTSGDPTFRR		3	1252.59	1	a1.a1	6
a1	pepa1c584	TDTSGNPTFR		2	1095.51	2	a1.a2 a1.a3	15
a1	pepa1c585	TEEEIDHWHSVIGDTPHTIR		3	2372.13	1	a1.a1	17
a1	pepa1c586	TEIFDRETAESVISR		2	1752.88	1	a1.a2	12
a1	pepa1c587	TEIVVGMIAVIK		2	1272.76	1	a1.a3	2
a1	pepa1c588	TGAAYIPIDPDYPAER		2	1748.85	2	a1.a1 a1.a2	22
a1	pepa1c589	TGAAYIPVDPGSPR		2	1400.72	1	a1.a2	10
a1	pepa1c590	TGDVAHWNEAGEIVFAGR		3	1928.92	1	a1.a3	16
a1	pepa1c591	TIDGQIEFAGR		2	1206.61	1	a1.a4	4
a1	pepa1c592	TIEAVVADPGVR		2	1226.67	1	a1.a1	7
a1	pepa1c593	TIIAAHPGAR		2	1006.58	1	a1.a2	7
a1	pepa1c594	TPGAPAIVR		2	881.52	1	a1.a1	12
a1	pepa1c595	TPGHEAIVYEGTSITYAEIDAR		3	2393.16	1	a1.a1	27
a1	pepa1c596	TPIGHDIAAAYSAR		2	1442.74	1	a1.a1	10
a1	pepa1c597	TPPPEASPAPTGHQDGPIPPTPIMIR		3	2674.37	1	a1.a4	1
a1	pepa1c598	TPTDIAIDIER		2	1243.65	1	a1.a4	7
a1	pepa1c599	TPWSAIHAAYMIYTSGSTGR		3	2170.04	1	a1.a2	2
a1	pepa1c600	TPWSAIHAAYMIYTSGSTGRPK		3	2395.19	1	a1.a2	8
a1	pepa1c601	TQHPGAQIINAYGPTESTVNITDHR		4	2720.34	1	a1.a2	33
a1	pepa1c602	TQPISPWNAAYIIYTSGSTGRPK		3	2508.29	1	a1.a2	4
a1	pepa1c603	TTFTEDER		2	998.443	1	a1.a3	5
a1	pepa1c604	TTGWFTSMHPVPIHPEVDDPDWAEVWDGGAAAGR		3	3704.69	1	a1.a2	19
a1	pepa1c605	TTGWFTSMHPVPIHPEVDDPDWAEVWDGGAAAGR	8M:15.99	4	3720.68	1	a1.a2	1
a1	pepa1c606	TTIGAEISIR		2	1060.6	1	a1.a3	6
a1	pepa1c607	TTYTEDDQGAQQIVIPVEAVATPFAVVDVAAEDVAER		3	3917.93	1	a1.a2	17
a1	pepa1c608	TTYTEDGEGPR		2	1225.53	1	a1.a1	6
a1	pepa1c609	TVEPGPVPIGTPHEGVR		3	1741.92	1	a1.a3	7
a1	pepa1c610	TVFAADDGGSWQVVIPADR		2	2003.98	1	a1.a2	26
a1	pepa1c611	TVFAEDAHGPHQVIISAER		2	2077.05	1	a1.a1	26
a1	pepa1c612	TVFSEDGHGAR		2	1175.54	1	a1.a1	5
a1	pepa1c613	TVFTEDER		2	996.463	1	a1.a1	5
a1	pepa1c614	TVGWFTAIAPVR		2	1317.73	1	a1.a4	1
a1	pepa1c615	TVGWFTTIFPVTVDPGTAPDPTAPAYISAAIK		3	3304.71	1	a1.a4	2
a1	pepa1c616	TVPADIHTR		2	1009.54	1	a1.a2	2
a1	pepa1c617	TVPGDGIGYGIIR		2	1317.72	1	a1.a1	9
a1	pepa1c618	TVPTAIHAR		2	965.553	1	a1.a2	3
a1	pepa1c619	TVVFGGEAIDISR		2	1363.72	1	a1.a1	6
a1	pepa1c620	VAADWSMSVPEPEPGGTDAAGIITR		3	2527.21	1	a1.a2	34
a1	pepa1c621	VAADWSMSVPEPEPGGTDAAGIITR	7M:15.99	3	2543.21	1	a1.a2	2
a1	pepa1c622	VAEAAAHAFDIGAEIPVR		2	1836.96	1	a1.a2	25
a1	pepa1c623	VAFDAPAPQVIFNYIGR		2	1877.99	1	a1.a4	12
a1	pepa1c624	VAGYDAVESTDFAVNIVAHTR		3	2235.1	1	a1.a1	25
a1	pepa1c625	VAPEEHVIIIVIHHIAGDGWSIAPIAR		4	2913.61	1	a1.a1	1
a1	pepa1c626	VDDGFFDIGGHSIIATR		3	1819.9	1	a1.a1	7
a1	pepa1c627	VDFEGNPQVYGGQDITVIQER		2	2364.15	1	a1.a1	26
a1	pepa1c628	VDIAFAIAEVR		2	1203.67	1	a1.a1	9
a1	pepa1c629	VDIGFSVTER		2	1122.58	1	a1.a3	3
a1	pepa1c630	VDYRPDIYDEAYAR		3	1745.81	1	a1.a2	18
a1	pepa1c631	VEAETAHWEHTITGAGTIR		2	2079.03	1	a1.a1	16
a1	pepa1c632	VEAPDDIADGVITIGRPFPN		2	2096.07	1	a1.a2	5
a1	pepa1c633	VEAPDDIADGVITIGRPFPNTR		2	2353.21	1	a1.a2	10
a1	pepa1c634	VEFAIPADIHTR		3	1368.73	1	a1.a3	4
a1	pepa1c635	VEIGEIEAVIATRPEIAQAAVVVR		4	2533.43	1	a1.a1	2
a1	pepa1c636	VEIGEVESAISR		2	1288.67	1	a1.a2	9
a1	pepa1c637	VEPAEIEAVTAGIPGVAQAAVIVR		3	2360.32	1	a1.a3	28
a1	pepa1c638	VEYMIADAGPAITVTEPVAEAGISGYGDADIGADEIR		3	3736.79	1	a1.a2	20
a1	pepa1c639	VFEAPTVAEIAPAITDGGR		2	1914	1	a1.a1	16
a1	pepa1c640	VGAVAIIDPEVR		2	1238.71	1	a1.a3	7
a1	pepa1c641	VGIDDGFFDIGGHSIIATR		3	1990	1	a1.a2	7
a1	pepa1c642	VGVDADHIGIVQSDAAIAVIGR		3	2176.17	1	a1.a3	18
a1	pepa1c643	VIADAAAHPDRPISR		3	1588.86	1	a1.a3	4
a1	pepa1c644	VIDGWNDTAHEVPETTIPEIFAAR		3	2681.32	1	a1.a1	20
a1	pepa1c645	VIDHHDAIR		2	1075.56	1	a1.a1	10
a1	pepa1c646	VIEAIVTDSDRPVAHIDTIDPAVR		3	2602.38	1	a1.a1	21
a1	pepa1c647	VIEAVTTAPDRPIGAVEIMDPAER		3	2550.32	1	a1.a1	3
a1	pepa1c648	VIEAVTTAPDRPIGAVEIMDPAERER		3	2835.47	1	a1.a1	11
a1	pepa1c649	VIETIISDPDRPVAHIDTIDPAVR		4	2642.41	1	a1.a2	34
a1	pepa1c650	VIPDGSTEVR		2	1072.56	1	a1.a1	1
a1	pepa1c651	VIVEWNGAPTQIPGTPIHEIISEQAR		2	2855.51	2	a1.a1 a1.a2	27
a1	pepa1c652	VIVGGEAIPSEIAR		2	1410.8	1	a1.a2	10
a1	pepa1c653	VMVVDEFGAAPSGSEADAAPGTGTGTGTGSR		2	2852.3	1	a1.a1	11
a1	pepa1c654	VMVVDEFGAAPSGSEADAAPGTGTGTGTGSR	2M:15.99	2	2868.3	1	a1.a1	1
a1	pepa1c655	VPAAIDPDTIDTAIR		2	1567.83	1	a1.a1	15
a1	pepa1c656	VPADITGIISAK		2	1184.69	1	a1.a4	2
a1	pepa1c657	VPDHGVSYGAIRHIARVAFDAPAPQVIF		3	3003.6	1	a1.a4	1
a1	pepa1c658	VPISPAQQR		2	995.563	1	a1.a2	5
a1	pepa1c659	VPITVPAPIHSGVAEIAR		2	1827.05	1	a1.a1	13
a1	pepa1c660	VPVITGSER		2	957.536	1	a1.a1	5
a1	pepa1c661	VRAEIGEEIGVR		2	1327.73	1	a1.a3	1
a1	pepa1c662	VRDTDIAAYAHQDIPFER		4	2117.04	1	a1.a1	5
a1	pepa1c663	VRDTDITAYDHQDIPFEHIVDVISPTR		4	3152.56	1	a1.a1	7
a1	pepa1c664	VRDTDITAYTHQDIPFER		3	2177.06	2	a1.a2 a1.a3	20
a1	pepa1c665	VRPYRDYIGWIGGR		3	1707.91	1	a1.a3	1
a1	pepa1c666	VRSEAPMWAPITVQYADYAIWQQEIIGDDTDADSIAGR		3	4252.03	1	a1.a1	1
a1	pepa1c667	VSASGITMVQATPSIWQGVAAVAGDEIAGVR		3	3041.57	1	a1.a2	24
a1	pepa1c668	VSDTEHVIIIIIHHIAGDGWSMAPIAR		4	2951.56	1	a1.a2	1
a1	pepa1c669	VTFTVPADIHTR		3	1356.73	1	a1.a2	13
a1	pepa1c670	VTPATGTPEPWTVTGGGIAASR		2	2126.09	1	a1.a1	7
a1	pepa1c671	VTPATGTPEPWTVTGGGIAASRPTAPMAH		3	2831.41	1	a1.a1	2
a1	pepa1c672	VTPATGTPEPWTVTGGGIAASRPTAPMAHAVEISAVVHEGADGPR		4	4419.22	1	a1.a1	5
a1	pepa1c673	VTVINQTPSAFHQIAAADR		3	2039.07	1	a1.a1	7
a1	pepa1c674	VTVINQTPSAFHQIAAADRENPTEIAIR		3	3062.6	1	a1.a1	9
a1	pepa1c675	VVEEWNATAK		2	1146.58	1	a1.a3	11
a1	pepa1c676	VVETVSEAMSGIIAHSR		3	1785.92	1	a1.a1	14
a1	pepa1c677	VVIAGVAAFIHR		3	1252.75	1	a1.a1	6
a1	pepa1c678	VVIPWGEEDISGVAEPER		2	1981.99	1	a1.a3	5
a1	pepa1c679	VVIPWGEEDISGVAEPEREAAAER		3	2609.28	1	a1.a3	6
a1	pepa1c680	VWDEQIADIPGPSIIAEGHPPSAHFADTATTADTDVDAAAR		4	4229.01	1	a1.a4	3
a1	pepa1c681	VYVIDDR		2	879.457	1	a1.a1	5
a1	pepa1c682	VYVIDSAIRPVAPGIDGEVYIAGVQIAR		3	2941.61	1	a1.a3	30
a1	pepa1c683	WAGSGEIFDTAMVFENYPINSSR		2	2591.19	1	a1.a3	28
a1	pepa1c684	WAGSGEIFDTAMVFENYPINSSR	12M:15.99	2	2607.18	1	a1.a3	5
a1	pepa1c685	WGFDIPEAEAVPAVAIWR		2	2027.04	1	a1.a4	3
a1	pepa1c686	WMDRDR		2	878.394	1	a1.a1	2
a1	pepa1c687	WNHDGSIDYIGR		3	1432.66	1	a1.a1	9
a1	pepa1c688	WRPDGQIEYIGR		3	1489.75	1	a1.a1	13
a1	pepa1c689	WSARHAAYMIYTSGSTGRPK		3	2240.1	1	a1.a1	2
a1	pepa1c690	WSGSDDVRPAER		3	1374.64	1	a1.a3	5
a1	pepa1c691	YIQPVPAGVPGEIFISGSGIAR		3	2228.21	1	a1.a1	27
a1	pepa1c692	YNAAGEIEYIAR		2	1369.67	1	a1.a1	12
a1	pepa1c693	YTGHSVTAVTDEER		3	1564.72	1	a1.a1	6
a1	pepa1c694	YTGHSVTAVTDEERR		3	1720.82	1	a1.a1	17
a2	pepa2a1	AAAADGTGWSEGVGIIIVER		2	1972.01	1	a2.a2	4
a2	pepa2a2	AAAAQADGGSSIEQR		2	1431.68	1	a2.a2	9
a2	pepa2a3	AAADTGGTEGGPSIAER		2	1559.73	1	a2.a1	10
a2	pepa2a4	AAATIVDEGAIEAIPHTVYPVEK		3	2394.26	1	a2.a4	1
a2	pepa2a5	AAEAAGTDAPVDAVIAR		2	1597.82	1	a2.a2	8
a2	pepa2a6	AAGIIDNGIVSAQTPESIAAVIRPK		3	2491.39	1	a2.a2	3
a2	pepa2a7	AAGISVAAVNGPASVVISGDEEPAIEVAEIIR		3	3104.65	1	a2.a1	18
a2	pepa2a8	AAIAAVIADIPAEYPITGVIHTAGVIDDGIIGSQTPQR		3	3814.04	1	a2.a3	22
a2	pepa2a9	AAIAEATGIAIPGSIIFDHPTPR		3	2318.25	1	a2.a1	19
a2	pepa2b10	AAIEDTGATAVPIMR		2	1515.78	1	a2.a1	9
a2	pepa2b11	AAIEDTGATAVPIMR	14M:15.99	2	1531.78	1	a2.a1	10
a2	pepa2b12	AAIIPFAWSGVTIH		2	1482.81	1	a2.a2	2
a2	pepa2b13	AAIIPFAWSGVTIHATGASVIR		3	2238.24	1	a2.a2	18
a2	pepa2b14	AAIIPFTWSGVTIH		2	1512.82	1	a2.a1	2
a2	pepa2b15	AAIIPFTWSGVTIHATGASVIR		3	2268.25	1	a2.a1	22
a2	pepa2b16	AAVSSFGISGTNAHVVIEQAPDAPPPSAAPPATQAPAVPAPWIISAR		4	4585.38	1	a2.a1	26
a2	pepa2b17	ADAAWHIHEITK		2	1391.71	1	a2.a2	3
a2	pepa2b18	ADRPIYIGSIK		2	1232.7	1	a2.a3	1
a2	pepa2b19	AEGRPIYIGSIK		2	1303.74	2	a2.a1 a2.a2	17
a2	pepa2b20	AEIARPVK		2	883.536	1	a2.a1	8
a2	pepa2b21	AEISADGSASRPGVDFAAEVR		3	2105.03	1	a2.a3	15
a2	pepa2b22	AEYIHGEVR		2	1073.54	1	a2.a3	1
a2	pepa2b23	AFNDIGFDSMAGVDIR		2	1727.81	1	a2.a1	1
a2	pepa2b24	AFQEIGFDSITAVEIR		2	1795.92	2	a2.a1 a2.a2	18
a2	pepa2b25	AFQEMGFDSMTAVEIR		2	1831.84	1	a2.a2	2
a2	pepa2b26	AGDEIGSTVINDISVIGPIVIPGK		2	2364.3	1	a2.a3	21
a2	pepa2b27	AGDEIGVPGGIAEIDIR		2	1681.88	1	a2.a2	9
a2	pepa2b28	AGIDPDTIR		2	957.5	1	a2.a1	2
a2	pepa2b29	AGIDPESIR		2	957.5	1	a2.a2	12
a2	pepa2b30	AGIVATPMDITAIR		2	1428.79	1	a2.a3	8
a2	pepa2b31	AGIVATPMDITAIR	8M:15.99	2	1444.78	1	a2.a3	10
a2	pepa2b32	AGMTPITPK		2	915.497	1	a2.a1	2
a2	pepa2b33	AGRPEAETITIGIGGAHAAGAAIDAATFFPGAATADGIPTYAFR		4	4245.14	1	a2.a1	26
a2	pepa2b34	AGRPEPQQVIAAVGEIHAR		4	1999.08	1	a2.a2	18
a2	pepa2b35	AGTIPIHSTIINEVIDGSGMNAEYWVR		3	2943.47	1	a2.a4	3
a2	pepa2b36	AGVIDDGIISSITEER		2	1674.85	1	a2.a2	2
a2	pepa2b37	AGVSAFGVSGTNAHVIIEEPPAEEPEEPADTAVTAIPVIPWAISAR		3	4666.37	1	a2.a3	72
a2	pepa2b38	AGVSSFGFGGTNAHVVIEQAVEPTDEDAR		3	2960.4	1	a2.a2	12
a2	pepa2b39	AGVSSFGFGGTNAHVVIEQAVEPTDEDARDR		4	3231.53	1	a2.a2	1
a2	pepa2b40	AGVSSFGISGTNAHVIVEEAPAAPVDR		3	2651.34	1	a2.a1	11
a2	pepa2b41	AGVSSFGISGTNAHVIVEEAPAAPVDRR		4	2807.44	1	a2.a1	16
a2	pepa2b42	AGYIAGIDAIIR		2	1232.7	1	a2.a1	13
a2	pepa2b43	AHGAFESADGGAPIPGPSSDADATDVR		3	2568.16	1	a2.a2	6
a2	pepa2b44	AHVIIEEPPAEEPEEPADTAVTAIPVIPWAISAR		3	3618.87	1	a2.a3	4
a2	pepa2b45	AIAEGRPGAGVVR		3	1252.71	1	a2.a1	13
a2	pepa2b46	AIANADITPADIDAVEAHGTGTTIGDPIEAQAIIATYGQDR		3	4136.04	1	a2.a1	2
a2	pepa2b47	AIAPAADEVR		2	1012.54	1	a2.a1	8
a2	pepa2b48	AIAPAADEVRSPAAASGVPSVPAGR		3	2317.23	1	a2.a1	6
a2	pepa2b49	AIAVGEVSNAIAR		2	1270.71	1	a2.a3	12
a2	pepa2b50	AIGIPAASIAWGIWAQASTISGQIDQTDIK		3	3082.62	1	a2.a2	18
a2	pepa2b51	AIITEETPWPAAGRPR		3	1764.94	1	a2.a1	3
a2	pepa2b52	ANAEWYR		2	909.421	1	a2.a3	9
a2	pepa2b53	ANGFVPGEGGGVVVIK		2	1499.82	1	a2.a1	6
a2	pepa2b54	ANGFVPGEGGGVVVIKPI		2	1709.96	1	a2.a1	2
a2	pepa2b55	ANGFVPGEGGGVVVIKPISAAIADGNR		3	2565.38	1	a2.a1	19
a2	pepa2b56	APAAAEPSIPDAR		2	1265.65	1	a2.a4	2
a2	pepa2b57	APEPAAIGR		2	881.484	1	a2.a1	4
a2	pepa2b58	ARPDGGDETPGAVAK		2	1440.71	1	a2.a2	1
a2	pepa2b59	ARPDTGDDGTDRPWTR		3	1815.84	1	a2.a1	7
a2	pepa2b60	ARPWTAIAK		2	1013.59	1	a2.a2	4
a2	pepa2b61	ASDGSPAEPVWDPEGTVVVTGGTGAIGSIFAR		3	3100.52	1	a2.a2	39
a2	pepa2b62	ASGAIAPAAGVIGEPPIPWPPAGAGEVPIDGVYDR		3	3367.73	1	a2.a1	2
a2	pepa2b63	ASGIPATSIAWGIWDASHGMGGTIGEADIAR		3	3068.49	1	a2.a1	15
a2	pepa2b64	ASGIPATSIAWGIWDASHGMGGTIGEADIAR	20M:15.99	3	3084.48	1	a2.a1	10
a2	pepa2b65	ASNVTGTEEVIR		2	1275.65	1	a2.a3	8
a2	pepa2b66	ATVVGADREEIIAGIR		2	1669.92	1	a2.a2	10
a2	pepa2b67	AVAAGESVDVAIVGTETGDTGDR		2	2190.05	1	a2.a3	40
a2	pepa2b68	AVAAGESVDVAIVGTETGDTGDRVADVHDVTR		4	3182.56	1	a2.a3	27
a2	pepa2b69	AVIDQGAAVVGADR		2	1341.71	1	a2.a1	8
a2	pepa2b70	AVIDQGAAVVGADRESIIR		2	1940.06	1	a2.a1	19
a2	pepa2b71	AVQAGAGTGGAGSDWAR		2	1531.72	1	a2.a1	13
a2	pepa2b72	AVQAGAGTGGAGSDWARR		2	1687.83	1	a2.a1	1
a2	pepa2b73	AVVVGADGAAIIDGVR		3	1482.83	1	a2.a1	22
a2	pepa2b74	AVVVGSDREEIITGIR		2	1713.95	2	a2.a2 a2.a3	17
a2	pepa2b75	AYADGDRAPEPAAIG		2	1473.7	1	a2.a1	4
a2	pepa2b76	AYADGDRAPEPAAIGR		2	1629.8	1	a2.a1	15
a2	pepa2b77	AYPSAAAAPIVQHITNR		2	1779.95	1	a2.a4	1
a2	pepa2b78	CIVRGADEAAAMER	1C:-17.03|57.02	3	1531.7	1	a2.a3	1
a2	pepa2b79	DAAWHIHEITK		2	1320.67	1	a2.a2	1
a2	pepa2b80	DAEGAAEIEAEITAIGAR		2	1786.88	1	a2.a3	22
a2	pepa2b81	DAIEVVQR		2	929.505	1	a2.a1	5
a2	pepa2b82	DAISTTQSWIADDR		2	1578.74	2	a2.a1 a2.a2	9
a2	pepa2b83	DAISTTQSWIADDRTTDTTIVVVTR		2	2765.4	2	a2.a1 a2.a2	21
a2	pepa2b84	DASDIGIESAGHPMIGAAVTVAGADQVIFTSR	14M:15.99	4	3172.56	1	a2.a3	1
a2	pepa2b85	DDYTNIIYQYGDEAVTQHTMAGVNR		3	2874.3	1	a2.a1	20
a2	pepa2b86	DDYTNIIYQYGDEAVTQHTMAGVNR	20M:15.99	3	2890.29	1	a2.a1	15
a2	pepa2b87	DEYIFTGR		2	1000.47	1	a2.a1	2
a2	pepa2b88	DGIPPVYIGSIK		2	1258.7	1	a2.a1	14
a2	pepa2b89	DGQVFVPR		2	917.484	1	a2.a3	8
a2	pepa2b90	DGTITTVAQAIANEINSADASA		2	2133.03	1	a2.a4	1
a2	pepa2b91	DHDIEAFVIY		2	1221.58	2	a2.a1 a2.a2	2
a2	pepa2b92	DIIDNNPIPIGAFAR		2	1625.86	1	a2.a4	2
a2	pepa2b93	DIVPAAPR		2	838.478	1	a2.a1	8
a2	pepa2b94	DNTFHTPR		2	987.464	2	a2.a1 a2.a2	12
a2	pepa2b95	DQSADPTPGPEQQNTEPRPSSQVTEPDTSSR		3	3338.5	1	a2.a4	7
a2	pepa2b96	DRDEPTSEAPAQADVSAPPVIPWVISGR		3	2960.47	1	a2.a2	15
a2	pepa2b97	DRPEAETVAAAIAAIR		3	1653.89	1	a2.a1	17
a2	pepa2b98	DRSVFDHR		2	1031.5	1	a2.a2	3
a2	pepa2b99	DSIFHVDWAPFPVAPSAGTER		2	2299.11	1	a2.a3	21
a2	pepa2c100	DTGYSIATDR		2	1098.51	1	a2.a1	12
a2	pepa2c101	DTVAAIIGH		2	896.484	1	a2.a1	1
a2	pepa2c102	DTVAAIIGHAGGTSVDPER		2	1865.94	1	a2.a1	16
a2	pepa2c103	DVDAVEAHGTGTTIGDPIEAQAIIATYGQDR		3	3184.54	1	a2.a2	1
a2	pepa2c104	DVVYHNGAR		2	1030.51	1	a2.a3	4
a2	pepa2c105	EAAAGFGVHPAIFDAVIHPIVIDAGADGDSGR		3	3145.57	1	a2.a1	28
a2	pepa2c106	EAAAMDPQQR		2	1116.51	1	a2.a1	8
a2	pepa2c107	EAAAMDPQQR	5M:15.99	2	1132.51	1	a2.a1	2
a2	pepa2c108	EAAIIDETTYTQPAIFAIEVAIFR		3	2682.4	1	a2.a1	3
a2	pepa2c109	EAIAAAIATVPDGHPITGVVHAAGIIDNGIVSAQTPESIAAVIRPK		4	4511.46	1	a2.a2	8
a2	pepa2c110	EAIAIVQDWIAEER	1E:-18.01	2	1624.83	1	a2.a3	7
a2	pepa2c111	EAIAIVQDWIAEER		2	1642.84	1	a2.a3	20
a2	pepa2c112	EAIAMDPQQR		2	1158.56	2	a2.a1 a2.a3	12
a2	pepa2c113	EAIAMDPQQR	5M:15.99	2	1174.55	2	a2.a1 a2.a3	18
a2	pepa2c114	EAIATDPQQR		2	1128.56	1	a2.a2	12
a2	pepa2c115	EAIAVDPQQR		2	1126.59	1	a2.a2	8
a2	pepa2c116	EAVIGIVIGQAAVVIGH		2	1645.96	1	a2.a3	1
a2	pepa2c117	EAVIGIVIGQAAVVIGHSDATGIDR	1E:-18.01	2	2443.33	1	a2.a3	5
a2	pepa2c118	EAVIGIVIGQAAVVIGHSDATGIDR		3	2461.34	1	a2.a3	52
a2	pepa2c119	EDTIFTGR		2	938.458	1	a2.a1	8
a2	pepa2c120	EEIITGIR		2	930.525	2	a2.a2 a2.a3	1
a2	pepa2c121	EFFGISPR		2	952.489	2	a2.a1 a2.a4	8
a2	pepa2c122	EGGFIHDADIFDR		2	1491.69	1	a2.a1	10
a2	pepa2c123	EGGFIHDADIFDREFFGISPR		4	2425.16	1	a2.a1	21
a2	pepa2c124	EGQHTDPVQAGIWGII		2	1720.87	2	a2.a1 a2.a2	4
a2	pepa2c125	EGQHTDPVQAGIWGIIR	1E:-18.01	2	1858.96	2	a2.a1 a2.a2	1
a2	pepa2c126	EGQHTDPVQAGIWGIIR		2	1876.97	2	a2.a1 a2.a2	31
a2	pepa2c127	EGRPIYIGSIK		2	1232.7	2	a2.a1 a2.a2	1
a2	pepa2c128	EIAAQGATVFVEAGPDAVITAITR	1E:-18.01	2	2382.27	1	a2.a1	2
a2	pepa2c129	EIAAQGATVFVEAGPDAVITAITR		3	2400.28	1	a2.a1	29
a2	pepa2c130	EIIITGASGFIGAF		2	1395.75	1	a2.a3	4
a2	pepa2c131	EIIITGASGFIGAFIIR		3	1778.02	1	a2.a3	13
a2	pepa2c132	EIPASINFR		2	1046.56	1	a2.a1	2
a2	pepa2c133	EISIYSRPDNADVPWTIN		2	2090.02	1	a2.a3	3
a2	pepa2c134	EISIYSRPDNADVPWTINAR	1E:-18.01	2	2299.15	1	a2.a3	2
a2	pepa2c135	EISIYSRPDNADVPWTINAR		2	2317.16	1	a2.a3	18
a2	pepa2c136	EITAFIATR		2	1021.57	1	a2.a1	10
a2	pepa2c137	EITAPGDEGVFVIGGIDEVR		2	2073.05	1	a2.a4	2
a2	pepa2c138	EITYHAPR		2	986.505	1	a2.a1	8
a2	pepa2c139	EIYESSPVFAK		2	1269.64	1	a2.a1	2
a2	pepa2c140	ENAPDPRDTGYSIATDR		2	1877.86	1	a2.a1	1
a2	pepa2c141	EPGVPIRVTDPTGPAESIPSGYIR		3	2508.31	1	a2.a3	10
a2	pepa2c142	EPIGHPPIWIVTQIAQATGTGER		3	2471.3	1	a2.a4	2
a2	pepa2c143	EPIIVPVAIDIAR	1E:-18.01	2	1387.83	1	a2.a1	1
a2	pepa2c144	EQVQVPVIISK		2	1239.73	1	a2.a3	11
a2	pepa2c145	ESSRPADAPTAAR		2	1328.66	1	a2.a1	1
a2	pepa2c146	EVASGISFRPPR		3	1315.71	1	a2.a1	7
a2	pepa2c147	EVASTVAFSAPTVPIVSTVTGR		2	2189.18	1	a2.a1	12
a2	pepa2c148	EVVFAAEGSR		2	1064.54	1	a2.a1	7
a2	pepa2c149	EWETYGR		2	940.416	1	a2.a2	1
a2	pepa2c150	EWETYGRPR		2	1193.57	1	a2.a2	5
a2	pepa2c151	FDAGFFGISPR		2	1213.6	1	a2.a1	12
a2	pepa2c152	FDGPADGIMAFEDVAAVGK		2	1909.9	1	a2.a2	19
a2	pepa2c153	FDGPADGIMAFEDVAAVGK	9M:15.99	2	1925.89	1	a2.a2	7
a2	pepa2c154	FGAISPDGVSYTFDAR		2	1702.81	1	a2.a1	11
a2	pepa2c155	FHIIPVDYVSAAITGISR		2	1959.07	1	a2.a3	34
a2	pepa2c156	FPGGITSPAQIWK		2	1401.75	1	a2.a1	17
a2	pepa2c157	FPGGVASPDDIWR		2	1416.69	1	a2.a3	13
a2	pepa2c158	FRTGAEPIPAIIR		2	1440.83	1	a2.a1	13
a2	pepa2c159	FTGQGAQRPGMGQEIYAAHPVFADAFDAVAER		4	3407.62	1	a2.a1	1
a2	pepa2c160	GAAEIEAEITAIGAR		2	1471.78	1	a2.a3	1
a2	pepa2c161	GAAPAWDTVFPGAR		2	1415.71	1	a2.a1	12
a2	pepa2c162	GADAPGVVTGSAR		2	1157.59	1	a2.a1	8
a2	pepa2c163	GADEAAAMER		2	1020.44	1	a2.a3	10
a2	pepa2c164	GAFESADGGAPIPGPSSDADATDVR		2	2360.06	1	a2.a2	2
a2	pepa2c165	GAFIDGVDR		2	949.474	1	a2.a1	8
a2	pepa2c166	GAFIDGVDRFDAGFFGISPR		3	2144.06	1	a2.a1	16
a2	pepa2c167	GAINIVQDWIADDR		2	1585.8	1	a2.a2	12
a2	pepa2c168	GAINIVQDWIADDRIATTR		3	2128.11	1	a2.a2	9
a2	pepa2c169	GAVAAIPGDDVTGIAAAPVWGIIR		2	2290.26	1	a2.a1	24
a2	pepa2c170	GAVHAGGEQDAPDVGAATVW		2	1907.89	1	a2.a2	1
a2	pepa2c171	GAVHAGGEQDAPDVGAATVWGII		2	2191.08	1	a2.a2	5
a2	pepa2c172	GAVHAGGEQDAPDVGAATVWGIIR		2	2347.18	1	a2.a2	16
a2	pepa2c173	GDGEIYAEVAIPEEQR		2	1775.84	2	a2.a1 a2.a2	14
a2	pepa2c174	GDGEIYAEVAIPEEQRADAGR		3	2246.07	2	a2.a1 a2.a2	8
a2	pepa2c175	GEAGATAIIFTGQGAQRPGMGQEIYAAHPVFADAFDAVAER		4	4191.04	1	a2.a1	13
a2	pepa2c176	GEAGATAIIFTGQGAQRPGMGQEIYAAHPVFADAFDAVAER	20M:15.99	4	4207.03	1	a2.a1	1
a2	pepa2c177	GEDAPGAGEIMADIAAIGAR		2	1884.91	1	a2.a2	5
a2	pepa2c178	GESTMAIAGGSTVSGNPSGFVDFSR		2	2431.12	1	a2.a3	14
a2	pepa2c179	GESTMAIAGGSTVSGNPSGFVDFSR	5M:15.99	2	2447.11	1	a2.a3	4
a2	pepa2c180	GFADGDNEPGISFSDYTDSEATPR		2	2548.07	1	a2.a4	4
a2	pepa2c181	GGFIDGAAQFDPGFFGISPR		2	2055.99	1	a2.a3	12
a2	pepa2c182	GGGFIHDADIFDPEFFGMSPR		2	2312.04	1	a2.a2	15
a2	pepa2c183	GGGFIHDADIFDPEFFGMSPR	18M:15.99	3	2328.04	1	a2.a2	25
a2	pepa2c184	GGVHVQVSVGSPDASGIR		2	1721.89	1	a2.a3	16
a2	pepa2c185	GGVTTAGDEDVTDIGAAAVWGIIR		2	2344.18	1	a2.a3	18
a2	pepa2c186	GIAATSIAWGIWSQTSGMTGHIDEADIK		3	2916.42	1	a2.a3	27
a2	pepa2c187	GIAATSIAWGIWSQTSGMTGHIDEADIK	18M:15.99	3	2932.41	1	a2.a3	13
a2	pepa2c188	GIAATSIAWGIWSQTSGMTGHIDEADIKR		4	3072.52	1	a2.a3	1
a2	pepa2c189	GIEHVWR		2	896.474	1	a2.a3	5
a2	pepa2c190	GIPVSVYR		2	890.509	1	a2.a3	1
a2	pepa2c191	GNQWNGTFQGITEIWR		2	1906.92	1	a2.a4	2
a2	pepa2c192	GPDAPFSIAQWPPAGAEEVPIDEAYDK		3	2870.35	1	a2.a3	25
a2	pepa2c193	GPDAPFSIAQWPPAGAEEVPIDEAYDKIAVQGYVYGPVYR		3	4336.12	1	a2.a3	1
a2	pepa2c194	GPGTPGADAIR		2	1011.52	1	a2.a1	4
a2	pepa2c195	GPSITVDSAQSSSIVAVHIACESIR	21C:57.02	3	2584.3	1	a2.a1	1
a2	pepa2c196	GRDAEGAAEIEAEITAIGAR		3	2000	1	a2.a3	13
a2	pepa2c197	GRGEAGATAIIFTGQGAQRPGMGQEIYAAHPVFADAFDAVAER		4	4404.16	1	a2.a1	11
a2	pepa2c198	GSAVNQDGASNGITAPNGISQQR		2	2242.08	1	a2.a1	28
a2	pepa2c199	GSAVNQDGASNGITAPNGPSQER		2	2227.03	3	a2.a1 a2.a2 a2.a3	34
a2	pepa2c200	GSIEEEAGVIVAAIR		2	1513.82	1	a2.a1	10
a2	pepa2c201	GSIEEEAGVIVAAIRR		3	1669.92	1	a2.a1	9
a2	pepa2c202	GSIITSAAAIHTAGAR		2	1496.82	1	a2.a4	3
a2	pepa2c203	GSNTGVFTGAMYDDYASR		2	1911.82	1	a2.a1	10
a2	pepa2c204	GSNTGVFTGAMYDDYASR	11M:15.99	2	1927.81	1	a2.a1	21
a2	pepa2c205	GSQVGVFAGVVEQSYIGIEGPEEIEGYIMTSK		3	3373.65	1	a2.a3	4
a2	pepa2c206	GSQVGVFAGVVEQSYIGIEGPEEIEGYIMTSK	29M:15.99	3	3389.65	1	a2.a3	1
a2	pepa2c207	GTAVNNDGAADGITVPSGTAQEQIIR		3	2555.27	1	a2.a1	20
a2	pepa2c208	GTGEAGTTPVPAHWR		2	1536.76	1	a2.a2	1
a2	pepa2c209	GTVIITGATGAIGTVIAR		2	1670.98	2	a2.a1 a2.a2	25
a2	pepa2c210	GTVIITGGTGSIGGIFAR		2	1676.93	1	a2.a3	7
a2	pepa2c211	GVFHAAGVIDYTIISDMSGAEMDR		3	2555.19	1	a2.a4	1
a2	pepa2c212	GVIAPATGTGTAADGIPVWPPTGASEVPIDGVYDR		3	3407.71	1	a2.a2	34
a2	pepa2c213	GWDIDAIYDPER		2	1449.66	1	a2.a3	11
a2	pepa2c214	GWDIENIYDPDPEQTGTSYVR		2	2455.1	1	a2.a1	29
a2	pepa2c215	GWDIENIYHPDPEHVGTTYAR		3	2470.14	1	a2.a2	17
a2	pepa2c216	GWPDDIYDADPDRPGR		2	1844.82	1	a2.a1	29
a2	pepa2c217	HADIGAVANADSVPDTVIYAPPVPDGDVPEAAHTAIR		4	3721.85	1	a2.a2	43
a2	pepa2c218	HAITSVIDDIPAEHPITAVVH		3	2235.18	2	a2.a1 a2.a2	1
a2	pepa2c219	HAITSVIDDIPAEHPITAVVHTAGVIDDGIISSITEER		4	3992.06	1	a2.a2	10
a2	pepa2c220	HAITSVIDDIPAEHPITAVVHTAGVIDDTVIADITAER		4	3976.07	1	a2.a1	4
a2	pepa2c221	HGEDIYAEVR		2	1188.56	1	a2.a1	12
a2	pepa2c222	HGGFIHDAGEFDADFFGISPR		2	2292.05	1	a2.a1	38
a2	pepa2c223	HIHEITK		2	877.489	2	a2.a1 a2.a2	8
a2	pepa2c224	HIIIISR		2	851.546	2	a2.a1 a2.a2	33
a2	pepa2c225	HIIISSR		2	825.494	1	a2.a1	9
a2	pepa2c226	HIVTEHGVR		2	1047.57	1	a2.a1	8
a2	pepa2c227	HIVTQHGTR		2	1048.56	2	a2.a1 a2.a2	7
a2	pepa2c228	HIVVEHGVR		2	1045.59	1	a2.a3	7
a2	pepa2c229	HNQPETHTIITAISR		3	1717.9	2	a2.a2 a2.a3	27
a2	pepa2c230	HPISAVVHTAGVIDDATAQSITPEQIATVIRPK		3	3435.86	1	a2.a1	28
a2	pepa2c231	HPVFAEAIDAAFGAIDAHIDIPIR		3	2559.34	1	a2.a1	9
a2	pepa2c232	HSQPWITEH		2	1134.53	1	a2.a1	1
a2	pepa2c233	HTAGVTTYTEIGPDATITPITQQTIDTTTAIPIIR		3	3710.95	2	a2.a2 a2.a3	1
a2	pepa2c234	HTNIDAVR		2	925.485	1	a2.a1	5
a2	pepa2c235	HTNIDAVRAEDNIPR		3	1720.87	1	a2.a1	4
a2	pepa2c236	HTPIPTYAFQHER		3	1596.79	2	a2.a2 a2.a3	11
a2	pepa2c237	HVSGAIATEAEAAVPEPDPVFGVWPPEGAAAEPIDGVYDR		4	4086.97	1	a2.a1	70
a2	pepa2c238	HWFDAAAR		2	973.464	1	a2.a1	5
a2	pepa2c239	HYGPAFQGIR		2	1145.59	1	a2.a1	1
a2	pepa2c240	IAAIGYHYGPAFQGIR		2	1733.91	1	a2.a1	20
a2	pepa2c241	IAAIPEDK		2	856.477	1	a2.a1	1
a2	pepa2c242	IAAQEYAYGPAFQGIR		2	1754.89	1	a2.a2	17
a2	pepa2c243	IADDVRPADEVITTAADPK		2	1997.02	1	a2.a3	19
a2	pepa2c244	IADTTDEPEAGEEFIRPADAGEPIAIVGM		3	3014.43	1	a2.a1	10
a2	pepa2c245	IADTTDEPEAGEEFIRPADAGEPIAIVGMACR	31C:57.02	3	3401.6	1	a2.a1	2
a2	pepa2c246	IADVIRPK		2	911.567	1	a2.a2	6
a2	pepa2c247	IAEATGIAIPGSIIFDHPTPR		3	2176.18	1	a2.a1	1
a2	pepa2c248	IAEEIIPDAAR		2	1197.65	1	a2.a2	6
a2	pepa2c249	IAEFAGAENAPDPR		2	1457.7	1	a2.a1	8
a2	pepa2c250	IAEIEAGNDEPVAIVGMACR	19C:57.02	2	2115.02	1	a2.a3	1
a2	pepa2c251	IAGIGDAEQR		2	1029.53	1	a2.a3	8
a2	pepa2c252	IAGISVPER		2	941.541	1	a2.a2	6
a2	pepa2c253	IAGISVPERR		2	1097.64	1	a2.a2	8
a2	pepa2c254	IAIIDTDTDTIPTTAITTDEPQIAIR		3	2798.47	2	a2.a1 a2.a2	53
a2	pepa2c255	IAPDADGAINVQIADR		2	1638.84	1	a2.a3	21
a2	pepa2c256	IAPISAAER		2	927.526	1	a2.a2	8
a2	pepa2c257	IAPISAAERER		3	1212.67	1	a2.a2	3
a2	pepa2c258	IASAPEEFEGFIIAGNISSVVSGR		2	2450.26	1	a2.a1	41
a2	pepa2c259	IATEAEITSPQYWANQIR		2	2091.05	1	a2.a1	10
a2	pepa2c260	IAVQGYVYGPVYR		2	1484.79	1	a2.a3	12
a2	pepa2c261	IAWNTIPTTDTITDTTGWAVVGDITVDGASR		3	3247.61	1	a2.a2	16
a2	pepa2c262	IAWNTIPTTDTPTDTTGWAVVGDITVDGATR		3	3245.6	1	a2.a1	26
a2	pepa2c263	IDDGDVTADRPWTIHASGAIAPAAGVIGEPPIPWPPAGAGEVPIDGVYDR		4	5059.52	1	a2.a1	38
a2	pepa2c264	IDIDKITADGSYVAIPTYPWQR		3	2522.29	1	a2.a4	2
a2	pepa2c265	IDIGAIRK		2	885.552	1	a2.a2	5
a2	pepa2c266	IDIGTIRK		2	915.562	1	a2.a1	4
a2	pepa2c267	IDPMIKQPIWEVIASGEGIDETGR		3	2654.35	1	a2.a1	3
a2	pepa2c268	IEASISAIAGDGR		2	1259.66	1	a2.a2	2
a2	pepa2c269	IEATVPVGGGSIHWR		3	1578.84	1	a2.a5	7
a2	pepa2c270	IFEHHGFTPDYIIGH		3	1782.86	1	a2.a1	6
a2	pepa2c271	IGAIPDEEQR		2	1127.57	1	a2.a1	8
a2	pepa2c272	IGAIPDEEQRVEAITDIVR		2	2124.13	1	a2.a1	13
a2	pepa2c273	IGDEVYADVR		2	1136.56	1	a2.a3	11
a2	pepa2c274	IGDEVYADVRIPDGSR		2	1761.88	1	a2.a3	15
a2	pepa2c275	IGDPIEAEAIMATYGTGR		2	1864.91	1	a2.a1	23
a2	pepa2c276	IGDPIEAEAIMATYGTGR	11M:15.99	2	1880.91	1	a2.a1	33
a2	pepa2c277	IGDPIEAQAIIASYGR		3	1673.89	1	a2.a3	11
a2	pepa2c278	IGFTSIMTTEIR		2	1368.72	1	a2.a1	8
a2	pepa2c279	IGIDEESFDAIAR		2	1435.71	1	a2.a3	9
a2	pepa2c280	IGIIPISSADAMDIFDAAPATGEAVIAATR		2	2957.53	1	a2.a1	21
a2	pepa2c281	IGIIPISSADAMDIFDAAPATGEAVIAATR	12M:15.99	3	2973.52	1	a2.a1	21
a2	pepa2c282	IGRVPEAPAGAATGAWDR		3	1794.92	1	a2.a3	1
a2	pepa2c283	IGRVPEAPAGAATGAWDRR		4	1951.03	1	a2.a3	5
a2	pepa2c284	IHASGATAVQVR		3	1209.67	1	a2.a2	6
a2	pepa2c285	IHQYVIDHPDISPADIGHSIATTR		3	2656.35	1	a2.a1	22
a2	pepa2c286	IIEHHGVTPGIIAGHSVGEISAAHAAGVITIDDAAK		4	3527.86	1	a2.a1	10
a2	pepa2c287	IIESWGVRPGFIAGH		3	1638.88	1	a2.a1	7
a2	pepa2c288	IIESWGVRPGFIAGHSIGEIAAAHVAGVISIDDAAR		4	3655.93	1	a2.a1	5
a2	pepa2c289	IIETWGITPDYIAGH		2	1685.85	2	a2.a2 a2.a3	9
a2	pepa2c290	IIETWGITPDYIAGHSIGEITAAH		3	2565.3	2	a2.a2 a2.a3	4
a2	pepa2c291	IIIESAWEAVER		2	1415.75	1	a2.a1	22
a2	pepa2c292	IIIETAWETFENAGIDPAIIR		3	2372.25	1	a2.a1	17
a2	pepa2c293	IIIETAWETVENAGIVPASIR		2	2282.24	1	a2.a2	21
a2	pepa2c294	IIIETTWEAFER		2	1507.78	1	a2.a2	12
a2	pepa2c295	IIIEVAYEAIEDAGQPIPR		3	2097.12	1	a2.a4	1
a2	pepa2c296	IIIHTATGGTGR		2	1196.67	1	a2.a4	2
a2	pepa2c297	IIPAAIAAGEPQIAVR		2	1589.94	1	a2.a1	5
a2	pepa2c298	IIPAVVASGEPQSAVR		2	1593.9	1	a2.a3	12
a2	pepa2c299	IISFVESRPEAAPADIGISIAVSR		3	2498.36	1	a2.a2	11
a2	pepa2c300	IISHVEERPAEDPIDVAYSIAAER		3	2680.36	1	a2.a3	29
a2	pepa2c301	IISYATEHEDVEPAHVAR		3	2037	1	a2.a2	17
a2	pepa2c302	IKANAEWYR		2	1150.6	1	a2.a3	1
a2	pepa2c303	IMQAIPAGGAMIAVEATEEEVIPHIEGIEAR		3	3245.65	1	a2.a1	16
a2	pepa2c304	IMQAIPAGGAMIAVEATEEEVIPHIEGIEAR	2M:15.99	3	3261.65	1	a2.a1	50
a2	pepa2c305	IMQAIPAGGAMIAVEATEEEVIPHIEGIEAR	2M:15.99 11M:15.99	3	3277.64	1	a2.a1	1
a2	pepa2c306	INASDVDVVEAHGTGTR		2	1740.85	1	a2.a3	20
a2	pepa2c307	INEAAGPDESSDVVSSIDSASADDIFDFIDNQIGR		3	3669.67	1	a2.a2	11
a2	pepa2c308	IPATVVFDHPTPGAVAAH		3	1799.94	1	a2.a1	2
a2	pepa2c309	IPATVVFDHPTPGAVAAHIISR		4	2269.25	1	a2.a1	27
a2	pepa2c310	IPFAWSGVVIHATGATGIR		3	1953.07	1	a2.a1	9
a2	pepa2c311	IPGAADPAAFWEIIHSGSDAVTEVPPGR		3	2860.43	1	a2.a1	42
a2	pepa2c312	IPGAADPAAFWEIIHSGSDAVTEVPPGRWDVPADAAPGSGSGGR		4	4341.1	1	a2.a1	31
a2	pepa2c313	IPGAADPAAFWEIIHSGSDAVTEVPPGRWDVPADAAPGSGSGGRR		4	4497.2	1	a2.a1	10
a2	pepa2c314	IPPTIVFDHPTPVAIAEYIHGEVR		4	2671.42	1	a2.a3	22
a2	pepa2c315	IPTTIVFDHPSPAAIAAH		3	1857.99	1	a2.a1	3
a2	pepa2c316	IPTTIVFDHPSPAAIAAHIR		4	2127.17	1	a2.a1	17
a2	pepa2c317	IPVVSNVTGTIATDAQITSPDYWATHIR		3	3026.56	1	a2.a1	20
a2	pepa2c318	IPVVSTITGAIASGDDIR		2	1784.98	1	a2.a1	15
a2	pepa2c319	IQIAVGEADGAGR		2	1256.66	1	a2.a2	8
a2	pepa2c320	IQIAVGEADGAGRR		2	1412.76	1	a2.a2	16
a2	pepa2c321	IQTIISR		2	830.509	2	a2.a2 a2.a5	4
a2	pepa2c322	IQYIAGHAPAIITPPTEDPVTPSR		3	2544.35	1	a2.a4	1
a2	pepa2c323	IREIIDVADTANGSAAGDDDTDRDIDTASDEEIFAIIDDIG		3	4322.99	1	a2.a1	4
a2	pepa2c324	IRGIAPDGR		2	954.548	1	a2.a2	6
a2	pepa2c325	IRIPFAWSGVVI		2	1357.8	1	a2.a1	2
a2	pepa2c326	IRIPFAWSGVVIHATGATGIR		4	2222.26	1	a2.a1	9
a2	pepa2c327	IRPAAAATPPPQAISIPAPGVIDDIQITAVPSR		3	3303.84	1	a2.a4	9
a2	pepa2c328	IRYAEDIVTSHVTAVIEYGDGER		4	2593.29	1	a2.a1	1
a2	pepa2c329	ISAVIRPK		2	883.572	1	a2.a3	12
a2	pepa2c330	ISFRGPDAPFSIAQWPPAGAEEVPIDEAYDK		3	3373.64	1	a2.a3	23
a2	pepa2c331	ISIAAVNGPASVVISGEADAAEDVAAR		2	2553.32	1	a2.a1	60
a2	pepa2c332	ISMADDTGAPVAGVESITIRPVDAR		3	2541.3	1	a2.a1	7
a2	pepa2c333	ISMADDTGAPVAGVESITIRPVDAR	3M:15.99	3	2557.29	1	a2.a1	7
a2	pepa2c334	ISPGGPDTYR		2	1062.52	1	a2.a1	5
a2	pepa2c335	ITADGSYVAIPTYPWQR		2	1937.98	1	a2.a4	1
a2	pepa2c336	ITDVGYAYGPAFQGIR		2	1727.88	1	a2.a1	12
a2	pepa2c337	ITITGPDVAAITVTDATGAPVASVESIIIRPISK		3	3376.89	1	a2.a1	19
a2	pepa2c338	ITITGSDVAAITVADATGAPVASVESIIIRPISK		3	3336.86	1	a2.a2	8
a2	pepa2c339	ITPEGTGGAPTAAH		2	1279.63	1	a2.a2	4
a2	pepa2c340	ITPEGTGGAPTAAHAAAR		3	1648.84	1	a2.a2	21
a2	pepa2c341	ITVEEGAAATPVIADIDR		2	1840.97	1	a2.a1	8
a2	pepa2c342	ITVEEGAAATPVIADIDRIK		2	2082.14	1	a2.a1	16
a2	pepa2c343	ITVSHAFHSPHMDGVIDAFR		4	2237.09	1	a2.a1	5
a2	pepa2c344	ITVSHAFHSPIMDGMIK		3	1883.95	1	a2.a1	18
a2	pepa2c345	IVADGVDAVTEFPVNR		2	1701.88	2	a2.a1 a2.a2	22
a2	pepa2c346	IVDDGVDAVGGFPVNR		2	1629.82	1	a2.a2	19
a2	pepa2c347	IVIVDIDHADEGTEPSVSSAPISAIVASGEPQAAIR		3	3614.85	1	a2.a2	50
a2	pepa2c348	IVIVDVDDEEASAR		2	1530.76	1	a2.a3	16
a2	pepa2c349	IVMDEADGITDWPTDR		2	1833.83	1	a2.a3	11
a2	pepa2c350	IVMDEADGITDWPTDR	3M:15.99	2	1849.83	1	a2.a3	22
a2	pepa2c351	IVMDEADGITDWPTDRGWDIDAIYDPER		3	3264.48	1	a2.a3	18
a2	pepa2c352	IVMDEADGITDWPTDRGWDIDAIYDPER	3M:15.99	3	3280.47	1	a2.a3	4
a2	pepa2c353	IVSEGGDAITEFPVNR		2	1703.86	1	a2.a1	18
a2	pepa2c354	IYDPDPDAAGTSYTTEGGFIHQADEFDPEFFGMSPR		4	3980.72	1	a2.a2	28
a2	pepa2c355	IYDPDPDAAGTSYTTEGGFIHQADEFDPEFFGMSPR	33M:15.99	3	3996.72	1	a2.a2	13
a2	pepa2c356	KGESTMAIAGGSTVSGNPSGFVDFSR		3	2559.21	1	a2.a3	13
a2	pepa2c357	KGESTMAIAGGSTVSGNPSGFVDFSR	6M:15.99	3	2575.21	1	a2.a3	16
a2	pepa2c358	KGGFIDGAAQFDPGFFGISPR		3	2184.09	1	a2.a3	8
a2	pepa2c359	KQGAHIIPIIR		3	1245.78	1	a2.a1	2
a2	pepa2c360	MAHRDEYIFTGR		3	1495.71	1	a2.a1	7
a2	pepa2c361	MAHRDEYIFTGR	1M:15.99	3	1511.71	1	a2.a1	4
a2	pepa2c362	MHEAPESVQGSVITGSTTSVM		2	2147.99	1	a2.a1	1
a2	pepa2c363	MHEAPESVQGSVITGSTTSVMSGR		2	2448.15	1	a2.a1	20
a2	pepa2c364	MHEAPESVQGSVITGSTTSVMSGR	1M:15.99	3	2464.14	1	a2.a1	53
a2	pepa2c365	MHEAPESVQGSVITGSTTSVMSGR	1M:15.99 21M:15.99	3	2480.14	1	a2.a1	8
a2	pepa2c366	MVQAIQHGVIPATIHSEER		3	2116.1	1	a2.a2	27
a2	pepa2c367	MVQAIQHGVIPATIHSEER	1M:15.99	3	2132.09	1	a2.a2	29
a2	pepa2c368	MVTSENNSVAAGAHTGQVER		3	2057.97	1	a2.a1	8
a2	pepa2c369	NAPTPAIDGTVIVTGGTGGIGAIVAR		2	2378.3	1	a2.a1	26
a2	pepa2c370	NAVAGIIAAVDAR		2	1240.7	1	a2.a1	8
a2	pepa2c371	NGHQVIAVVR		2	1092.63	2	a2.a1 a2.a2	19
a2	pepa2c372	NIFTTTPAK		2	992.541	2	a2.a2 a2.a3	8
a2	pepa2c373	NQIGTSTGIR		2	1046.56	1	a2.a3	8
a2	pepa2c374	NQIGTSTGIRIPPTIVFDHPTPVAIAEYIHGEVR		4	3698.97	1	a2.a3	1
a2	pepa2c375	NQISTASGIR		2	1046.56	1	a2.a2	8
a2	pepa2c376	NQISTVSGIR		2	1074.59	1	a2.a1	8
a2	pepa2c377	NRDSIFHVDWAPFPVAPSAGTER		4	2569.26	1	a2.a3	12
a2	pepa2c378	NVPDAEFAVDSEGSRPIFR		2	2106.03	1	a2.a2	17
a2	pepa2c379	PAAGPESSGGVVPWIVSGKDEAAIR		3	2450.27	1	a2.a1	1
a2	pepa2c380	PAEYPITGVIHTAGVIDDGIIGSQTPQR		3	2905.51	1	a2.a3	2
a2	pepa2c381	PAGAEEVPIDEAYDK		2	1603.75	1	a2.a3	5
a2	pepa2c382	PAGAGEVPIDGVYDR		2	1515.74	1	a2.a1	3
a2	pepa2c383	PDAAGTSYTTEGGFIHQADEFDPEFFGMSPR		3	3377.47	1	a2.a2	1
a2	pepa2c384	PDPDAAGTSYTTEGGFIHQADEFDPEFFGMSPR		3	3589.55	1	a2.a2	2
a2	pepa2c385	PDTVIYAPPVPDGDVPEAAHTAIR		3	2501.27	1	a2.a2	1
a2	pepa2c386	PDVGAATVWGIIR		2	1354.75	1	a2.a2	2
a2	pepa2c387	PEGTGGAPTAAHAAAR		3	1434.71	1	a2.a2	1
a2	pepa2c388	PFAWSGVTIHATGASVIR		3	1870	1	a2.a2	1
a2	pepa2c389	PGQSVSVDIPTYAFQR		2	1764.89	1	a2.a2	8
a2	pepa2c390	PGTGFVEIAAIAGER		2	1487.79	1	a2.a2	1
a2	pepa2c391	PISAAIADGNR		2	1084.57	1	a2.a1	5
a2	pepa2c392	PISSADAMDIFDAAPATGEAVIAATR		3	2561.26	2	a2.a1 a2.a2	1
a2	pepa2c393	PITQQTIDTTTAIPIIR		2	1882.06	2	a2.a2 a2.a3	4
a2	pepa2c394	PIYIGSIK		2	890.535	3	a2.a1 a2.a2 a2.a3	2
a2	pepa2c395	PPSAAPPATQAPAVPAPWIISAR		2	2266.23	1	a2.a1	1
a2	pepa2c396	PPTGASEVPIDGVYDRIAAQEYAYGPAFQGIR		3	3408.69	1	a2.a2	1
a2	pepa2c397	PPVPDGDVPEAAHAAIR		2	1711.88	1	a2.a1	1
a2	pepa2c398	PPVPDGDVPEAAHTAIR		3	1741.89	1	a2.a2	1
a2	pepa2c399	PPVYIGSIK		2	973.572	1	a2.a1	1
a2	pepa2c400	PSAAPPATQAPAVPAPWIISAR		2	2169.18	1	a2.a1	4
a2	pepa2c401	PTGASEVPIDGVYDR		2	1575.76	1	a2.a2	4
a2	pepa2c402	PVIPWVISGR		2	1123.66	1	a2.a2	3
a2	pepa2c403	PWPETGAPR		2	1010.51	2	a2.a2 a2.a3	3
a2	pepa2c404	PWPPAGAGEVPIDGVYDR		2	1895.93	1	a2.a1	3
a2	pepa2c405	QADGGSSIEQR		2	1147.53	1	a2.a2	2
a2	pepa2c406	QAIADSGIAATEVDAVEAHGTGTR	1Q:-17.03	2	2323.12	1	a2.a1	13
a2	pepa2c407	QAIADSGIAATEVDAVEAHGTGTR		2	2340.14	1	a2.a1	29
a2	pepa2c408	QAIANADITPADIDAVEAHGTGTTIGDPIEAQAIIATYGQDR	1Q:-17.03	3	4247.07	1	a2.a1	26
a2	pepa2c409	QAIANADITPADIDAVEAHGTGTTIGDPIEAQAIIATYGQDR		3	4264.1	1	a2.a1	32
a2	pepa2c410	QAIANADITPADVDAVEAHGTGTTIGDPIEAQAIIATYGQDR	1Q:-17.03	3	4233.06	1	a2.a2	20
a2	pepa2c411	QAIANADITPADVDAVEAHGTGTTIGDPIEAQAIIATYGQDR		4	4250.08	1	a2.a2	43
a2	pepa2c412	QGAHIIPIIR	1Q:-17.03	2	1100.66	1	a2.a1	9
a2	pepa2c413	QGAHIIPIIR		2	1117.68	1	a2.a1	4
a2	pepa2c414	QGITIFDTAITGTEPIIVPVAIDIAR	1Q:-17.03	2	2707.49	1	a2.a1	4
a2	pepa2c415	QGITIFDTAITGTEPIIVPVAIDIAR		3	2724.52	1	a2.a1	21
a2	pepa2c416	QPIWEVIASGEGIDETGR	1Q:-17.03	2	1939.94	1	a2.a1	8
a2	pepa2c417	QPIWEVIASGEGIDETGR		2	1956.97	1	a2.a1	33
a2	pepa2c418	QQRIIIETTWEAFER		3	1920	1	a2.a2	1
a2	pepa2c419	QRGISPDGR		2	985.517	2	a2.a1 a2.a2	4
a2	pepa2c420	QRITVEEGAAATPVIADIDR		3	2125.12	1	a2.a1	4
a2	pepa2c421	QRPADRPIYIGSIK	1Q:-17.03	2	1596.89	1	a2.a3	1
a2	pepa2c422	QRPADRPIYIGSIK		3	1613.91	1	a2.a3	16
a2	pepa2c423	QSDGPHVIFR	1Q:-17.03	2	1138.56	1	a2.a2	7
a2	pepa2c424	QSDGPHVIFR		2	1155.59	1	a2.a2	4
a2	pepa2c425	QVSPEAGTAIFDAAIDGSAATVVAIPADISAMR	1Q:-17.03 32M:15.99	3	3214.59	1	a2.a2	1
a2	pepa2c426	QVSPEAGTAIFDAAIDGSAATVVAIPADISAMR		3	3215.63	1	a2.a2	18
a2	pepa2c427	QVSPEAGTAIFDAAIDGSAATVVAIPADISAMR	32M:15.99	3	3231.62	1	a2.a2	1
a2	pepa2c428	RAAAAQADGGSSIEQR		3	1587.78	1	a2.a2	12
a2	pepa2c429	RAGVSAFGVSGTNAHVIIEEPPAEEPEEPADTAVTAIPVIPWAISAR		4	4822.47	1	a2.a3	10
a2	pepa2c430	RAGVSSFGFGGTNAHVVIEQAVEPTDEDAR		3	3116.5	1	a2.a2	14
a2	pepa2c431	RAGVSSFGISGTNAHVIVEEAPAAPVDR		3	2807.44	1	a2.a1	25
a2	pepa2c432	RAVQAGAGTGGAGSDWAR		3	1687.83	1	a2.a1	2
a2	pepa2c433	RGAFIDGVDRFDAGFFGISPR		4	2300.16	1	a2.a1	4
a2	pepa2c434	RGEDAPGAGEIMADIAAIGAR		3	2041.01	1	a2.a2	13
a2	pepa2c435	RGEDAPGAGEIMADIAAIGAR	12M:15.99	3	2057.01	1	a2.a2	1
a2	pepa2c436	RGPGTPGADAIR		2	1167.62	1	a2.a1	6
a2	pepa2c437	RGSAVNQDGASNGITAPNGPSQER		3	2383.13	3	a2.a1 a2.a2 a2.a3	1
a2	pepa2c438	RGTVIITGGTGSIGGIFAR		3	1833.03	1	a2.a3	7
a2	pepa2c439	RIAAIPEDK		2	1012.58	1	a2.a1	8
a2	pepa2c440	RIHQYVIDHPDISPADIGHSIATTR		4	2812.45	1	a2.a1	2
a2	pepa2c441	RIISHVEERPAEDPIDVAYSIAAER		4	2836.46	1	a2.a3	2
a2	pepa2c442	RITVSHAFHSPIMDGMIK		4	2040.05	1	a2.a1	2
a2	pepa2c443	RNGHQVIAVVR		2	1248.73	2	a2.a1 a2.a2	9
a2	pepa2c444	RPAAGPESSGGVVPWIVSGK		3	1951.04	1	a2.a1	15
a2	pepa2c445	RPAAGPESSGGVVPWIVSGKDEAAIR		3	2606.37	1	a2.a1	14
a2	pepa2c446	RPFTVHSR		2	999.548	1	a2.a2	1
a2	pepa2c447	RRGPADEPIAIVGM		3	1481.79	1	a2.a1	1
a2	pepa2c448	RTAQNAEVSSESIAER		3	1747.86	1	a2.a3	5
a2	pepa2c449	RTHYWIAPASPTDAR		3	1741.88	1	a2.a1	1
a2	pepa2c450	RVAIPTYAFQHER		3	1587.84	1	a2.a1	4
a2	pepa2c451	RVDWEAFFGGR		3	1339.65	1	a2.a2	1
a2	pepa2c452	RVSESSRPADAPTAAR		3	1670.86	1	a2.a1	1
a2	pepa2c453	RVVDVYARPDGGDETPGAVAK		3	2172.1	1	a2.a2	5
a2	pepa2c454	RWDVPADAAPGSGSGGR		2	1655.79	1	a2.a1	2
a2	pepa2c455	RYPDVASIAR		2	1147.62	1	a2.a3	17
a2	pepa2c456	SAANHFIDAIAEHRR		4	1707.87	1	a2.a3	1
a2	pepa2c457	SADGSASRPGVDFAAEVR		3	1791.86	1	a2.a3	1
a2	pepa2c458	SAIPEQDAVVSETHPQATAVAVIR		3	2489.3	1	a2.a4	3
a2	pepa2c459	SAPTVPIVSTVTGR		2	1384.78	1	a2.a1	8
a2	pepa2c460	SAQAEAPDRIVIVDIDHADEGTEPSVSSAPISAIVASGEPQAAIR		4	4540.28	1	a2.a2	17
a2	pepa2c461	SASVDRDAFDR		2	1238.58	1	a2.a1	15
a2	pepa2c462	SEIIVISAISPEAISEAAR		2	1956.06	1	a2.a4	1
a2	pepa2c463	SEITAIGAEVTVVAADAADR		2	1959	1	a2.a1	16
a2	pepa2c464	SEITAIGAEVTVVAADAADRNAVAGIIAAVDAR		3	3180.69	1	a2.a1	8
a2	pepa2c465	SESSRPADAPTAAR		2	1415.69	1	a2.a1	5
a2	pepa2c466	SETGDATPGGVR		2	1146.54	1	a2.a5	3
a2	pepa2c467	SFAAAADGTAWSEGVGIIIVEK		2	2192.12	1	a2.a3	51
a2	pepa2c468	SFAAGADGTGWSEGVGIIIVER		2	2192.1	1	a2.a1	70
a2	pepa2c469	SFSEHADGTGWAEGVGIIIVER		2	2330.14	1	a2.a2	18
a2	pepa2c470	SFTAIGFDSITSVEIR		2	1742.9	1	a2.a3	5
a2	pepa2c471	SGDAGHAISPTGHPIIGAAVTVAGADQVIFTSR		4	3173.63	1	a2.a2	24
a2	pepa2c472	SGESTTAVVAGVNINIIAENATTEER		2	2646.32	1	a2.a1	31
a2	pepa2c473	SGETSIAIAGGATVMSSPGMFVEFSR		2	2589.23	1	a2.a1	40
a2	pepa2c474	SGETSIAIAGGATVMSSPGMFVEFSR	20M:15.99	2	2605.23	1	a2.a1	10
a2	pepa2c475	SGFRPVESEQGPAIIDIAITVGR		3	2412.29	1	a2.a3	14
a2	pepa2c476	SGGAMIAVEAAEEEVIPYIEGR		3	2291.12	1	a2.a1	17
a2	pepa2c477	SGGAMIAVEAAEEEVIPYIEGR	5M:15.99	3	2307.12	1	a2.a1	43
a2	pepa2c478	SIAWGIWDIGH		2	1254.63	1	a2.a2	2
a2	pepa2c479	SIAWGIWDIGHGINAGIDANDIK		2	2436.23	1	a2.a2	12
a2	pepa2c480	SIAWGIWDIGHGINAGIDANDIKR		3	2592.33	1	a2.a2	3
a2	pepa2c481	SIGIDASEHPIISTSVEIAGR		2	2152.12	1	a2.a1	14
a2	pepa2c482	SIGIDASEHPIISTSVEIAGREDTIFTGR		3	3071.56	1	a2.a1	6
a2	pepa2c483	SKWVAEQVIEVAR		2	1514.83	1	a2.a3	5
a2	pepa2c484	SNIGHAQAAAGVGGVIK		2	1549.84	1	a2.a1	17
a2	pepa2c485	SNIGHSQAAAGVGGIIK		2	1579.86	2	a2.a1 a2.a2	23
a2	pepa2c486	SNIGHSQAAAGVGSVIK		2	1595.85	1	a2.a2	17
a2	pepa2c487	SNIGHTVAAAGAGGVIK		2	1522.83	1	a2.a3	17
a2	pepa2c488	SPAAASGVPSVPAGR		2	1323.7	1	a2.a1	14
a2	pepa2c489	SQTSGMTGHIDEADIK		3	1689.77	1	a2.a3	1
a2	pepa2c490	SSADAMDIFDAAPATGEAVIAATR		2	2351.12	2	a2.a1 a2.a2	1
a2	pepa2c491	SSVSGITGTAGQANYAAANTYIDAIAAHR		3	2851.4	1	a2.a1	3
a2	pepa2c492	SVGEISAAHAAGVITIDDAAK		3	1996.03	1	a2.a1	2
a2	pepa2c493	SVHARPDTGDDGTDRPWTR		4	2139	1	a2.a1	5
a2	pepa2c494	SVPIPTYAFQR		2	1278.68	1	a2.a1	12
a2	pepa2c495	SVQSEHPDRVVIVDIDGDDDRIIPAAIAAGEPQIAVR		4	3937.04	1	a2.a1	1
a2	pepa2c496	SYATEHEDVEPAHVAR		3	1810.84	1	a2.a2	1
a2	pepa2c497	TAFIFTGQGAQR		2	1296.67	3	a2.a1 a2.a2 a2.a3	22
a2	pepa2c498	TAFIFTGQGSQR		2	1312.66	1	a2.a1	10
a2	pepa2c499	TAGVIDDGIIGSQTPQR		2	1727.89	1	a2.a3	1
a2	pepa2c500	TAGVIDDTVIADITAER		2	1759.91	1	a2.a1	2
a2	pepa2c501	TAGVTTYTEIGPDATITPITASTVEDSDGVAAIATIR		3	3678.86	1	a2.a2	7
a2	pepa2c502	TAGVTTYTEIGPDATITPITQQTIDTTTAIPIIR		3	3573.89	2	a2.a2 a2.a3	12
a2	pepa2c503	TAIPEPASPVR		2	1137.63	1	a2.a2	12
a2	pepa2c504	TANPAIPIAEIGIEVQR		3	1792	1	a2.a1	17
a2	pepa2c505	TAPAIRDQAR		2	1098.6	1	a2.a3	1
a2	pepa2c506	TAQNAEVSSESIAER		2	1591.76	1	a2.a3	12
a2	pepa2c507	TAQSGTVAAESFAQR		2	1523.74	1	a2.a2	19
a2	pepa2c508	TAVFVGTIR		2	963.562	1	a2.a1	11
a2	pepa2c509	TAVFVGTIRDDYTNIIYQYGDEAVTQH		3	3089.49	1	a2.a1	2
a2	pepa2c510	TAVFVGTIRDDYTNIIYQYGDEAVTQHTMAGVNR		3	3818.84	1	a2.a1	31
a2	pepa2c511	TAVFVGTIRDDYTNIIYQYGDEAVTQHTMAGVNR	29M:15.99	4	3834.84	1	a2.a1	9
a2	pepa2c512	TDVTGSIYGIGIHAIITGTSYIDSDPR		3	2822.42	1	a2.a5	1
a2	pepa2c513	TEARPWPETGAPR		3	1467.73	2	a2.a2 a2.a3	1
a2	pepa2c514	TEIGSGAISVSEVR		2	1404.73	1	a2.a4	1
a2	pepa2c515	TFENAGIDPAIIR		2	1416.75	1	a2.a1	1
a2	pepa2c516	TGAEPIPAIIR		2	1137.66	1	a2.a1	8
a2	pepa2c517	TGIIPISSADAMDIFDAAPATGEAVIAATR		3	2945.49	1	a2.a2	23
a2	pepa2c518	TGIIPISSADAMDIFDAAPATGEAVIAATR	12M:15.99	3	2961.49	1	a2.a2	9
a2	pepa2c519	TGMGMDIYR		2	1043.46	2	a2.a2 a2.a3	9
a2	pepa2c520	TGMGMDIYR	3M:15.99	2	1059.46	2	a2.a2 a2.a3	25
a2	pepa2c521	TGNIATHNDIR		2	1211.61	2	a2.a2 a2.a3	7
a2	pepa2c522	TGVFTGIMYNDYGSRPNIPAEGNEGYIFSGSAGSIASGR		4	4012.88	1	a2.a2	48
a2	pepa2c523	TGVFTGIMYNDYGSRPNIPAEGNEGYIFSGSAGSIASGR	8M:15.99	3	4028.87	1	a2.a2	40
a2	pepa2c524	TGVFTGVMYHDYGSQIDTVPEDIEGYIASGNAGSVASGR		3	4020.86	1	a2.a2	34
a2	pepa2c525	TGVFTGVMYHDYGSQIDTVPEDIEGYIASGNAGSVASGR	8M:15.99	3	4036.85	1	a2.a2	30
a2	pepa2c526	TGVFVGATAIEYGPR		2	1537.8	1	a2.a1	5
a2	pepa2c527	THPWIADHTVAGTTIIPGTGFVEIAAIAGER		4	3201.67	1	a2.a2	22
a2	pepa2c528	THPWIADHVVIDQTIVPATAIVEMAIR		4	2996.6	1	a2.a3	9
a2	pepa2c529	THYWIAPASPTDAR		2	1585.78	1	a2.a1	15
a2	pepa2c530	TIASGATTQTAVR		2	1276.69	1	a2.a2	9
a2	pepa2c531	TIGEIGATVIIEVGPDAVISSIADATPTIR		3	2979.62	1	a2.a1	9
a2	pepa2c532	TIHTAGVTTYTEIGPDATITPITQQTIDTTTAIPIIR		3	3925.08	2	a2.a2 a2.a3	2
a2	pepa2c533	TIHVDAPSPHVDWETGAVEIITEAR		4	2743.37	1	a2.a2	24
a2	pepa2c534	TIHVDAPSPHVDWETGTIAIITEETPWPAAGR		4	3467.72	1	a2.a1	4
a2	pepa2c535	TIHVDAPSPHVDWETGTIAIITEETPWPAAGRPR		4	3720.88	1	a2.a1	7
a2	pepa2c536	TIHVDEPSPR		2	1150.59	1	a2.a1	7
a2	pepa2c537	TIIAITHR		2	924.563	1	a2.a1	7
a2	pepa2c538	TIITAVATAFVR		2	1262.75	1	a2.a1	16
a2	pepa2c539	TINVDEPTPMVDWEAGAVEIITEAR		2	2756.34	1	a2.a3	6
a2	pepa2c540	TINVDEPTPMVDWEAGAVEIITEARPWPETGAPR		3	3747.83	1	a2.a3	15
a2	pepa2c541	TINVDEPTPMVDWEAGAVEIITEARPWPETGAPR	10M:15.99	3	3763.83	1	a2.a3	18
a2	pepa2c542	TNIGHAEAAAGIAGIIK		3	1606.89	1	a2.a4	1
a2	pepa2c543	TNIGHIEGAAGMAGIIK		2	1652.88	1	a2.a1	18
a2	pepa2c544	TNIGHIEGAAGMAGIIK	12M:15.99	3	1668.87	1	a2.a1	3
a2	pepa2c545	TPEAVTGQAQR		2	1157.59	1	a2.a2	8
a2	pepa2c546	TPTYWTDQIR		2	1280.63	2	a2.a2 a2.a3	12
a2	pepa2c547	TPVVIPEQGFMQIQIGVGPADEAGR		3	2609.34	1	a2.a2	18
a2	pepa2c548	TPVVIPEQGFMQIQIGVGPADEAGR	11M:15.99	3	2625.33	1	a2.a2	4
a2	pepa2c549	TPVVIPEQGFMQIQIGVGPADEAGRRPF		3	3009.56	1	a2.a2	4
a2	pepa2c550	TPVVIPEQGFMQIQIGVGPADEAGRRPFTVH		4	3346.74	1	a2.a2	9
a2	pepa2c551	TQPAIFAIEVAIFR		2	1575.89	1	a2.a1	5
a2	pepa2c552	TRGGVTTAGDEDVTDIGAAAVWGIIR		3	2601.33	1	a2.a3	8
a2	pepa2c553	TTDQPTDQPTDRPR		3	1627.77	2	a2.a1 a2.a2	18
a2	pepa2c554	TTDTTIVVVTR		2	1205.67	2	a2.a1 a2.a2	8
a2	pepa2c555	TTPTGAVQDTR		2	1146.57	1	a2.a3	9
a2	pepa2c556	TTPTGVVQDTR		2	1174.61	1	a2.a2	13
a2	pepa2c557	TVDVVYHNGAR		3	1230.62	1	a2.a3	16
a2	pepa2c558	TVEIIEVIAAR		2	1213.72	1	a2.a5	1
a2	pepa2c559	TVEVFSR		2	837.446	1	a2.a1	7
a2	pepa2c560	TVIYAPPVPDGDVPEAAHAAIR		3	2259.18	1	a2.a1	15
a2	pepa2c561	TVPVHYVSTVGVFDGVR		2	1831.97	1	a2.a3	19
a2	pepa2c562	TVPVHYVSTVGVFDGVREPGVPIR		4	2580.39	1	a2.a3	19
a2	pepa2c563	TVPVHYVSTVGVFDGVREPGVPIRVTDPTGPAESIPSGYIR		4	4321.26	1	a2.a3	6
a2	pepa2c564	TYHEPTIPIVSTITGNIATHNDIR		3	2663.38	2	a2.a2 a2.a3	7
a2	pepa2c565	VAAAIGHSGPDAVPAER		2	1617.83	1	a2.a2	2
a2	pepa2c566	VAAVIGHSDPGSVDPGR		3	1633.83	1	a2.a1	1
a2	pepa2c567	VADITIEAPIPITGR		2	1565.89	1	a2.a1	12
a2	pepa2c568	VADVHDVTR		2	1011.52	1	a2.a3	4
a2	pepa2c569	VAIPTYAFQHER		3	1431.74	1	a2.a1	20
a2	pepa2c570	VASAPAAAPAASAAVAEPPATDR		2	2062.06	1	a2.a4	2
a2	pepa2c571	VDAAWNIHEITK		2	1396.72	2	a2.a1 a2.a2	20
a2	pepa2c572	VDATWNIHEITR		2	1454.74	1	a2.a3	16
a2	pepa2c573	VDDADAPWK		2	1016.47	1	a2.a2	7
a2	pepa2c574	VDDADAPWKVHAHGAFESADGGAPIPGPSSDADATDVR		4	3801.74	1	a2.a2	2
a2	pepa2c575	VDSEGSRPIFR		2	1262.65	1	a2.a2	1
a2	pepa2c576	VDVISGDR		2	860.447	1	a2.a3	5
a2	pepa2c577	VDWEAFFGGR		2	1183.55	1	a2.a2	5
a2	pepa2c578	VDWEAFFGGRPGQSVSVDIPTYAFQR		3	2929.43	1	a2.a2	19
a2	pepa2c579	VDWEAGAVEIITEAR		2	1658.84	1	a2.a2	9
a2	pepa2c580	VDWEAGAVEIITEARPWPETGAPR		3	2650.33	2	a2.a2 a2.a3	14
a2	pepa2c581	VDWETGAVEIITEAR		2	1688.85	1	a2.a2	1
a2	pepa2c582	VDWNAGAIEIITGER		2	1643.84	1	a2.a1	22
a2	pepa2c583	VEAITDIVR		2	1015.58	1	a2.a1	8
a2	pepa2c584	VEEITISAPIVIPER		2	1665.94	1	a2.a2	16
a2	pepa2c585	VEEITISAPIVIPERDGVR		3	2093.16	1	a2.a2	7
a2	pepa2c586	VEIAACDAADR	6C:57.02	2	1190.55	1	a2.a3	1
a2	pepa2c587	VEVAAAIGHSGPDAVPAER		2	1845.95	1	a2.a2	13
a2	pepa2c588	VFATAGSDAK		2	966.489	1	a2.a4	1
a2	pepa2c589	VGAPDEHGVSVIISDAEGQPVATVER		2	2632.32	1	a2.a2	22
a2	pepa2c590	VGGQIGAER		2	886.474	1	a2.a1	4
a2	pepa2c591	VGSDREEIITGIR		2	1444.78	2	a2.a2 a2.a3	2
a2	pepa2c592	VHAHGAFESADGGAPIPGPSSDADATDVR		4	2804.29	1	a2.a2	36
a2	pepa2c593	VHWIIPYETIK		2	1398.78	1	a2.a3	23
a2	pepa2c594	VIHQAIAGAR		2	1035.61	1	a2.a3	6
a2	pepa2c595	VIIETAWETFEQAGIDPATIR		2	2360.21	1	a2.a3	51
a2	pepa2c596	VIVEEAPAAPVDR		2	1365.74	1	a2.a1	2
a2	pepa2c597	VPAVFGAIVR		2	1028.63	1	a2.a2	13
a2	pepa2c598	VPEAPAGAATGAWDR		2	1468.72	1	a2.a3	12
a2	pepa2c599	VPEAPAGAATGAWDRR		2	1624.82	1	a2.a3	11
a2	pepa2c600	VQAIQHGVIPATIHSEER		3	1985.06	1	a2.a2	4
a2	pepa2c601	VQVAAVIGHSD		2	1095.58	2	a2.a1 a2.a2	1
a2	pepa2c602	VQVAAVIGHSDPGAIESGR		2	1862.97	1	a2.a2	17
a2	pepa2c603	VQVAAVIGHSDPGSVDPGR		2	1860.96	1	a2.a1	22
a2	pepa2c604	VQVAVGAPDASGIRPF		2	1583.85	1	a2.a1	5
a2	pepa2c605	VQVAVGAPDASGIRPFSVH		2	1907.01	1	a2.a1	9
a2	pepa2c606	VQVAVGAPDASGIRPFSVHARPDTGDDGTDRPWTR		4	3703.83	1	a2.a1	7
a2	pepa2c607	VQYVEIHGTGTPVGDPVEAAAIGAAIGAER		3	2948.51	1	a2.a1	19
a2	pepa2c608	VQYVEIHGTGTPVGDPVEAAAIGAAIGAERGDADGPIR		3	3729.88	1	a2.a1	28
a2	pepa2c609	VRIAPDADGAINVQIADR		3	1894.01	1	a2.a3	8
a2	pepa2c610	VSESSRPADAPTAAR		2	1514.76	1	a2.a1	15
a2	pepa2c611	VSESSRPADAPTAARR		3	1670.86	1	a2.a1	4
a2	pepa2c612	VSVVIGDIAEPR		2	1254.71	1	a2.a3	8
a2	pepa2c613	VTDPTGPAESIPSGYIR		2	1759.89	1	a2.a3	19
a2	pepa2c614	VTSENNSVAAGAHTGQVER		2	1926.93	1	a2.a1	29
a2	pepa2c615	VTSENNSVAAGAHTGQVER	1V:42.01	2	1968.94	1	a2.a1	16
a2	pepa2c616	VVAVTAGAGQIAGGGDR		2	1498.8	1	a2.a4	2
a2	pepa2c617	VVDVYARPDGGDETPGAVAK		2	2016	1	a2.a2	22
a2	pepa2c618	VVIEQAPDAPPPSAAPPATQAPAVPAPWIISAR		3	3285.76	1	a2.a1	3
a2	pepa2c619	VVISFGQSSVTAGGPR		2	1561.83	1	a2.a4	2
a2	pepa2c620	VVIVDIDGDDDR		2	1330.65	1	a2.a1	5
a2	pepa2c621	VVIVDIDGDDDRIIPAAIAAGEPQIAVR		3	2901.57	1	a2.a1	30
a2	pepa2c622	VWDDIDPER		2	1144.53	1	a2.a3	8
a2	pepa2c623	VWDDIDPERVSVVIGDIAEPR		3	2380.21	1	a2.a3	8
a2	pepa2c624	VWRGDGEIYAEVAIPEEQR		3	2217.09	2	a2.a1 a2.a2	4
a2	pepa2c625	WDRGTVIITGATGAIGTVIAR		3	2128.19	2	a2.a1 a2.a2	9
a2	pepa2c626	WDVPADAAPGSGSGGR		2	1499.69	1	a2.a1	8
a2	pepa2c627	WDVPADAAPGSGSGGRR		2	1655.79	1	a2.a1	13
a2	pepa2c628	WGVIGDGVR		2	958.51	1	a2.a2	4
a2	pepa2c629	WVAEQVIEVAR		2	1299.71	1	a2.a3	12
a2	pepa2c630	WVSIGADEPGAR		2	1257.62	1	a2.a3	1
a2	pepa2c631	WVTTDIQK		2	990.525	1	a2.a3	5
a2	pepa2c632	YAAGNTFIDAIAQHR		3	1647.82	2	a2.a1 a2.a2	1
a2	pepa2c633	YAEDIVTSHVTAVIEYGDGER		2	2324.1	1	a2.a1	32
a2	pepa2c634	YAEDIVTSHVTAVIEYGDGERIDPR		3	2805.37	1	a2.a1	7
a2	pepa2c635	YEIHPAIIEAAVMAAAGTGEAGTTPVPAHWR		4	3187.6	1	a2.a2	23
a2	pepa2c636	YEIHPAIIEAAVMAAAGTGEAGTTPVPAHWR	13M:15.99	4	3203.59	1	a2.a2	3
a2	pepa2c637	YIEAQGVTDFIEIGPDAVITAITR		3	2592.36	1	a2.a1	6
a2	pepa2c638	YIIHPAIIDAAIHPIIPGVADQDR		4	2608.42	1	a2.a2	30
a2	pepa2c639	YPGGVATPEDIWR		2	1460.72	1	a2.a2	8
a2	pepa2c640	YPGGVSSPEEIWR		2	1476.71	2	a2.a1 a2.a2	12
a2	pepa2c641	YTQAIHTIHTAGVTTYTEIGPDATITPITASTVEDSDGVAAIATIR		4	4743.4	1	a2.a2	42
a2	pepa2c642	YTQAIHTIHTAGVTTYTEIGPDATITPITQQTIDTTTAIPIIR		4	4638.43	2	a2.a2 a2.a3	59
a2	pepa2c643	YVAFFVEEGHFPAAG		2	1640.77	1	a2.a3	12
a2	pepa2c644	YVIHPAIIDAAIHPIIPGVADQDR		3	2594.41	1	a2.a1	26
a2	pepa2c645	YWIDAPETSTDAAGIGISAAGHPIIGAAVR		3	2980.52	1	a2.a1	22
a3	pepa3a1	AADTQIGEIIAEAMDK		2	1675.82	1	a3.a1	15
a3	pepa3a2	AAGANPMAIKR		2	1099.6	1	a3.a1	2
a3	pepa3a3	AAGASPAIIKK		2	1026.63	1	a3.a2	1
a3	pepa3a4	AAISAQDQQVGEIIAEAMDK		3	2088.03	1	a3.a2	27
a3	pepa3a5	AAISAQDQQVGEIIAEAMDKVGK		3	2372.21	1	a3.a2	2
a3	pepa3a6	AAPAGAPGGMPGGDMDF		2	1518.64	1	a3.a1	8
a3	pepa3a7	AAPAGAPGGMPGGDMDF	15M:15.99	2	1534.63	1	a3.a1	35
a3	pepa3a8	AAPAGAPGGMPGGDMDF	10M:15.99 15M:15.99	2	1550.63	1	a3.a1	5
a3	pepa3a9	AASIAAIFITTEAVIADKPEK		3	2159.2	1	a3.a1	3
a3	pepa3b10	AATGEYVDMIAEGIIDPAK		2	1963.97	1	a3.a1	11
a3	pepa3b11	AAVEEGIVAGGGVAII		2	1425.79	1	a3.a1	43
a3	pepa3b12	AAVEEGIVAGGGVAIIQASQVFEK		2	2343.26	1	a3.a1	921
a3	pepa3b13	AAVEEGIVAGGGVAIIQASQVFEKIEITGDEATGANAVK		4	3812.99	1	a3.a1	44
a3	pepa3b14	AAVEEGIVAGGGVAIIQASQVFEKIEITGDEATGANAVKI		3	3926.08	1	a3.a1	2
a3	pepa3b15	AAVEEGIVSGGGSAI		2	1316.67	1	a3.a2	3
a3	pepa3b16	AAVEEGIVSGGGSAIVH		2	1552.8	1	a3.a2	12
a3	pepa3b17	AAVEEGIVSGGGSAIVHA		2	1623.83	1	a3.a2	12
a3	pepa3b18	AAVEEGIVSGGGSAIVHAVK		3	1851	1	a3.a2	68
a3	pepa3b19	ADTQIGEIIAEAMDK		2	1604.78	1	a3.a1	2
a3	pepa3b20	AEDVEGEAISTIVVNK		2	1673.86	1	a3.a1	1
a3	pepa3b21	AEIENSDSDYDR		2	1413.58	1	a3.a1	12
a3	pepa3b22	AEIENSDSDYDREK		2	1670.71	1	a3.a1	77
a3	pepa3b23	AEIENSDSDYDREKIQER		2	2197	1	a3.a1	3
a3	pepa3b24	AEIENTDSDWDR		2	1450.61	1	a3.a2	9
a3	pepa3b25	AEIENTDSDWDREK		2	1707.75	1	a3.a2	63
a3	pepa3b26	AEIENTDSDWDREKIQER		4	2234.03	1	a3.a2	2
a3	pepa3b27	AFDEEARR		2	993.475	1	a3.a1	15
a3	pepa3b28	AGAATEVEIK		2	988.531	1	a3.a1	28
a3	pepa3b29	AGAATEVEIKER		2	1273.67	1	a3.a1	3
a3	pepa3b30	AGVIDPVK		2	798.472	1	a3.a2	3
a3	pepa3b31	AGVIDPVKVT		2	998.588	1	a3.a2	1
a3	pepa3b32	AGVIDPVKVTR		2	1154.69	1	a3.a2	1
a3	pepa3b33	AIFITTEAVIADKPEK		2	1745.97	1	a3.a1	24
a3	pepa3b34	AIIEQAKDVETK		2	1344.74	1	a3.a1	1
a3	pepa3b35	AISAQDQQVGEIIAEAMDK		2	2016.99	1	a3.a2	4
a3	pepa3b36	AKEIEIEDPYEK		2	1463.73	1	a3.a1	4
a3	pepa3b37	AKIIAFDEEAR		2	1262.67	1	a3.a1	2
a3	pepa3b38	AMIGDIAIITGGEVISEEVGIK		3	2215.19	1	a3.a1	222
a3	pepa3b39	AMIGDIAIITGGEVISEEVGIK	2M:15.99	3	2231.18	1	a3.a1	223
a3	pepa3b40	AMIQDMAVITGATVISEEVGIK		2	2276.19	1	a3.a2	179
a3	pepa3b41	AMIQDMAVITGATVISEEVGIK	2M:15.99	2	2292.18	1	a3.a2	272
a3	pepa3b42	AMIQDMAVITGATVISEEVGIK	2M:15.99 6M:15.99	3	2308.18	1	a3.a2	4
a3	pepa3b43	APGFGDRR		2	875.448	2	a3.a1 a3.a2	13
a3	pepa3b44	APTITNDGVSIAK		2	1286.7	1	a3.a1	11
a3	pepa3b45	APTITNDGVTIAR		2	1328.72	1	a3.a2	1
a3	pepa3b46	ASIAAIFITTEAVIADKPEK		3	2088.16	1	a3.a1	3
a3	pepa3b47	ASISAADTQIGEIIAEAMDK		3	2034.01	1	a3.a1	41
a3	pepa3b48	ASISAADTQIGEIIAEAMDK	18M:15.99	2	2050	1	a3.a1	73
a3	pepa3b49	ASISAADTQIGEIIAEAMDKVGK		3	2318.19	1	a3.a1	6
a3	pepa3b50	ASKPIIIIAEDIEGEAISTIVVNK		3	2523.43	1	a3.a2	3
a3	pepa3b51	ASQVFEKIEITGDEATGANAVK		3	2278.16	1	a3.a1	4
a3	pepa3b52	ATIDIIGSAR		2	1016.57	1	a3.a1	2
a3	pepa3b53	AVEAVSAAIIEQAK		2	1399.78	1	a3.a1	62
a3	pepa3b54	AVEAVSAAIIEQAKDVETK		2	1972.06	1	a3.a1	14
a3	pepa3b55	AVEAVSAAIIEQAKDVETKEQIAST		2	2601.36	1	a3.a1	2
a3	pepa3b56	AVEAVSAAIIEQAKDVETKEQIASTASISAADTQIGEIIAEAMDK		4	4616.35	1	a3.a1	2
a3	pepa3b57	AVEAVSAAIIEQAKDVETKEQIASTASISAADTQIGEIIAEAMDK	43M:15.99	4	4632.34	1	a3.a1	1
a3	pepa3b58	AVEEGIVAGGGVAIIQASQVFEK		3	2272.22	1	a3.a1	7
a3	pepa3b59	AVEEGIVAGGGVAIIQASQVFEKIEITGDEATGANAVK		3	3741.95	1	a3.a1	1
a3	pepa3b60	AVEEGIVSGGGSAIVHAVK		2	1779.96	1	a3.a2	1
a3	pepa3b61	AVNGGIEGGVVVEK		2	1327.72	1	a3.a1	4
a3	pepa3b62	AVSAAIIEQAKDVETK		2	1672.91	1	a3.a1	1
a3	pepa3b63	AVSEDIIATARPIDEK		2	1727.92	1	a3.a2	15
a3	pepa3b64	AVSEDIIATARPIDEKSDIAAVAAISAQDQQVGEIIAEAMDK		4	4353.21	1	a3.a2	1
a3	pepa3b65	DDTTIVDGAGK		2	1091.52	1	a3.a2	15
a3	pepa3b66	DDTTIVDGAGKR		2	1247.62	1	a3.a2	35
a3	pepa3b67	DDTTIVDGAGKRDEVQGR		4	1931.94	1	a3.a2	33
a3	pepa3b68	DDVAGDGTTTATVIAQAIVK		2	1946.01	1	a3.a1	7
a3	pepa3b69	DEATGVAVVR		2	1016.54	1	a3.a2	1
a3	pepa3b70	DETTIVDGAGSADQVQGR		2	1818.85	1	a3.a1	130
a3	pepa3b71	DIAGDGTTTATVIAQAIVR		3	1873	1	a3.a2	7
a3	pepa3b72	DIDKGQGFNAATGEYGDIVK		3	2098.01	1	a3.a2	1
a3	pepa3b73	DIIPIIEK		2	940.571	2	a3.a1 a3.a2	39
a3	pepa3b74	DTQIGEIIAEAMDK		2	1533.75	1	a3.a1	8
a3	pepa3b75	DTQIGEIIAEAMDKVGK		3	1817.93	1	a3.a1	1
a3	pepa3b76	DVETKEQIASTASISAADTQIGEIIAEAMDK		3	3235.59	1	a3.a1	4
a3	pepa3b77	DVETKEQIASTASISAADTQIGEIIAEAMDKVGK		4	3519.77	1	a3.a1	1
a3	pepa3b78	EASIDDPYIIIANSK		2	1648.84	1	a3.a1	8
a3	pepa3b79	EAVIADKPEK		2	1099.6	1	a3.a1	12
a3	pepa3b80	EAVSAAIIEQAKDVETK		2	1801.95	1	a3.a1	1
a3	pepa3b81	EDVEGEAISTIVVNK		2	1602.82	1	a3.a1	2
a3	pepa3b82	EEGIVSGGGSAIVHAVK		2	1609.85	1	a3.a2	7
a3	pepa3b83	EGIIDPAK		2	842.462	1	a3.a1	1
a3	pepa3b84	EGIKNVAAGASPAIIK		2	1538.89	1	a3.a2	2
a3	pepa3b85	EGIKNVAAGASPAIIKK		3	1666.99	1	a3.a2	1
a3	pepa3b86	EGIRNVAAGANPMAIK		3	1611.86	1	a3.a1	1
a3	pepa3b87	EGVITVEESQTFGIEIEITEGMR		3	2567.25	1	a3.a1	178
a3	pepa3b88	EIEIEDPYEK	1E:-18.01	2	1246.58	1	a3.a1	5
a3	pepa3b89	EIEIEDPYEK		2	1264.59	1	a3.a1	17
a3	pepa3b90	EIEIEDPYEKIGAEIVK		2	1975.03	1	a3.a1	3
a3	pepa3b91	EIENSDSDYDREK		3	1599.68	1	a3.a1	20
a3	pepa3b92	EITGDEATGANAVK		2	1375.67	1	a3.a1	2
a3	pepa3b93	EKIEITGDEATGANAVK		3	1745.89	1	a3.a1	1
a3	pepa3b94	EKVMQSGKPIIIIAEDVEGEAISTIVVNK	1E:-18.01	3	3092.69	1	a3.a1	2
a3	pepa3b95	ENAASIASIIITTETIVVEK		3	2102.16	1	a3.a2	12
a3	pepa3b96	ENATIDIIGSAR		2	1259.66	1	a3.a1	3
a3	pepa3b97	ENSDSDYDREK		2	1357.55	1	a3.a1	2
a3	pepa3b98	ENTDSDWDREK		2	1394.58	1	a3.a2	2
a3	pepa3b99	EQIASTASISAADTQIG	1E:-18.01	2	1644.81	1	a3.a1	1
a3	pepa3c100	EQIASTASISAADTQIGEIIAEAMDK	1E:-18.01	2	2645.3	1	a3.a1	13
a3	pepa3c101	EQIASTASISAADTQIGEIIAEAMDK		3	2663.31	1	a3.a1	72
a3	pepa3c102	EQIASTASISAADTQIGEIIAEAMDK	24M:15.99	3	2679.3	1	a3.a1	223
a3	pepa3c103	EQIASTASISAADTQIGEIIAEAMDKVGK	1E:-18.01	3	2929.48	1	a3.a1	1
a3	pepa3c104	EQIASTASISAADTQIGEIIAEAMDKVGK		4	2947.49	1	a3.a1	5
a3	pepa3c105	EQIASTASISAADTQIGEIIAEAMDKVGK	24M:15.99	3	2963.49	1	a3.a1	6
a3	pepa3c106	ETTIVDGAGSADQVQGR		2	1703.82	1	a3.a1	3
a3	pepa3c107	EVAKKTDDVAGDGTTTATVIAQAIVK		4	2602.39	1	a3.a1	2
a3	pepa3c108	EVEVEDPYENIGAQIVK	1E:-18.01	2	1913.95	1	a3.a2	9
a3	pepa3c109	EVEVEDPYENIGAQIVK		2	1931.96	1	a3.a2	59
a3	pepa3c110	EVEVEDPYENIGAQIVKE		2	2061	1	a3.a2	8
a3	pepa3c111	EYVDMIAEGIIDPAK		2	1663.82	1	a3.a1	4
a3	pepa3c112	FDKGYISAYFATDMER		2	1913.87	1	a3.a1	6
a3	pepa3c113	FDKGYISAYFATDMERMEASIDDPYIIIANSK	14M:15.99	4	3690.73	1	a3.a1	2
a3	pepa3c114	FGAPTITNDGVTIAR		2	1532.81	1	a3.a2	13
a3	pepa3c115	FITTEAVIADKPEK		2	1561.85	1	a3.a1	13
a3	pepa3c116	FVTDQER		2	894.432	1	a3.a2	9
a3	pepa3c117	GAATEVEIKER		2	1202.64	2	a3.a1 a3.a2	2
a3	pepa3c118	GAPTITNDGVSIAK		2	1343.72	1	a3.a1	1
a3	pepa3c119	GAPTITNDGVTIAR		2	1385.74	1	a3.a2	12
a3	pepa3c120	GEYVDMIAEGIIDPAK		2	1720.85	1	a3.a1	2
a3	pepa3c121	GGEVISEEVGIK		2	1216.64	1	a3.a1	3
a3	pepa3c122	GGIEGGVVVEK		2	1043.57	1	a3.a1	1
a3	pepa3c123	GIDAAVAAVSEDIIATAR		3	1742.93	1	a3.a2	18
a3	pepa3c124	GIDAAVAAVSEDIIATARPIDEK		2	2325.23	1	a3.a2	61
a3	pepa3c125	GIDAAVAAVSEDIIATARPIDEKSDIAAV		3	2881.52	1	a3.a2	1
a3	pepa3c126	GIEIEITEGMRFDK		3	1637.82	1	a3.a1	1
a3	pepa3c127	GINAATGEYVDMIAEGIIDPAK		2	2248.12	1	a3.a1	18
a3	pepa3c128	GMNQIADAVK		2	1046.53	1	a3.a1	31
a3	pepa3c129	GMNQIADAVK	2M:15.99	2	1062.52	1	a3.a1	71
a3	pepa3c130	GQGFNAATGEYGDIVK		2	1626.78	1	a3.a2	24
a3	pepa3c131	GRNVVIDK		2	900.526	1	a3.a2	12
a3	pepa3c132	GRNVVIEK		2	914.542	1	a3.a1	9
a3	pepa3c133	GTFNAVAVK		2	906.504	1	a3.a2	7
a3	pepa3c134	GYISAYFATDMER		2	1523.68	1	a3.a1	47
a3	pepa3c135	GYISAYFATDMER	11M:15.99	2	1539.68	1	a3.a1	68
a3	pepa3c136	GYISPYFVTDQER		2	1574.75	1	a3.a2	45
a3	pepa3c137	GYISPYFVTDQERMEAVIDDPYIIINQGK		3	3374.66	1	a3.a2	2
a3	pepa3c138	GYISPYFVTDQERMEAVIDDPYIIINQGK	14M:15.99	3	3390.66	1	a3.a2	2
a3	pepa3c139	HRIEDAISATR		2	1268.67	1	a3.a2	51
a3	pepa3c140	HRIEDAVR		2	995.538	1	a3.a1	25
a3	pepa3c141	IADIIPIIEK		2	1124.69	1	a3.a2	1
a3	pepa3c142	IAEGIIDPAK		2	1026.58	1	a3.a1	4
a3	pepa3c143	IAFDEEARR		2	1106.56	1	a3.a1	10
a3	pepa3c144	IAGGVAVIK		2	827.535	1	a3.a1	9
a3	pepa3c145	IAIEAPIKQI		2	1095.68	1	a3.a1	1
a3	pepa3c146	IAIEAPIKQIAVNGGIEGGVVVEK		3	2404.38	1	a3.a1	5
a3	pepa3c147	IAQIKAEIENTDSDWDREK		3	2261.1	1	a3.a2	1
a3	pepa3c148	IASTASISAADTQIGEIIAEAMDK		3	2406.21	1	a3.a1	10
a3	pepa3c149	IDEKSDIAAVAAISAQDQQVGEIIAEAMDK		3	3129.56	1	a3.a2	1
a3	pepa3c150	IDQVGIEVIGTAR		3	1370.76	1	a3.a2	13
a3	pepa3c151	IDQVGIEVIGTARR		3	1526.86	1	a3.a2	4
a3	pepa3c152	IEDAISATR		2	975.511	1	a3.a2	13
a3	pepa3c153	IEITGDEATGANAVK		2	1488.75	1	a3.a1	67
a3	pepa3c154	IEITGDEATGANAVKI		2	1601.84	1	a3.a1	12
a3	pepa3c155	IENAASIASIIITTETIVVEK		3	2215.24	1	a3.a2	2
a3	pepa3c156	IENATIDIIGSAR		2	1372.74	1	a3.a1	63
a3	pepa3c157	IENATIDIIGSARK		2	1500.84	1	a3.a1	24
a3	pepa3c158	IENSDSDYDREK		2	1470.63	1	a3.a1	20
a3	pepa3c159	IFITTEAVIADKPEK		3	1674.93	1	a3.a1	10
a3	pepa3c160	IGNVKDIIPIIEK		2	1451.88	1	a3.a1	4
a3	pepa3c161	IIAEDIEGEAISTIVVNK		2	1914.04	1	a3.a2	4
a3	pepa3c162	IIAEDVEGEAISTIVVNK		2	1900.03	1	a3.a1	15
a3	pepa3c163	IIAFDEEAR		2	1063.54	1	a3.a1	49
a3	pepa3c164	IIAFDEEARR		3	1219.64	1	a3.a1	46
a3	pepa3c165	IIEQAKDVETK		2	1273.7	1	a3.a1	2
a3	pepa3c166	IIITTETIVVEK		2	1358.81	1	a3.a2	1
a3	pepa3c167	IIKFDEDAR		2	1106.58	1	a3.a2	7
a3	pepa3c168	IIKFDEDARR		2	1262.69	1	a3.a2	8
a3	pepa3c169	INAATGEYVDMIAEGIIDPAK		2	2191.1	1	a3.a1	10
a3	pepa3c170	IQASQVFEKIEITGDEATGANAVK		3	2519.3	1	a3.a1	1
a3	pepa3c171	IRGTFNAVAVK		2	1175.69	1	a3.a2	9
a3	pepa3c172	ISAADTQIGEIIAEAMDK		3	1875.94	1	a3.a1	10
a3	pepa3c173	ISAADTQIGEIIAEAMDKVGK		3	2160.12	1	a3.a1	1
a3	pepa3c174	ISAQDQQVGEIIAEAMDK		2	1945.95	1	a3.a2	7
a3	pepa3c175	ISAQDQQVGEIIAEAMDKVGK		3	2230.14	1	a3.a2	1
a3	pepa3c176	ISPYFVTDQER		2	1354.66	1	a3.a2	1
a3	pepa3c177	ISSIADIIPIIEK		2	1411.84	1	a3.a2	146
a3	pepa3c178	ITGDEATGANAVK		2	1246.63	1	a3.a1	10
a3	pepa3c179	ITNDGVTIAR		2	1059.58	1	a3.a2	2
a3	pepa3c180	ITTEAVIADKPEK		2	1414.78	1	a3.a1	6
a3	pepa3c181	ITVGHGINAATGEYVDMIAEGIIDPAK		3	2755.4	1	a3.a1	11
a3	pepa3c182	ITVTKDDTTIVDGAGK		2	1633.86	1	a3.a2	15
a3	pepa3c183	ITVTKDDTTIVDGAGKR		3	1789.97	1	a3.a2	21
a3	pepa3c184	ITVTKDDTTIVDGAGKRDEVQGR		4	2474.28	1	a3.a2	29
a3	pepa3c185	IVDGAGSADQVQGR		2	1372.68	1	a3.a1	3
a3	pepa3c186	KAMIQDMAVITGATVISEEVGIK		3	2404.28	1	a3.a2	1
a3	pepa3c187	KEEEEPAAGGHSHGHSH		3	1795.77	1	a3.a2	7
a3	pepa3c188	KEIEIEDPYEK		2	1392.69	1	a3.a1	10
a3	pepa3c189	KFGAPTITNDGVTIAR		2	1660.9	1	a3.a2	25
a3	pepa3c190	KGIDAAVAAVSEDIIATAR		3	1871.02	1	a3.a2	22
a3	pepa3c191	KGIDAAVAAVSEDIIATARPIDEK		3	2453.32	1	a3.a2	57
a3	pepa3c192	KGIDAAVAAVSEDIIATARPIDEKSDIAAV		4	3009.61	1	a3.a2	2
a3	pepa3c193	KIENATIDIIGSAR		3	1500.84	1	a3.a1	9
a3	pepa3c194	KIIAFDEEARR		3	1347.74	1	a3.a1	8
a3	pepa3c195	KNVAAGASPAIIK		2	1239.74	1	a3.a2	16
a3	pepa3c196	KTDDVAGDGTTTAT		2	1352.62	1	a3.a1	11
a3	pepa3c197	KTDDVAGDGTTTATV		2	1451.69	1	a3.a1	1
a3	pepa3c198	KTDDVAGDGTTTATVI		2	1564.77	1	a3.a1	15
a3	pepa3c199	KTDDVAGDGTTTATVIA		2	1635.81	1	a3.a1	11
a3	pepa3c200	KTDDVAGDGTTTATVIAQ		2	1763.87	1	a3.a1	14
a3	pepa3c201	KTDDVAGDGTTTATVIAQAI		2	1947.99	1	a3.a1	2
a3	pepa3c202	KTDDVAGDGTTTATVIAQAIVK		3	2175.15	1	a3.a1	89
a3	pepa3c203	KVVITKDETTIVDGAGSADQ		3	2047.06	1	a3.a1	1
a3	pepa3c204	KVVITKDETTIVDGAGSADQVQGR		2	2487.3	1	a3.a1	23
a3	pepa3c205	KWGAPTITNDGVSIAK		2	1657.89	1	a3.a1	41
a3	pepa3c206	MEASIDDPYIIIA		2	1450.71	1	a3.a1	3
a3	pepa3c207	MEASIDDPYIIIAN		2	1564.76	1	a3.a1	11
a3	pepa3c208	MEASIDDPYIIIANSK		2	1779.88	1	a3.a1	47
a3	pepa3c209	MEASIDDPYIIIANSK	1M:15.99	2	1795.88	1	a3.a1	81
a3	pepa3c210	MEAVIDDPYIIINQGK		2	1818.93	1	a3.a2	67
a3	pepa3c211	MEAVIDDPYIIINQGK	1M:15.99	2	1834.93	1	a3.a2	86
a3	pepa3c212	MIQDMAVITGATVISEEVGIK	1M:15.99 5M:15.99	4	2237.14	1	a3.a2	2
a3	pepa3c213	NAATGEYGDIVK		2	1237.61	1	a3.a2	1
a3	pepa3c214	NAATGEYVDMIAEGIIDPAK		2	2078.01	1	a3.a1	10
a3	pepa3c215	NATIDIIGSAR		2	1130.62	1	a3.a1	12
a3	pepa3c216	NGGIEGGVVVEK		2	1157.62	1	a3.a1	1
a3	pepa3c217	NITVGHGINAATGEYVD		2	1730.83	1	a3.a1	7
a3	pepa3c218	NITVGHGINAATGEYVDM		2	1861.87	1	a3.a1	11
a3	pepa3c219	NITVGHGINAATGEYVDMIAEGIID		2	2573.26	1	a3.a1	17
a3	pepa3c220	NITVGHGINAATGEYVDMIAEGIIDPAK		3	2869.44	1	a3.a1	448
a3	pepa3c221	NITVGHGINAATGEYVDMIAEGIIDPAK	18M:15.99	3	2885.43	1	a3.a1	78
a3	pepa3c222	NITVGHGINAATGEYVDMIAEGIIDPAKVTR		4	3225.66	1	a3.a1	2
a3	pepa3c223	NVAAGANPMAIK		2	1156.61	1	a3.a1	37
a3	pepa3c224	NVAAGANPMAIK	9M:15.99	2	1172.61	1	a3.a1	78
a3	pepa3c225	NVAAGANPMAIKR		2	1312.72	1	a3.a1	3
a3	pepa3c226	NVAAGANPMAIKR	9M:15.99	2	1328.71	1	a3.a1	2
a3	pepa3c227	NVAAGASPAIIK		2	1111.65	1	a3.a2	14
a3	pepa3c228	NVAAGASPAIIKK		2	1239.74	1	a3.a2	29
a3	pepa3c229	PIDEKSDIAAVAAISAQDQQVGEIIAEAMDK		3	3226.61	1	a3.a2	4
a3	pepa3c230	PIIIIAEDIEGEAISTIVVNK		3	2237.26	1	a3.a2	175
a3	pepa3c231	PIIIIAEDVEGEAISTIVVNK		3	2223.25	1	a3.a1	124
a3	pepa3c232	PTITNDGVSIAK		2	1215.66	1	a3.a1	9
a3	pepa3c233	PTITNDGVTIAR		2	1257.68	1	a3.a2	1
a3	pepa3c234	QAKDVETKEQIASTASISAADTQIGEIIAEAMDK	1Q:-17.03	4	3545.75	1	a3.a1	1
a3	pepa3c235	QASQVFEK		2	936.479	1	a3.a1	10
a3	pepa3c236	QASQVFEKIEITGDEATGANAVK		3	2406.21	1	a3.a1	2
a3	pepa3c237	QDMAVITGATVISEEVGIK	3M:15.99	3	1977.02	1	a3.a2	1
a3	pepa3c238	QIASTASISAADTQIGEIIAEAMDK		3	2534.27	1	a3.a1	6
a3	pepa3c239	QIASTASISAADTQIGEIIAEAMDKVGK		3	2818.45	1	a3.a1	2
a3	pepa3c240	QIAVNGGIEGGVVVEK	1Q:-17.03	2	1551.84	1	a3.a1	56
a3	pepa3c241	QIAVNGGIEGGVVVEK		2	1568.86	1	a3.a1	366
a3	pepa3c242	QNAASIAAIFITTEAVIADKPEK	1Q:-17.03	2	2384.27	1	a3.a1	1
a3	pepa3c243	RAAVEPIR		2	911.542	1	a3.a2	12
a3	pepa3c244	RITVTKDDTTIVDGAGK		2	1789.97	1	a3.a2	19
a3	pepa3c245	RITVTKDDTTIVDGAGKR		4	1946.07	1	a3.a2	14
a3	pepa3c246	RNVAAGANPMAIK		3	1312.72	1	a3.a1	2
a3	pepa3c247	SAADTQIGEIIAEAMDK		2	1762.85	1	a3.a1	8
a3	pepa3c248	SAADTQIGEIIAEAMDKVGK		3	2047.04	1	a3.a1	1
a3	pepa3c249	SAAIIEQAK		2	930.525	1	a3.a1	8
a3	pepa3c250	SAIENAASIASIIITTETIVVEK		2	2373.31	1	a3.a2	63
a3	pepa3c251	SAIENAASIASIIITTETIVVEKK		4	2501.41	1	a3.a2	6
a3	pepa3c252	SAIQNAASIAAI		2	1129.62	1	a3.a1	9
a3	pepa3c253	SAIQNAASIAAIF		2	1276.69	1	a3.a1	12
a3	pepa3c254	SAIQNAASIAAIFI		2	1389.77	1	a3.a1	12
a3	pepa3c255	SAIQNAASIAAIFITT		2	1591.87	1	a3.a1	4
a3	pepa3c256	SAIQNAASIAAIFITTE		2	1720.91	1	a3.a1	1
a3	pepa3c257	SAIQNAASIAAIFITTEAVIADK		3	2318.26	1	a3.a1	1
a3	pepa3c258	SAIQNAASIAAIFITTEAVIADKPEK		4	2672.45	1	a3.a1	210
a3	pepa3c259	SAQDQQVGEIIAEAMDK		2	1832.87	1	a3.a2	14
a3	pepa3c260	SAQDQQVGEIIAEAMDKVGK		3	2117.05	1	a3.a2	1
a3	pepa3c261	SAYFATDMER		2	1190.51	1	a3.a1	2
a3	pepa3c262	SDIAAVAAISAQDQQVGEIIAEAMDK		2	2644.31	1	a3.a2	102
a3	pepa3c263	SDIAAVAAISAQDQQVGEIIAEAMDK	24M:15.99	3	2660.31	1	a3.a2	183
a3	pepa3c264	SDIAAVAAISAQDQQVGEIIAEAMDKVGK		2	2928.5	1	a3.a2	4
a3	pepa3c265	SDSDYDREK		2	1114.46	1	a3.a1	4
a3	pepa3c266	SEDIIATARPIDEK		2	1557.81	1	a3.a2	13
a3	pepa3c267	SIADIIPIIEK		2	1211.72	1	a3.a2	1
a3	pepa3c268	SIIITTETIVVEK		2	1445.85	1	a3.a2	9
a3	pepa3c269	SISAADTQIGEIIAEAMDK		2	1962.97	1	a3.a1	17
a3	pepa3c270	SISAADTQIGEIIAEAMDKVGK		3	2247.15	1	a3.a1	1
a3	pepa3c271	SKVADIDKGQGFNAATGEYGDIVK		3	2483.24	1	a3.a2	2
a3	pepa3c272	SPYFVTDQER		2	1241.58	1	a3.a2	1
a3	pepa3c273	SQTFGIEIEITEGMR		2	1710.84	1	a3.a1	2
a3	pepa3c274	SQVFEKIEITGDEATGANAVK		3	2207.12	1	a3.a1	2
a3	pepa3c275	STASISAADTQIGEIIAEAMDK		2	2222.09	1	a3.a1	5
a3	pepa3c276	STASISAADTQIGEIIAEAMDKVGK		3	2506.27	1	a3.a1	1
a3	pepa3c277	SVAVKAPGFGDRRK		3	1487.84	1	a3.a1	1
a3	pepa3c278	TASISAADTQIGEIIAEAMDK		2	2135.05	1	a3.a1	2
a3	pepa3c279	TDDVAGDGTTTATVIAQAIVK		2	2047.06	1	a3.a1	34
a3	pepa3c280	TEAVIADKPEK		2	1200.65	1	a3.a1	12
a3	pepa3c281	TETIVVEK		2	918.514	1	a3.a2	1
a3	pepa3c282	TGDEATGVAVVR		2	1174.61	1	a3.a2	27
a3	pepa3c283	TGDEATGVAVVRR		2	1330.71	1	a3.a2	2
a3	pepa3c284	TGEYGDIVK		2	981.489	1	a3.a2	1
a3	pepa3c285	TGGEVISEEVGIK		2	1317.69	1	a3.a1	8
a3	pepa3c286	TGGEVISEEVGIKIENATIDIIGSAR		3	2671.41	1	a3.a1	8
a3	pepa3c287	TITNDGVSIAK		2	1118.61	1	a3.a1	5
a3	pepa3c288	TITNDGVTIAR		2	1160.63	1	a3.a2	8
a3	pepa3c289	TIVDGAGSADQVQGR		2	1473.73	1	a3.a1	8
a3	pepa3c290	TNDGVSIAK		2	904.473	1	a3.a1	1
a3	pepa3c291	TNDGVTIAR		2	946.495	1	a3.a2	2
a3	pepa3c292	TNDIAGDGTTTATVIAQ		2	1648.8	1	a3.a2	1
a3	pepa3c293	TNDIAGDGTTTATVIAQAIVR		2	2088.09	1	a3.a2	137
a3	pepa3c294	TQIGEIIAEAMDK		2	1418.72	1	a3.a1	11
a3	pepa3c295	TTEAVIADKPEK		2	1301.69	1	a3.a1	13
a3	pepa3c296	TTIVDGAGKR		2	1017.57	1	a3.a2	5
a3	pepa3c297	TVGHGINAATGEYVDMIAEGIIDPAK		3	2642.31	1	a3.a1	19
a3	pepa3c298	TVIAQAIVK		2	942.598	1	a3.a1	2
a3	pepa3c299	VAAGANPMAIK		2	1042.57	1	a3.a1	9
a3	pepa3c300	VAAISAQDQQVGEIIAEAMDK		2	2187.1	1	a3.a2	9
a3	pepa3c301	VAAISAQDQQVGEIIAEAMDKVGK		3	2471.28	1	a3.a2	1
a3	pepa3c302	VAAVSEDIIATARPIDEK		3	1898.02	1	a3.a2	3
a3	pepa3c303	VAAVSEDIIATARPIDEKSDIAAVAAISAQDQQVGEIIAEAMDK		4	4523.32	1	a3.a2	1
a3	pepa3c304	VADIDKGQGFNAATGEYGD		3	1927.87	1	a3.a2	1
a3	pepa3c305	VADIDKGQGFNAATGEYGDIVK		2	2268.11	1	a3.a2	8
a3	pepa3c306	VDMIAEGIIDPAK		2	1371.72	1	a3.a1	1
a3	pepa3c307	VGAATEVEIK		2	1016.56	1	a3.a2	25
a3	pepa3c308	VGAATEVEIKER		2	1301.71	1	a3.a2	4
a3	pepa3c309	VGHGINAATGEYVDMIAEGIIDPAK		3	2541.27	1	a3.a1	1
a3	pepa3c310	VIEGNIGK		2	829.478	1	a3.a2	3
a3	pepa3c311	VIQANASKPIIIIAEDIEGEAISTIVVNK		3	3048.72	1	a3.a2	126
a3	pepa3c312	VMQSGKPIIIIAEDVEGEAISTIVVNK		3	2853.56	1	a3.a1	327
a3	pepa3c313	VMQSGKPIIIIAEDVEGEAISTIVVNK	2M:15.99	3	2869.56	1	a3.a1	85
a3	pepa3c314	VNGGIEGGVVVEK		2	1256.68	1	a3.a1	6
a3	pepa3c315	VRNITVGHGINAATGEYVDMIAEGIIDPAK		3	3124.61	1	a3.a1	36
a3	pepa3c316	VRNITVGHGINAATGEYVDMIAEGIIDPAK	20M:15.99	4	3140.6	1	a3.a1	6
a3	pepa3c317	VSAAIIEQAKDVETK		3	1601.87	1	a3.a1	1
a3	pepa3c318	VSEDIIATARPIDEK		2	1656.88	1	a3.a2	14
a3	pepa3c319	VVITKDETTIVDGAGSADQ		2	1918.96	1	a3.a1	3
a3	pepa3c320	VVITKDETTIVDGAGSADQVQGR		2	2359.21	1	a3.a1	81
a3	pepa3c321	WGAPTITNDGVSIAK		2	1529.8	1	a3.a1	28
a3	pepa3c322	WIAENAGIEGYVIT		2	1535.77	1	a3.a2	3
a3	pepa3c323	WIAENAGIEGYVITSK		3	1750.9	1	a3.a2	123
a3	pepa3c324	YFATDMER		2	1032.45	1	a3.a1	10
a3	pepa3c325	YVDMIAEGIIDPAK		2	1534.78	1	a3.a1	1
a4	pepa4a1	AAGFFWATR		2	1026.52	1	a4.a1	18
a4	pepa4a2	AAMYSAVGYDDIDYSPFGTGSGQAVPIEDYDYGPYNQ		3	3996.71	1	a4.a1	20
a4	pepa4a3	AAMYSAVGYDDIDYSPFGTGSGQAVPIEDYDYGPYNQ	3M:15.99	3	4012.7	1	a4.a1	20
a4	pepa4a4	AEDVETSVYAR		2	1239.59	1	a4.a1	11
a4	pepa4a5	AFGSSAEAIMAFDAGDITIQAK		2	2214.07	1	a4.a1	46
a4	pepa4a6	AFGSSAEAIMAFDAGDITIQAK	10M:15.99	2	2230.07	1	a4.a1	23
a4	pepa4a7	AIFNEIIPEDYPFVDYEVGK		2	2358.15	1	a4.a1	13
a4	pepa4a8	AIFNEIIPEDYPFVDYEVGKK		3	2486.25	1	a4.a1	34
a4	pepa4a9	AMAIEIFK	2M:15.99	2	938.502	1	a4.a1	1
a4	pepa4b10	AMAIEIFKPF		2	1166.63	1	a4.a1	11
a4	pepa4b11	AMAIEIFKPFVMK		2	1524.83	1	a4.a1	21
a4	pepa4b12	AMAIEIFKPFVMK	2M:15.99	3	1540.83	1	a4.a1	36
a4	pepa4b13	AMAIEIFKPFVMKR		4	1680.93	1	a4.a1	2
a4	pepa4b14	AMAIEIFKPFVMKR	12M:15.99	4	1696.93	1	a4.a1	1
a4	pepa4b15	ASFREGISVIEYFISTHGAR		3	2240.15	1	a4.a1	8
a4	pepa4b16	ASIATESWISAASFQETTR		2	2056	1	a4.a1	37
a4	pepa4b17	ATNEVAEAMNDNFPK		3	1650.74	1	a4.a1	24
a4	pepa4b18	ATNEVAEAMNDNFPK	9M:15.99	2	1666.74	1	a4.a1	10
a4	pepa4b19	AVQVHIVGEVQK		2	1306.75	1	a4.a1	24
a4	pepa4b20	DINHAQNIK		2	1052.55	1	a4.a1	1
a4	pepa4b21	DIPSIEAHVSVER		2	1451.75	1	a4.a1	35
a4	pepa4b22	DRFGTYFDGSMGAAAIQK		2	1934.91	1	a4.a1	33
a4	pepa4b23	EEGEPEWQQGDTFTIK		2	1893.85	1	a4.a1	12
a4	pepa4b24	EGISVIEYFISTHGAR	1E:-18.01	2	1760.9	1	a4.a1	14
a4	pepa4b25	EGISVIEYFISTHGAR		2	1778.91	1	a4.a1	20
a4	pepa4b26	EIDRIDEVWNR	1E:-18.01	3	1426.71	1	a4.a1	2
a4	pepa4b27	EIDRIDEVWNR		2	1444.72	1	a4.a1	24
a4	pepa4b28	EIVKGYEGQDEK		2	1394.68	1	a4.a1	1
a4	pepa4b29	FATSDINDIYR		2	1314.63	1	a4.a1	19
a4	pepa4b30	FATSDINDIYRR		2	1470.73	1	a4.a1	18
a4	pepa4b31	FGTYFDGSMGAAAIQK		2	1663.78	1	a4.a1	28
a4	pepa4b32	FGTYFDGSMGAAAIQK	9M:15.99	2	1679.77	1	a4.a1	13
a4	pepa4b33	FPVGTIPPR		2	983.567	1	a4.a1	58
a4	pepa4b34	FRQNIIGK		2	975.573	1	a4.a1	12
a4	pepa4b35	GFEPPAREEGEPEWQQGDTFTIK		2	2648.23	1	a4.a1	38
a4	pepa4b36	GIITKEER		2	945.536	1	a4.a1	2
a4	pepa4b37	GIKIPIATR		2	968.625	1	a4.a1	1
a4	pepa4b38	GNMMQMR	3M:15.99	2	883.358	1	a4.a1	4
a4	pepa4b39	GRPVTGPGNRPIK		3	1348.78	1	a4.a1	12
a4	pepa4b40	GVAPISEASGR		2	1043.55	1	a4.a1	9
a4	pepa4b41	HIEIIIR		2	893.557	1	a4.a1	11
a4	pepa4b42	IDIRFPVGTIPPR		3	1480.86	1	a4.a1	3
a4	pepa4b43	IESFDIDEEAER		2	1452.65	1	a4.a1	12
a4	pepa4b44	IETDIAEIEAEGAK		2	1488.74	1	a4.a1	1
a4	pepa4b45	IGIATADDIR		2	1044.57	1	a4.a1	11
a4	pepa4b46	IGIATADDIRQWSHGEVK		4	1996.02	1	a4.a1	1
a4	pepa4b47	IGIQAFEPQIVEGK		2	1528.84	1	a4.a1	24
a4	pepa4b48	IGYIIDIAPK		2	1102.65	1	a4.a1	29
a4	pepa4b49	IGYIIDIAPKDIEK		3	1587.9	1	a4.a1	1
a4	pepa4b50	IIDIGAPEIIVNNEK		2	1637.91	1	a4.a1	11
a4	pepa4b51	IIDIGAPEIIVNNEKR		2	1794.01	1	a4.a1	25
a4	pepa4b52	IIMISSNNIIK		2	1245.72	1	a4.a1	4
a4	pepa4b53	IIPAGTGISR		2	984.584	1	a4.a1	9
a4	pepa4b54	IIVGEGDHVEVGQK		2	1479.78	1	a4.a1	25
a4	pepa4b55	IKVVSAFIQTSNSPK		2	1618.92	1	a4.a1	1
a4	pepa4b56	ITVGATNPHDVIR		2	1392.76	1	a4.a1	26
a4	pepa4b57	IVDIGEAVGIIAAQSIGEPGTQITMR		3	2639.41	1	a4.a1	55
a4	pepa4b58	IVDIGEAVGIIAAQSIGEPGTQITMR	25M:15.99	3	2655.4	1	a4.a1	53
a4	pepa4b59	IVDINHAQNIK		2	1264.7	1	a4.a1	20
a4	pepa4b60	IVDVSQDVIIR		2	1256.72	1	a4.a1	11
a4	pepa4b61	IVVTPDDGSDETAFPISK		2	1890.93	1	a4.a1	29
a4	pepa4b62	IVVTPDDGSDETAFPISKR		3	2047.03	1	a4.a1	2
a4	pepa4b63	KAEDVETSVYAR		2	1367.68	1	a4.a1	30
a4	pepa4b64	KEIVKGYEGQDEK		3	1522.77	1	a4.a1	1
a4	pepa4b65	KGIADTAIR		2	944.552	1	a4.a1	1
a4	pepa4b66	KIETDIAEIEAEGAK		2	1616.84	1	a4.a1	24
a4	pepa4b67	KIVVTPDDGSDETAFPISK		2	2019.03	1	a4.a1	30
a4	pepa4b68	KIVVTPDDGSDETAFPISKR		3	2175.13	1	a4.a1	1
a4	pepa4b69	KPETINYR		2	1020.55	1	a4.a1	12
a4	pepa4b70	KQISEIVNDIAERYPK		3	1903.03	1	a4.a1	3
a4	pepa4b71	MGHIEIAAPVTHIWYFK		3	2013.04	1	a4.a1	28
a4	pepa4b72	MGHIEIAAPVTHIWYFK	1M:15.99	3	2029.04	1	a4.a1	35
a4	pepa4b73	MIAEDVVIDGK	1M:15.99	2	1205.61	1	a4.a1	16
a4	pepa4b74	MIDVNFFDEIR		2	1398.67	1	a4.a1	9
a4	pepa4b75	MIDVNFFDEIR	1M:15.99	2	1414.67	1	a4.a1	27
a4	pepa4b76	MIQEAVDAIFDNGR		3	1578.76	1	a4.a1	31
a4	pepa4b77	MIQEAVDAIFDNGR	1M:15.99	2	1594.75	1	a4.a1	1
a4	pepa4b78	MIQEAVDAIFDNGRR		3	1734.86	1	a4.a1	17
a4	pepa4b79	MIQEAVDAIFDNGRR	1M:15.99	3	1750.85	1	a4.a1	2
a4	pepa4b80	NETIPRPIK		2	1067.62	1	a4.a1	12
a4	pepa4b81	NIKVQDIEGDEIIYR		3	1804.94	1	a4.a1	1
a4	pepa4b82	NIRVEPTEEAK		2	1285.67	1	a4.a1	11
a4	pepa4b83	PADGRPVTMPTQDMVIGIFFITTDSEGR		3	3051.49	1	a4.a1	7
a4	pepa4b84	PANVDIGDVIIDAIVAHGVEEVK		3	2373.27	1	a4.a1	2
a4	pepa4b85	PAREEGEPEWQQGDTFTIK		3	2218.04	1	a4.a1	17
a4	pepa4b86	PISEASGR		2	816.421	1	a4.a1	1
a4	pepa4b87	QISEIVNDIAER	1Q:-17.03	2	1369.7	1	a4.a1	11
a4	pepa4b88	QISEIVNDIAER		2	1386.72	1	a4.a1	15
a4	pepa4b89	QISEIVNDIAERYPK	1Q:-17.03	2	1757.91	1	a4.a1	11
a4	pepa4b90	QISEIVNDIAERYPK		2	1774.93	1	a4.a1	26
a4	pepa4b91	QVHIVGEVQK		2	1136.64	1	a4.a1	1
a4	pepa4b92	QWSHGEVK	1Q:-17.03	2	953.448	1	a4.a1	6
a4	pepa4b93	QWSHGEVKKPETINYR	1Q:-17.03	4	1954.98	1	a4.a1	3
a4	pepa4b94	QWSHGEVKKPETINYR		4	1972	1	a4.a1	2
a4	pepa4b95	RFATSDINDIYR		3	1470.73	1	a4.a1	13
a4	pepa4b96	RIESFDIDEEAER		2	1608.75	1	a4.a1	24
a4	pepa4b97	RIESFDIDEEAERIR		3	1877.94	1	a4.a1	8
a4	pepa4b98	RIIDIGAPEIIVNNEK		2	1794.01	1	a4.a1	23
a4	pepa4b99	RIIDIGAPEIIVNNEKR		3	1950.11	1	a4.a1	2
a4	pepa4c100	RIVDINHAQNIK		3	1420.8	1	a4.a1	21
a4	pepa4c101	RMIQEAVDAIFDNGR		3	1734.86	1	a4.a1	4
a4	pepa4c102	RMIQEAVDAIFDNGR	2M:15.99	3	1750.85	1	a4.a1	2
a4	pepa4c103	RMIQEAVDAIFDNGRR		3	1890.96	1	a4.a1	11
a4	pepa4c104	RTADSGYITR		2	1139.58	1	a4.a1	4
a4	pepa4c105	RVTIIESGDAEIIPGEIVER		2	2196.19	1	a4.a1	22
a4	pepa4c106	RVVQEGGHPASGRPQIMGITK		4	2218.19	1	a4.a1	2
a4	pepa4c107	SDSIIGIK		2	832.477	1	a4.a1	11
a4	pepa4c108	SDSIIGIKENVIIGK		2	1585.92	1	a4.a1	1
a4	pepa4c109	SGVTVAISDIVVPDAK		2	1570.87	1	a4.a1	12
a4	pepa4c110	SGVTVAISDIVVPDAKK		2	1698.96	1	a4.a1	24
a4	pepa4c111	SVIVVGPQIK		2	1039.65	1	a4.a1	6
a4	pepa4c112	TADSGYITR		2	983.479	1	a4.a1	12
a4	pepa4c113	TFHTGGVAGDDITQGIPR		2	1841.91	1	a4.a1	33
a4	pepa4c114	TKFETENRR		2	1180.61	1	a4.a1	2
a4	pepa4c115	TNPVSMMVNSGAR		2	1363.65	1	a4.a1	12
a4	pepa4c116	TNPVSMMVNSGAR	6M:15.99	2	1379.64	1	a4.a1	34
a4	pepa4c117	TQEIIAIWTK		2	1202.68	1	a4.a1	24
a4	pepa4c118	TVVYDVIEEVIAEHPVIINR		2	2308.25	1	a4.a1	58
a4	pepa4c119	VGEGDHVEVGQK		2	1253.61	1	a4.a1	3
a4	pepa4c120	VIAPANVDIGDVIIDAIVAHGVEEVK		3	2656.46	1	a4.a1	16
a4	pepa4c121	VITDAAINAK		2	1015.58	1	a4.a1	4
a4	pepa4c122	VIVAATIDNIK		2	1156.69	1	a4.a1	14
a4	pepa4c123	VQDIEGDEIIYR		2	1449.72	1	a4.a1	17
a4	pepa4c124	VRIEETEK		2	1003.54	1	a4.a1	12
a4	pepa4c125	VTIIESGDAEIIPGEIVER		2	2040.09	1	a4.a1	22
a4	pepa4c126	VVEIFEAR		2	962.531	1	a4.a1	19
a4	pepa4c127	VVQEGGHPASGRPQIMGITK		2	2062.09	1	a4.a1	25
a4	pepa4c128	VVQEGGHPASGRPQIMGITK	16M:15.99	3	2078.08	1	a4.a1	8
a4	pepa4c129	VVSAFIQTSNSPK		2	1377.74	1	a4.a1	16
a4	pepa4c130	VYNSQGVSIHDK		2	1346.67	1	a4.a1	24
a4	pepa4c131	YNSQGVSIHDK		2	1247.6	1	a4.a1	1
a5	pepa5a1	AAIREDIYAAHAAITADVIAVGNGSSTPEQR		3	3167.61	1	a5.a1	54
a5	pepa5a2	AAITADVIAVGNGSSTPEQR		2	1957	1	a5.a1	2
a5	pepa5a3	AENDGFNAIVISAGITWR		2	1933.98	1	a5.a1	40
a5	pepa5a4	AGFSPNSHDGR		2	1144.51	1	a5.a1	15
a5	pepa5a5	AGFSPNSHDGRDIIQIIETYPR		4	2486.24	1	a5.a1	12
a5	pepa5a6	AIEFIPTDR		2	1061.56	1	a5.a1	7
a5	pepa5a7	AIISSPVDIIWNGGIGTYVK		2	2103.15	1	a5.a1	30
a5	pepa5a8	APSGGADYIGDDAR		2	1364.61	1	a5.a1	18
a5	pepa5a9	APSGGADYIGDDARER		3	1649.75	1	a5.a1	20
a5	pepa5b10	ARTTIEEIR		2	1088.61	1	a5.a1	3
a5	pepa5b11	ASTESNADVGDKGNDAIR		2	1819.84	1	a5.a1	13
a5	pepa5b12	ASTESNADVGDKGNDAIRVDGK		2	2219.05	1	a5.a1	12
a5	pepa5b13	ATVHRPSYIDYVGVK		2	1704.91	1	a5.a1	32
a5	pepa5b14	DAWIAEGIASYK		2	1323.66	1	a5.a1	5
a5	pepa5b15	DDRWQSMAR		2	1164.52	1	a5.a1	9
a5	pepa5b16	DEMFQTSVEEIEPIVTSVIYIQER		3	2855.4	1	a5.a1	29
a5	pepa5b17	DEMFQTSVEEIEPIVTSVIYIQER	3M:15.99	3	2871.4	1	a5.a1	24
a5	pepa5b18	DIIQIIETYPR		2	1360.75	1	a5.a1	35
a5	pepa5b19	DMIHAQQR		2	998.484	1	a5.a1	12
a5	pepa5b20	DMIHAQQR	2M:15.99	2	1014.48	1	a5.a1	20
a5	pepa5b21	DRYTTGVR		2	967.496	1	a5.a1	9
a5	pepa5b22	EAIGIEPGVTK		2	1113.62	1	a5.a1	10
a5	pepa5b23	EDDSIAAVAGTGIGIIR		2	1657.88	1	a5.a1	30
a5	pepa5b24	EDFRTEIIGIVK	1E:-18.01	3	1401.77	1	a5.a1	4
a5	pepa5b25	EDFRTEIIGIVK		3	1419.78	1	a5.a1	26
a5	pepa5b26	EDIYAAHAAITADVIAVGNGSSTPEQR		3	2756.35	1	a5.a1	26
a5	pepa5b27	EEIGGTSVDFTAWNTESIISR		2	2312.1	1	a5.a1	44
a5	pepa5b28	EETGASIEEIVR		2	1332.66	1	a5.a1	12
a5	pepa5b29	EIGVDTQTQDFTVVGIGDMSGDVFGNGMIISEHIR	1E:-18.01 19M:15.99	3	3735.76	1	a5.a1	20
a5	pepa5b30	EIGVDTQTQDFTVVGIGDMSGDVFGNGMIISEHIR		3	3737.78	1	a5.a1	32
a5	pepa5b31	EITTTVIVNDTVNTGGTTYIHR		2	2405.23	1	a5.a1	45
a5	pepa5b32	EPIDVAEVYYDIADR		2	1767.84	1	a5.a1	26
a5	pepa5b33	EQFAEQVDGHPIR		3	1525.74	1	a5.a1	16
a5	pepa5b34	EQFAEQVDGHPIRR		2	1681.84	1	a5.a1	30
a5	pepa5b35	ERISSGHGITGPETAVIIAYTK		4	2300.22	1	a5.a1	1
a5	pepa5b36	ERVQDAFAATWTGK		2	1579.79	1	a5.a1	11
a5	pepa5b37	ETVEDWGK		2	963.442	1	a5.a1	8
a5	pepa5b38	EYQIREDDSIAAVAGTGIGIIR		3	2347.23	1	a5.a1	33
a5	pepa5b39	FDENGNVVGER		2	1235.57	1	a5.a1	11
a5	pepa5b40	FDENGNVVGERR		2	1391.67	1	a5.a1	2
a5	pepa5b41	FDPQAIPDIPAPR		2	1436.75	1	a5.a1	12
a5	pepa5b42	FDPQAIPDIPAPRPAFEIWVYSPR		3	2782.44	1	a5.a1	6
a5	pepa5b43	FIGIFSSAAYTESVR		2	1647.84	1	a5.a1	59
a5	pepa5b44	FSDIANEVAESYNFWIGDAFASGGSAGYDHK		3	3325.47	1	a5.a1	14
a5	pepa5b45	GAWESVKR		2	932.495	1	a5.a1	1
a5	pepa5b46	GDMTVKQRNKIIAQMTDEVGAIVIR	3M:15.99	4	2802.5	1	a5.a1	1
a5	pepa5b47	GGSVSISAVIPVISR		2	1441.84	1	a5.a1	14
a5	pepa5b48	GIHVVVHPQIVVR		2	1452.88	1	a5.a1	25
a5	pepa5b49	GIIHAYFPTAIR		2	1358.76	1	a5.a1	34
a5	pepa5b50	GNDAIRVDGK		2	1044.54	1	a5.a1	11
a5	pepa5b51	HDEDDTYIVVAADK		2	1590.73	1	a5.a1	13
a5	pepa5b52	HDEDDTYIVVAADKGTAK		3	1947.93	1	a5.a1	2
a5	pepa5b53	HIFIDPTPDAATSYAER		3	1903.92	1	a5.a1	37
a5	pepa5b54	HIFIDPTPDAATSYAERR		3	2060.02	1	a5.a1	2
a5	pepa5b55	HTAPEDIADRDPVDIFGAAVSHYR		4	2652.28	1	a5.a1	14
a5	pepa5b56	IADQISTEATPEDIPAR		2	1826.91	1	a5.a1	28
a5	pepa5b57	IADQISTEATPEDIPAREIEEAR		2	2554.26	1	a5.a1	30
a5	pepa5b58	IAENRPQGTANVR		2	1425.76	1	a5.a1	18
a5	pepa5b59	IDEAKAEIIER		2	1286.7	1	a5.a1	2
a5	pepa5b60	IEFAIQGGR		2	990.537	1	a5.a1	24
a5	pepa5b61	IGVEVTDERPYEIR		2	1675.86	1	a5.a1	30
a5	pepa5b62	IGVTQIMDR		2	1032.55	1	a5.a1	12
a5	pepa5b63	IIAQMTDEVGAIVIR		2	1628.9	1	a5.a1	27
a5	pepa5b64	IIAQMTDEVGAIVIR	5M:15.99	2	1644.9	1	a5.a1	9
a5	pepa5b65	IIDIIKEEIGGTSVDFTAWNTESIISR		3	3007.56	1	a5.a1	10
a5	pepa5b66	IIINGIVK		2	869.582	1	a5.a1	13
a5	pepa5b67	IIINGIVKDGDMTVK		3	1615.91	1	a5.a1	1
a5	pepa5b68	IIINIFEAR		2	1088.65	1	a5.a1	22
a5	pepa5b69	INTDAIDNSAGVDTSDHEVNIK		2	2328.09	1	a5.a1	52
a5	pepa5b70	IRIIDIIK		2	983.661	1	a5.a1	6
a5	pepa5b71	ISDIPRDDR		2	1086.55	1	a5.a1	12
a5	pepa5b72	ISSGHGITGPETAVIIAY		2	1785.94	1	a5.a1	6
a5	pepa5b73	ISSGHGITGPETAVIIAYTK		2	2015.08	1	a5.a1	39
a5	pepa5b74	ITVAEEIIHTSIPDD		2	1652.84	1	a5.a1	1
a5	pepa5b75	ITVAEEIIHTSIPDDPYIK		2	2154.13	1	a5.a1	27
a5	pepa5b76	IVAAFDHR		2	928.5	1	a5.a1	14
a5	pepa5b77	IYGSAFPEGYK		2	1231.6	1	a5.a1	14
a5	pepa5b78	IYGSAFPEGYKADHGPR		4	1864.9	1	a5.a1	3
a5	pepa5b79	KFDENGNVVGER		2	1363.66	1	a5.a1	14
a5	pepa5b80	KFDENGNVVGERR		3	1519.76	1	a5.a1	14
a5	pepa5b81	KVEEVIER		2	1001.56	1	a5.a1	12
a5	pepa5b82	MGKEPIDVAEVYYDIADR		2	2084	1	a5.a1	45
a5	pepa5b83	MGKEPIDVAEVYYDIADR	1M:15.99	3	2100	1	a5.a1	13
a5	pepa5b84	MREETGASIEEIVR		2	1619.81	1	a5.a1	30
a5	pepa5b85	MREETGASIEEIVR	1M:15.99	3	1635.8	1	a5.a1	14
a5	pepa5b86	MTPAEIMK		2	920.458	1	a5.a1	14
a5	pepa5b87	NNYAQNTAIANAIAQSR		2	1819.9	1	a5.a1	49
a5	pepa5b88	NTVIVPVGAK		2	997.604	1	a5.a1	7
a5	pepa5b89	QAGSTFSQDYMEDTIR		2	1848.81	1	a5.a1	14
a5	pepa5b90	QAGSTFSQDYMEDTIR	11M:15.99	2	1864.8	1	a5.a1	60
a5	pepa5b91	QAGSTFSQDYMEDTIRNNVHTTR		4	2671.22	1	a5.a1	1
a5	pepa5b92	QIPDPGVDR		2	996.511	1	a5.a1	12
a5	pepa5b93	QIPDPGVDRDAWIAEGIASYK	1Q:-17.03	2	2284.12	1	a5.a1	26
a5	pepa5b94	QIPDPGVDRDAWIAEGIASYK		3	2301.15	1	a5.a1	11
a5	pepa5b95	QITADIIR		2	929.541	1	a5.a1	9
a5	pepa5b96	QSDAFDISNISVAMR	1Q:-17.03	2	1636.76	1	a5.a1	6
a5	pepa5b97	QSDAFDISNISVAMR		2	1653.79	1	a5.a1	17
a5	pepa5b98	QSDAFDISNISVAMR	14M:15.99	2	1669.79	1	a5.a1	25
a5	pepa5b99	RFIGIFSSAAYTESVR		3	1803.94	1	a5.a1	3
a5	pepa5c100	RIFEIPR		2	930.552	1	a5.a1	11
a5	pepa5c101	RKVEEVIER		2	1157.66	1	a5.a1	11
a5	pepa5c102	SAVADIGHIEQIDEETTFAISIYEPVGAAPEER		3	3557.73	1	a5.a1	53
a5	pepa5c103	SDPHHAADESHPVSPSFER		3	2101.93	1	a5.a1	40
a5	pepa5c104	SSPVWDAVEEIDTK		2	1575.75	1	a5.a1	19
a5	pepa5c105	SSPVWDAVEEIDTKADAAVQTR		3	2388.17	1	a5.a1	16
a5	pepa5c106	SSWEDYNTEIISAGGGIFPR		2	2199.04	1	a5.a1	38
a5	pepa5c107	SVVEVVTDDMPFIVDSVTNEITR		2	2565.28	1	a5.a1	3
a5	pepa5c108	SWADGFGEAITAEFGEER		2	1971.87	1	a5.a1	41
a5	pepa5c109	TEIIGIVK		2	872.545	1	a5.a1	4
a5	pepa5c110	TFISAIIDITDNMVAGEVVHPADVVR		3	2782.44	1	a5.a1	12
a5	pepa5c111	TNFFQEASGGVPHDYVSMK		3	2113.96	1	a5.a1	37
a5	pepa5c112	TNFFQEASGGVPHDYVSMK	18M:15.99	3	2129.96	1	a5.a1	15
a5	pepa5c113	TTAWIYDFGIR		2	1342.68	1	a5.a1	25
a5	pepa5c114	TTIEEIR		2	861.468	1	a5.a1	4
a5	pepa5c115	VAENSPVGGHIPTGTTGEGTPGTPDGPDGAPDYASVF		3	3524.61	1	a5.a1	2
a5	pepa5c116	VAENSPVGGHIPTGTTGEGTPGTPDGPDGAPDYASVFAFIQR		3	4139.96	1	a5.a1	72
a5	pepa5c117	VEGVHIR		2	809.463	1	a5.a1	12
a5	pepa5c118	VEQVWSQIPK		2	1213.66	1	a5.a1	11
a5	pepa5c119	VINDVRETVEDWGK		2	1659.83	1	a5.a1	19
a5	pepa5c120	VPQGTEIPHISDADK		2	1606.81	1	a5.a1	34
a5	pepa5c121	VPQGTEIPHISDADKER		2	1891.95	1	a5.a1	14
a5	pepa5c122	VQDAFAATWTGK		2	1294.64	1	a5.a1	12
a5	pepa5c123	VQVVGEGGNIGITQIGR		2	1696.93	1	a5.a1	19
a5	pepa5c124	WIADDHFTFIGYR		3	1640.79	1	a5.a1	36
a5	pepa5c125	WIINNRPQPIEIAETVDFFAER		3	2658.37	1	a5.a1	22
a5	pepa5c126	YYSAIVYIPR		2	1244.67	1	a5.a1	15
a6	pepa6a1	AAAPAKDAGAAPEGPEIVTIR		3	2005.07	1	a6.a1	1
a6	pepa6a2	AAASKAEEFTTGQFRPVIGDDSVDPAAVK		3	2977.49	1	a6.a1	4
a6	pepa6a3	AAASKAEEFTTGQFRPVIGDDSVDPAAVKK		4	3105.59	1	a6.a1	1
a6	pepa6a4	AAGTVPTDAGSTPPAAPAPR		2	1804.92	1	a6.a1	3
a6	pepa6a5	AAMVEDGTIDWGMGETIAVGSIIIDGVPVR		3	3072.54	1	a6.a1	14
a6	pepa6a6	AAMVEDGTIDWGMGETIAVGSIIIDGVPVR	3M:15.99	3	3088.53	1	a6.a1	6
a6	pepa6a7	AAMVEDGTIDWGMGETIAVGSIIIDGVPVR	3M:15.99 13M:15.99	3	3104.53	1	a6.a1	1
a6	pepa6a8	AEEFTTGQFRPVIGDDSVD		2	2082.96	1	a6.a1	11
a6	pepa6a9	AEEFTTGQFRPVIGDDSVDPAAVK		2	2549.25	1	a6.a1	35
a6	pepa6b10	AEEFTTGQFRPVIGDDSVDPAAVKK		4	2677.35	1	a6.a1	38
a6	pepa6b11	AIRIPYEPVR		3	1213.71	1	a6.a1	2
a6	pepa6b12	AMPTMNHSFGEK		2	1349.6	1	a6.a1	24
a6	pepa6b13	AMPTMNHSFGEK	2M:15.99	3	1365.59	1	a6.a1	7
a6	pepa6b14	AQAPAQPQAAAPAPAPAK		2	1655.89	1	a6.a1	16
a6	pepa6b15	AQAPAQPQAAAPAPAPAKPAAAAPAAPAAPATK		3	2912.57	1	a6.a1	30
a6	pepa6b16	AQAPAQPQAAAPAPAPAKPAAAAPAAPAAPATKPA		3	3080.66	1	a6.a1	18
a6	pepa6b17	AQAPAQPQAAAPAPAPAKPAAAAPAAPAAPATKPAAAPAK		4	3518.92	1	a6.a1	12
a6	pepa6b18	AQAPAQPQAAAPAPAPAKPAAAAPAAPAAPATKPAAAPAKPAAK		4	3886.15	1	a6.a1	15
a6	pepa6b19	AQAPAQPQAAAPAPAPAKPAAAAPAAPAAPATKPAAAPAKPAAKPQAK		4	4310.39	1	a6.a1	3
a6	pepa6b20	AWWDFFADYKPGAAATPTAAGTVPTDAGSTPPAAPAPR		3	3800.83	1	a6.a1	49
a6	pepa6b21	DAGAAPEGPEIVTIR		2	1495.78	1	a6.a1	24
a6	pepa6b22	DGKPTIVKPAHINIGIAIDIVKPNGDR		4	2851.62	1	a6.a1	2
a6	pepa6b23	DIDASHDDDVTK		2	1330.58	1	a6.a1	21
a6	pepa6b24	DIDITEHGITIWDIER		3	1925.96	1	a6.a1	8
a6	pepa6b25	DNKITMDDFTGVTVSITNPGGIGTVHSVPR		3	3128.57	1	a6.a1	36
a6	pepa6b26	DVVIDIICYR	8C:57.02	2	1265.66	1	a6.a1	4
a6	pepa6b27	DYPAEFQGTSQDTINK		2	1813.82	1	a6.a1	5
a6	pepa6b28	EAVSQPASAEPSEPQAEFPVAVNTAITAETVK		3	3268.62	1	a6.a1	41
a6	pepa6b29	EAVSQPASAEPSEPQAEFPVAVNTAITAETVKR		3	3424.72	1	a6.a1	12
a6	pepa6b30	EFAVGGFAGK		2	982.499	1	a6.a1	8
a6	pepa6b31	EFEGNIDPK		2	1048.49	1	a6.a1	14
a6	pepa6b32	ETGDEFTPIIYISEDQAR		2	2083.98	1	a6.a1	24
a6	pepa6b33	FEIIHSYR		2	1064.55	1	a6.a1	2
a6	pepa6b34	FSIEGGESVIPIIDAVIDSAAESR		2	2475.26	1	a6.a1	24
a6	pepa6b35	GDITIEEAEQAIQDYQGQIEK		2	2378.14	1	a6.a1	43
a6	pepa6b36	GGKISFTHIIGYAMVQAIK		4	2034.12	1	a6.a1	4
a6	pepa6b37	GGTDFTVIPVAIHGDAAFAGQGVVAETINMSQIR		3	3442.74	1	a6.a1	41
a6	pepa6b38	GHNETDNPAFTQPIMYDIIDK		2	2419.12	1	a6.a1	27
a6	pepa6b39	GHNETDNPAFTQPIMYDIIDKK		4	2547.22	1	a6.a1	4
a6	pepa6b40	GHVMADTDPIEYQQR		3	1759.81	1	a6.a1	25
a6	pepa6b41	GHVMADTDPIEYQQR	4M:15.99	2	1775.8	1	a6.a1	31
a6	pepa6b42	GITDTAIIR		2	959.552	1	a6.a1	12
a6	pepa6b43	GRINVIANVVGK		2	1239.75	1	a6.a1	6
a6	pepa6b44	GYEGQGPDHSSARPER		3	1742.78	1	a6.a1	3
a6	pepa6b45	HAVVIDRETGDEFTPIIYISEDQAR		3	2874.43	1	a6.a1	47
a6	pepa6b46	HKPIVVFTPK		2	1165.71	1	a6.a1	9
a6	pepa6b47	HPDIDITEHGITIWDIER		4	2160.07	1	a6.a1	5
a6	pepa6b48	HQAEQEQIVR		2	1237.63	1	a6.a1	17
a6	pepa6b49	IAESQVNIPDHITVHPR		2	1926.02	1	a6.a1	35
a6	pepa6b50	IDEVVIGMAHR		3	1239.65	1	a6.a1	36
a6	pepa6b51	IDEVVIGMAHR	8M:15.99	3	1255.65	1	a6.a1	4
a6	pepa6b52	IIPQIQR		2	867.541	1	a6.a1	12
a6	pepa6b53	IMPGQSVIIGVGSMDYPAEFQGTSQDTINK		3	3183.53	1	a6.a1	62
a6	pepa6b54	IMPGQSVIIGVGSMDYPAEFQGTSQDTINK	2M:15.99	3	3199.53	1	a6.a1	130
a6	pepa6b55	IMPGQSVIIGVGSMDYPAEFQGTSQDTINKIGISK		3	3681.85	1	a6.a1	2
a6	pepa6b56	INAAEAFETFIQTK		3	1582.81	1	a6.a1	25
a6	pepa6b57	INVIANVVGK		2	1026.63	1	a6.a1	14
a6	pepa6b58	IPYEPVR		2	873.483	1	a6.a1	7
a6	pepa6b59	IRDIIGVIR		2	1054.67	1	a6.a1	3
a6	pepa6b60	ISFTHIIGY		2	1050.56	1	a6.a1	6
a6	pepa6b61	ISFTHIIGYAMVQAIK		2	1791.98	1	a6.a1	40
a6	pepa6b62	ISRPHGSSPAVGSAK		3	1450.78	1	a6.a1	9
a6	pepa6b63	ISRPHGSSPAVGSAKR		4	1606.88	1	a6.a1	4
a6	pepa6b64	ITMDDFTGVTVSITNPGGIGTVHSVPR		3	2771.4	1	a6.a1	15
a6	pepa6b65	ITMDDFTGVTVSITNPGGIGTVHSVPR	3M:15.99	3	2787.4	1	a6.a1	20
a6	pepa6b66	IVINNHIK		2	950.578	1	a6.a1	12
[truncated: 31,234 more rows]

## Sheet: Table S5
Supporting information Table S5. X!TandemPipeline protein identification results
Combined mode of samples: S. coelicolor A3(2) M145, ∆cpkO (P193), ∆cpkN (P196) grown on medium 79NG overlaid with a perforated cellophane disc for 27 h, four biological replicates for each strain.
Parameters of X!TandemPipeline :		Results from X!Tandem Alanine (version 2017.02.01, http://www.thegpm.org/tandem/)
	Modifications:	Carbamidomethylation of Cys residues = +57.0214
		Oxidation of Met residues = +15.99
	Databases:	S. coelicolor A3(2) proteome from https://www.uniprot.org, 17.10.2018.
		Contaminants database (keratins, BSA... etc)
	Filters:	Filters for the parser X!Tandem : Maximal peptide Evalue to compare and filter proteins : 0.01
		Minimal number of unique peptides to conserve a protein : 2
		Maximal protein log(Evalue) to conserve a protein : -4
Table information:
	Group ID	The Group to which the protein belongs. All the proteins in a group have at least one peptide in common.
	Sub -Group ID	The Sub-Group to which the protein belongs. All the proteins in a sub-group are identifed with the same valid peptides.
	Protein ID	A single reference to the protein in this grouping experiment (unique within a sample in individual mode).
	Accession (UniProt)	Primary (citable) accession number from UniProt
	Ordered locus (UniProt)	SCO# number from UniProt
	Description	Protein description as it appears in the header of the .fasta file obtained from uniprot.
	log(E-Value)	Protein E-value expressed in log.
		Statistical value representing the number of times this protein would be identfied randomly.
		Calculated as the product of unique peptide E-values in the sample.
	Coverage	% of protein coverage.
	MW	Molecular weight of the protein expressed in Da.
	Size	The number of amino acid of the protein sequence.
	Spectra	The total number of spectra assigned by the identification engine to this protein.
	Specfic spectra	The total number of spectra that are specific to this subgroup of proteins. It is only available if there are more than one subgroup within a group.
	Sequences	The number of unique distinct peptide sequences.
	Specific sequences	The number of unique distinct peptide sequences only assigned to this protein within the group.
	Uniques peptide-mod-charge	The number of unique peptide assigned to this protein, counting separately sequences obtained with different modi cations and charges.
	Theoretical number of tryptic peptides	Theoretical number of tryptic peptides in this protein.
	PAI	Protein Abundance Index :
		PAI estimates the relative abundance of the protein.
		PAI is calculated as the number of identified spectra divided by the number of theoretical tryptic peptides.
	emPAI	the emPAI is a PAI transformation such as: emPAI = 10 Exp(PAI )-1.
	Sub-group proteins	The number of proteins in this subgroup.
	Number of MS samples	The number of MS samples in which this protein was identfied.
Group ID	Sub-group ID	Protein ID	Ordered locus (UniProt)	Accession (UniProt)	Description	log(Evalue)	Coverage	MW	Size	Spectra	Specific spectra	Sequences	Specific sequences	Uniques peptide-mod-charge	Theoretical number of tryptic peptides	PAI	emPAI	Sub-group proteins	Number of MS samples
a1	a1.a1	a1.a1.a1	SCO3230	Q9Z4X6	CDA peptide synthetase I OS=Streptomyces coelicolor (strain ATCC BAA-471 / A3(2) / M145) OX=100226 GN=SCO3230 PE=1 SV=1	-3024.94	0.56144	724686	7463	3134	2832	317	289	433	265	1.63396	42.0489	1	12
a1	a1.a2	a1.a2.a1	SCO3231	Q9Z4X5	CDA peptide synthetase II OS=Streptomyces coelicolor (strain ATCC BAA-471 / A3(2) / M145) OX=100226 GN=SCO3231 PE=4 SV=1	-1960.19	0.63134	359185	3670	2211	1793	197	161	280	123	2.27642	187.983	1	12
a1	a1.a3	a1.a3.a1	SCO3232	Q8CJX2	CDA peptide synthetase III OS=Streptomyces coelicolor (strain ATCC BAA-471 / A3(2) / M145) OX=100226 GN=SCO3232 PE=4 SV=1	-1155.51	0.61812	234541	2417	1388	1226	120	107	181	84	2.15476	141.811	1	12
a1	a1.a4	a1.a4.a1	SCO0492	Q9RK14	Putative peptide synthetase OS=Streptomyces coelicolor (strain ATCC BAA-471 / A3(2) / M145) OX=100226 GN=SCO0492 PE=4 SV=1	-347.311	0.21768	353743	3643	238	237	48	47	48	129	0.372093	1.35555	1	12
a2	a2.a1	a2.a1.a1	SCO6275	Q8CJN6	Putative type I polyketide synthase OS=Streptomyces coelicolor (strain ATCC BAA-471 / A3(2) / M145) OX=100226 GN=SCO6275 PE=4 SV=1	-2789.46	0.76322	422951	4557	3836	3325	282	244	422	157	2.6879	486.414	1	9
a2	a2.a2	a2.a2.a1	SCO6274	Q9EX53	Putative type I polyketide synthase OS=Streptomyces coelicolor (strain ATCC BAA-471 / A3(2) / M145) OX=100226 GN=SCO6274 PE=4 SV=1	-1959.07	0.68009	339975	3576	2483	1769	195	138	290	97	2.98969	975.542	1	9
a2	a2.a3	a2.a3.a1	SCO6273	Q9EX54	Putative type I polyketide synthase OS=Streptomyces coelicolor (strain ATCC BAA-471 / A3(2) / M145) OX=100226 GN=SCO6273 PE=4 SV=1	-1429.68	0.72212	210407	2152	1885	1560	144	119	210	81	2.59259	390.375	1	10
a2	a2.a4	a2.a4.a1	SCO6827	Q9L1V8	Polyketide synthase OS=Streptomyces coelicolor (strain ATCC BAA-471 / A3(2) / M145) OX=100226 GN=SCO6827 PE=4 SV=1	-264.836	0.22434	224869	2358	65	60	28	27	29	85	0.341176	1.1937	1	5
a2	a2.a5	a2.a5.a1	SCO2544	Q9RDE7	Putative IclR-family transcriptional regulator OS=Streptomyces coelicolor (strain ATCC BAA-471 / A3(2) / M145) OX=100226 GN=SCO2544 PE=4 SV=1	-21.2154	0.2717	26276.7	265	15	12	5	4	5	12	0.416667	1.61016	1	9
a3	a3.a1	a3.a1.a1	SCO4296	Q9KXU5	60 kDa chaperonin 2 OS=Streptomyces coelicolor (strain ATCC BAA-471 / A3(2) / M145) OX=100226 GN=groL2 PE=3 SV=1	-1678.62	0.939	51325.1	541	6115	6061	183	180	263	19	13.8421	6.95193e+13	1	12
a3	a3.a2	a3.a2.a1	SCO4762	P40171	60 kDa chaperonin 1 OS=Streptomyces coelicolor (strain ATCC BAA-471 / A3(2) / M145) OX=100226 GN=groL1 PE=3 SV=3	-1071.65	0.878	51969.5	541	2932	2878	120	117	177	23	7.69565	4.96195e+07	1	12
a4	a4.a1	a4.a1.a1	SCO4655	Q8CJT1	DNA-directed RNA polymerase subunit beta' OS=Streptomyces coelicolor (strain ATCC BAA-471 / A3(2) / M145) OX=100226 GN=rpoC PE=3 SV=1	-1067.88	0.73595	136771	1299	2020	2020	112	112	180	65	2.76923	586.802	1	12
a5	a5.a1	a5.a1.a1	SCO2999	Q8CJY0	Uncharacterized protein OS=Streptomyces coelicolor (strain ATCC BAA-471 / A3(2) / M145) OX=100226 GN=SCO2999 PE=4 SV=1	-1178.2	0.76709	171276	1653	2426	2426	114	114	183	67	2.73134	537.695	1	12
a6	a6.a1	a6.a1.a1	SCO5281	Q9FBR4	Putative 2-oxoglutarate dehydrogenase OS=Streptomyces coelicolor (strain ATCC BAA-471 / A3(2) / M145) OX=100226 GN=SCO5281 PE=4 SV=1	-1091.89	0.79953	128253	1272	2107	2107	109	109	173	45	3.84444	6988.47	1	12
a7	a7.a1	a7.a1.a1	SCO4654	Q9L0L0	DNA-directed RNA polymerase subunit beta OS=Streptomyces coelicolor (strain ATCC BAA-471 / A3(2) / M145) OX=100226 GN=rpoB PE=1 SV=1	-949.306	0.79242	122305	1161	1897	1897	98	98	168	50	3.36	2289.87	1	12
a8	a8.a1	a8.a1.a1	SCO5113	Q93IU2	BldKB, putative ABC transport system lipoprotein OS=Streptomyces coelicolor (strain ATCC BAA-471 / A3(2) / M145) OX=100226 GN=SCO5113 PE=4 SV=1	-799.176	0.805	61656.6	600	2908	2908	80	80	133	23	5.78261	606189	1	12
a9	a9.a1	a9.a1.a1	SCO3671	Q05558	Chaperone protein DnaK OS=Streptomyces coelicolor (strain ATCC BAA-471 / A3(2) / M145) OX=100226 GN=dnaK PE=3 SV=1	-867.222	0.85113	61257.4	618	2029	2029	83	83	138	27	5.11111	129154	1	12
b10	b10.a1	b10.a1.a1	SCO4662	P40174	Elongation factor Tu-1 OS=Streptomyces coelicolor (strain ATCC BAA-471 / A3(2) / M145) OX=100226 GN=tuf1 PE=3 SV=1	-759.852	0.85642	41622.4	397	5114	5088	77	75	142	15	9.46667	2.92864e+09	1	12
b10	b10.a2	b10.a2.a1	SCO1321	P40175	Elongation factor Tu-3 OS=Streptomyces coelicolor (strain ATCC BAA-471 / A3(2) / M145) OX=100226 GN=tuf3 PE=3 SV=2	-16.4559	0.12245	38525	392	28	2	4	2	5	15	0.333333	1.15443	1	6
b11	b11.a1	b11.a1.a1	SCO5477	O86572	Putative oligopeptide-binding lipoprotein OS=Streptomyces coelicolor (strain ATCC BAA-471 / A3(2) / M145) OX=100226 GN=SCO5477 PE=4 SV=1	-760.086	0.805	61011.2	600	2093	2093	77	77	135	24	5.625	421696	1	12
b12	b12.a1	b12.a1.a1	SCO2494	Q9L2C5	Pyruvate, phosphate dikinase OS=Streptomyces coelicolor (strain ATCC BAA-471 / A3(2) / M145) OX=100226 GN=SCO2494 PE=3 SV=1	-667.095	0.73707	91645.9	909	1276	1253	72	69	114	38	3	999	1	12
b12	b12.a2	b12.a2.a1	SCO0208	Q9RI40	Pyruvate, phosphate dikinase OS=Streptomyces coelicolor (strain ATCC BAA-471 / A3(2) / M145) OX=100226 GN=SCO0208 PE=3 SV=1	-94.062	0.20824	88124.8	898	37	14	12	9	12	39	0.307692	1.03092	1	12
b13	b13.a1	b13.a1.a1	SCO3661	Q8CJV9	Chaperone protein ClpB OS=Streptomyces coelicolor (strain ATCC BAA-471 / A3(2) / M145) OX=100226 GN=clpB PE=3 SV=1	-675.786	0.79306	87205.7	865	810	792	79	77	111	38	2.92105	832.782	1	12
b13	b13.a2	b13.a2.a1	SCO3373	Q9S6T8	Putative Clp-family ATP-binding protease OS=Streptomyces coelicolor (strain ATCC BAA-471 / A3(2) / M145) OX=100226 GN=SCO3373 PE=4 SV=1	-597.727	0.68609	87700.4	841	1032	976	66	62	105	33	3.18182	1518.91	1	12
b13	b13.a3	b13.a3.a1	SCO7523	Q93IZ7	Putative chaperone OS=Streptomyces coelicolor (strain ATCC BAA-471 / A3(2) / M145) OX=100226 GN=SCO7523 PE=3 SV=1	-19.6659	0.03704	83663.1	837	31	3	3	1	3	39	0.0769231	0.193777	1	12
b13	b13.a4	b13.a4.a1	SCO6408	O69936	Clp protease ATP binding subunit OS=Streptomyces coelicolor (strain ATCC BAA-471 / A3(2) / M145) OX=100226 GN=SCO6408 PE=3 SV=1	-15.2001	0.02138	86159.7	842	29	3	2	1	3	44	0.0681818	0.169989	1	12
b14	b14.a1	b14.a1.a1	SCO5371	Q9K4D5	ATP synthase subunit alpha OS=Streptomyces coelicolor (strain ATCC BAA-471 / A3(2) / M145) OX=100226 GN=atpA PE=3 SV=1	-534.673	0.78072	53314.1	529	2397	2390	57	56	116	27	4.2963	19782.2	1	12
b14	b14.a2	b14.a2.a1	SCO2003	Q9S2K0	DNA polymerase I OS=Streptomyces coelicolor (strain ATCC BAA-471 / A3(2) / M145) OX=100226 GN=polA PE=3 SV=1	-310.12	0.51268	89767.5	907	379	372	36	35	43	36	1.19444	14.6475	1	12
b15	b15.a1	b15.a1.a1	SCO5373	P0A300	ATP synthase subunit beta OS=Streptomyces coelicolor (strain ATCC BAA-471 / A3(2) / M145) OX=100226 GN=atpD PE=3 SV=2	-621.055	0.82008	49233	478	2161	2161	60	60	105	21	5	99999	1	12
b16	b16.a1	b16.a1.a1	SCO4661	P40173	Elongation factor G 1 OS=Streptomyces coelicolor (strain ATCC BAA-471 / A3(2) / M145) OX=100226 GN=fusA PE=3 SV=2	-542.238	0.6935	73062	708	2170	2170	53	53	106	24	4.41667	26100.6	1	12
b17	b17.a1	b17.a1.a1	SCO7000	Q9KZF3	Isocitrate dehydrogenase OS=Streptomyces coelicolor (strain ATCC BAA-471 / A3(2) / M145) OX=100226 GN=SCO7000 PE=4 SV=1	-558.62	0.79026	72509	739	1470	1470	62	62	99	38	2.60526	401.961	1	12
b18	b18.a1	b18.a1.a1	SCO6276	Q93S13	Putative secreted protein OS=Streptomyces coelicolor (strain ATCC BAA-471 / A3(2) / M145) OX=100226 GN=SCO6276 PE=4 SV=1	-596.928	0.80909	44371.7	440	1690	1690	68	68	95	21	4.52381	33403.8	1	10
b19	b19.a1	b19.a1.a1	SCO3005	P0A4G6	Protein translocase subunit SecA OS=Streptomyces coelicolor (strain ATCC BAA-471 / A3(2) / M145) OX=100226 GN=secA PE=3 SV=1	-578.132	0.70116	100210	947	782	782	60	60	93	40	2.325	210.349	1	12
b20	b20.a1	b20.a1.a1	SCO5737	Q8CJQ6	Polyribonucleotide nucleotidyltransferase OS=Streptomyces coelicolor (strain ATCC BAA-471 / A3(2) / M145) OX=100226 GN=pnp PE=3 SV=1	-534.116	0.72666	72916.9	739	1261	1261	56	56	97	28	3.46429	2911.63	1	12
b21	b21.a1	b21.a1.a1	SCO2592	Q9L1I4	Exopolysaccharide phosphotransferase SCO2592 OS=Streptomyces coelicolor (strain ATCC BAA-471 / A3(2) / M145) OX=100226 GN=SCO2592 PE=3 SV=1	-530.943	0.68896	98179.3	942	883	883	63	63	92	37	2.48649	305.54	1	12
b22	b22.a1	b22.a1.a1	SCO0379	Q9RJK9	Catalase OS=Streptomyces coelicolor (strain ATCC BAA-471 / A3(2) / M145) OX=100226 GN=SCO0379 PE=3 SV=1	-503.798	0.87885	51814.4	487	1009	1009	59	59	90	19	4.73684	54554.9	1	12
b23	b23.a1	b23.a1.a1	SCO6282	Q93S07	Putative 3-oxoacyl-[acyl-carrier protein] reductase OS=Streptomyces coelicolor (strain ATCC BAA-471 / A3(2) / M145) OX=100226 GN=SCO6282 PE=4 SV=1	-485.163	0.6717	24430.5	265	1858	1840	60	59	80	10	8	99999999	1	12
b23	b23.a2	b23.a2.a1	SCO6264	Q9RKS8	Reductase OS=Streptomyces coelicolor (strain ATCC BAA-471 / A3(2) / M145) OX=100226 GN=SCO6264 PE=4 SV=1	-102.179	0.58015	24383.7	262	153	135	11	10	15	13	1.15385	13.251	1	12
b24	b24.a1	b24.a1.a1	SCO6279	Q93S10	Putative diaminobutyrate-pyruvate aminotransferase OS=Streptomyces coelicolor (strain ATCC BAA-471 / A3(2) / M145) OX=100226 GN=SCO6279 PE=3 SV=1	-550.318	0.77992	52495	518	1305	1305	60	60	90	23	3.91304	8184.47	1	10
b25	b25.a1	b25.a1.a1	SCO5999	Q7AKF3	Aconitate hydratase OS=Streptomyces coelicolor (strain ATCC BAA-471 / A3(2) / M145) OX=100226 GN=SCO5999 PE=3 SV=1	-610.62	0.6781	91494.9	904	1540	1540	57	57	95	37	2.56757	368.46	1	12
b26	b26.a1	b26.a1.a1	SCO5285	Q9EVK2	Lon protease OS=Streptomyces coelicolor (strain ATCC BAA-471 / A3(2) / M145) OX=100226 GN=lon PE=2 SV=1	-592.022	0.76704	79489.9	807	376	376	61	61	93	34	2.73529	542.618	1	10
b27	b27.a1	b27.a1.a1	SCO2183	Q9S2Q3	Pyruvate dehydrogenase E1 component OS=Streptomyces coelicolor (strain ATCC BAA-471 / A3(2) / M145) OX=100226 GN=SCO2183 PE=4 SV=1	-526.859	0.69633	90356.2	899	1100	1064	54	50	87	28	3.10714	1278.8	1	12
b27	b27.a2	b27.a2.a1	SCO7124	Q9FC62	Pyruvate dehydrogenase E1 component OS=Streptomyces coelicolor (strain ATCC BAA-471 / A3(2) / M145) OX=100226 GN=SCO7124 PE=4 SV=1	-23.9519	0.04469	91383.8	895	37	1	5	1	6	27	0.222222	0.668101	1	12
b28	b28.a1	b28.a1.a1	SCO5706	Q8CJQ8	Translation initiation factor IF-2 OS=Streptomyces coelicolor (strain ATCC BAA-471 / A3(2) / M145) OX=100226 GN=infB PE=3 SV=1	-488.892	0.45499	96571.5	1033	888	888	52	52	82	24	3.41667	2609.16	1	12
b29	b29.a1	b29.a1.a1	SCO2599	Q9L1H8	Uncharacterized protein OS=Streptomyces coelicolor (strain ATCC BAA-471 / A3(2) / M145) OX=100226 GN=SCO2599 PE=4 SV=1	-614.351	0.51343	120725	1340	956	956	59	59	85	33	2.57576	375.494	1	12
b30	b30.a1	b30.a1.a1	SCO5624	O31212	30S ribosomal protein S2 OS=Streptomyces coelicolor (strain ATCC BAA-471 / A3(2) / M145) OX=100226 GN=rpsB PE=3 SV=3	-440.397	0.79032	29851.4	310	893	893	49	49	84	16	5.25	177827	1	12
b31	b31.a1	b31.a1.a1	SCO1849	Q9RJ19	Cobalamin biosynthesis protein OS=Streptomyces coelicolor (strain ATCC BAA-471 / A3(2) / M145) OX=100226 GN=SCO1849 PE=4 SV=1	-533.168	0.59655	119102	1217	755	755	58	58	78	58	1.34483	21.1222	1	12
b32	b32.a1	b32.a1.a1	SCO2620	Q9F314	Trigger factor OS=Streptomyces coelicolor (strain ATCC BAA-471 / A3(2) / M145) OX=100226 GN=tig PE=3 SV=1	-501.966	0.80342	47442.9	468	1416	1416	53	53	87	15	5.8	630956	1	12
b33	b33.a1	b33.a1.a1	SCO5805	O69981	Vitamin B12-dependent ribonucleotide reductase OS=Streptomyces coelicolor (strain ATCC BAA-471 / A3(2) / M145) OX=100226 GN=nrdJ PE=2 SV=1	-439.416	0.50155	97830.2	967	774	774	46	46	72	29	2.48276	302.92	1	12
b34	b34.a1	b34.a1.a1	SCO1998	Q9S2K5	30S ribosomal protein S1 OS=Streptomyces coelicolor (strain ATCC BAA-471 / A3(2) / M145) OX=100226 GN=SCO1998 PE=4 SV=1	-527.62	0.79482	52088.5	502	1244	1244	52	52	75	19	3.94737	8857.67	1	12
b35	b35.a1	b35.a1.a1	SCO5357	Q8CJR6	Transcription termination factor Rho OS=Streptomyces coelicolor (strain ATCC BAA-471 / A3(2) / M145) OX=100226 GN=rho PE=3 SV=1	-502.574	0.65418	69307.6	694	731	731	54	54	77	28	2.75	561.341	1	12
b36	b36.a1	b36.a1.a1	SCO5397	Q9L2C3	Large Ala/Glu-rich protein OS=Streptomyces coelicolor (strain ATCC BAA-471 / A3(2) / M145) OX=100226 GN=SCO5397 PE=4 SV=1	-483.961	0.48643	125181	1326	508	508	56	56	71	56	1.26786	17.5292	1	12
b37	b37.a1	b37.a1.a1	SCO2643	Q9L1Z2	Aminopeptidase N OS=Streptomyces coelicolor (strain ATCC BAA-471 / A3(2) / M145) OX=100226 GN=SCO2643 PE=4 SV=1	-492.719	0.70828	85441.9	857	725	725	51	51	78	31	2.51613	327.193	1	12
b38	b38.a1	b38.a1.a1	SCO1935	Q9XAC1	Transketolase OS=Streptomyces coelicolor (strain ATCC BAA-471 / A3(2) / M145) OX=100226 GN=SCO1935 PE=3 SV=1	-452.351	0.63165	68307.9	695	907	834	46	43	75	24	3.125	1332.52	1	12
b38	b38.a2	b38.a2.a1	SCO6663	O88019	Transketolase B OS=Streptomyces coelicolor (strain ATCC BAA-471 / A3(2) / M145) OX=100226 GN=SCO6663 PE=3 SV=1	-66.2322	0.17049	66940.4	698	80	7	9	6	12	23	0.521739	2.3246	1	12
b39	b39.a1	b39.a1.a1	SCO3404	Q9X8I4	ATP-dependent zinc metalloprotease FtsH OS=Streptomyces coelicolor (strain ATCC BAA-471 / A3(2) / M145) OX=100226 GN=ftsH PE=3 SV=1	-496.982	0.76946	67075.9	668	838	838	47	47	81	30	2.7	500.187	1	12
b40	b40.a1	b40.a1.a1	SCO5204	Q9FCI4	UPF0182 protein SCO5204 OS=Streptomyces coelicolor (strain ATCC BAA-471 / A3(2) / M145) OX=100226 GN=SCO5204 PE=3 SV=2	-487.981	0.614	101815	1000	620	620	51	51	69	40	1.725	52.0884	1	12
b41	b41.a1	b41.a1.a1	SCO3873	P35885	DNA gyrase subunit A OS=Streptomyces coelicolor (strain ATCC BAA-471 / A3(2) / M145) OX=100226 GN=gyrA PE=3 SV=2	-426.007	0.60443	88628.7	857	602	600	49	48	67	34	1.97059	92.4519	1	12
b41	b41.a2	b41.a2.a1	SCO7603	Q8CJJ4	Putative LysR-family transcriptional regulator OS=Streptomyces coelicolor (strain ATCC BAA-471 / A3(2) / M145) OX=100226 GN=SCO7603 PE=4 SV=1	-6.51713	0.10759	31492.7	316	4	2	2	1	2	11	0.181818	0.519911	1	3
b42	b42.a1	b42.a1.a1	SCO3285	Q9X877	Putative large glycine/alanine rich protein OS=Streptomyces coelicolor (strain ATCC BAA-471 / A3(2) / M145) OX=100226 GN=SCO3285 PE=4 SV=1	-520.021	0.4526	163588	1772	516	516	53	53	66	67	0.985075	8.66217	1	12
b43	b43.a1	b43.a1.a1	SCO3607	Q9XAJ5	Putative secreted protein OS=Streptomyces coelicolor (strain ATCC BAA-471 / A3(2) / M145) OX=100226 GN=SCO3607 PE=4 SV=1	-367.985	0.6728	45116.8	489	724	724	44	44	70	19	3.68421	4831.93	1	12
b44	b44.a1	b44.a1.a1	SCO2635	Q9L200	Putative aminopeptidase OS=Streptomyces coelicolor (strain ATCC BAA-471 / A3(2) / M145) OX=100226 GN=SCO2635 PE=4 SV=1	-418.617	0.60984	83596.6	833	609	609	48	48	65	32	2.03125	106.461	1	12
b45	b45.a1	b45.a1.a1	SCO3127	Q9RNU9	Phosphoenolpyruvate carboxylase OS=Streptomyces coelicolor (strain ATCC BAA-471 / A3(2) / M145) OX=100226 GN=ppc PE=1 SV=1	-439.862	0.67838	94131.1	911	572	572	49	49	69	44	1.56818	35.9983	1	12
b46	b46.a1	b46.a1.a1	SCO5748	O86808	Histidine kinase OS=Streptomyces coelicolor (strain ATCC BAA-471 / A3(2) / M145) OX=100226 GN=SCO5748 PE=4 SV=1	-513.898	0.44122	182063	1829	539	521	51	49	60	84	0.714286	4.17947	1	12
b46	b46.a2	b46.a2.a1	SCO7327	Q9KY11	Histidine kinase OS=Streptomyces coelicolor (strain ATCC BAA-471 / A3(2) / M145) OX=100226 GN=SCO7327 PE=4 SV=1	-200.222	0.32532	130829	1331	178	160	25	23	27	49	0.55102	2.55648	1	12
b47	b47.a1	b47.a1.a1	SCO4729	P60312	DNA-directed RNA polymerase subunit alpha OS=Streptomyces coelicolor (strain ATCC BAA-471 / A3(2) / M145) OX=100226 GN=rpoA PE=3 SV=1	-361.376	0.88824	34257.8	340	853	853	39	39	76	14	5.42857	268269	1	12
b48	b48.a1	b48.a1.a1	SCO7516	P58481	Chaperone protein HtpG OS=Streptomyces coelicolor (strain ATCC BAA-471 / A3(2) / M145) OX=100226 GN=htpG PE=3 SV=1	-390.858	0.63009	67250.8	638	543	543	44	44	67	30	2.23333	170.133	1	12
b49	b49.a1	b49.a1.a1	SCO5544	O86525	Histidine kinase OS=Streptomyces coelicolor (strain ATCC BAA-471 / A3(2) / M145) OX=100226 GN=SCO5544 PE=4 SV=1	-484.353	0.54703	127343	1329	534	485	49	44	56	48	1.16667	13.678	1	12
b49	b49.a2	b49.a2.a1	SCO5540	O86522	Histidine kinase OS=Streptomyces coelicolor (strain ATCC BAA-471 / A3(2) / M145) OX=100226 GN=SCO5540 PE=4 SV=1	-362.659	0.54095	110051	1111	394	345	39	34	45	41	1.09756	11.5188	1	12
b50	b50.a1	b50.a1.a1	SCO2549	Q9RDE2	Tricorn protease homolog 1 OS=Streptomyces coelicolor (strain ATCC BAA-471 / A3(2) / M145) OX=100226 GN=tri1 PE=1 SV=1	-444.871	0.62324	107194	1067	513	513	49	49	60	47	1.2766	17.9058	1	12
b51	b51.a1	b51.a1.a1	SCO4979	Q93JL5	Phosphoenolpyruvate carboxykinase [GTP] OS=Streptomyces coelicolor (strain ATCC BAA-471 / A3(2) / M145) OX=100226 GN=pckG PE=3 SV=1	-436.934	0.65517	62399.4	609	871	871	44	44	70	18	3.88889	7741.64	1	12
b52	b52.a1	b52.a1.a1	SCO2571	Q9RDL5	Leucine--tRNA ligase OS=Streptomyces coelicolor (strain ATCC BAA-471 / A3(2) / M145) OX=100226 GN=leuS PE=3 SV=1	-399.492	0.58799	99176.5	966	554	554	45	45	57	38	1.5	30.6228	1	12
b53	b53.a1	b53.a1.a1	SCO1531	Q9L278	Threonine--tRNA ligase OS=Streptomyces coelicolor (strain ATCC BAA-471 / A3(2) / M145) OX=100226 GN=thrS PE=3 SV=1	-411.287	0.64134	70469.5	658	510	510	44	44	64	29	2.2069	160.026	1	12
b54	b54.a1	b54.a1.a1	SCO6198	Q9Z5A4	Putative secreted protein OS=Streptomyces coelicolor (strain ATCC BAA-471 / A3(2) / M145) OX=100226 GN=SCO6198 PE=4 SV=1	-533.499	0.60381	91857.1	1156	510	510	47	47	62	34	1.82353	65.6085	1	12
b55	b55.a1	b55.a1.a1	SCO2180	Q9S2Q6	Dihydrolipoyl dehydrogenase OS=Streptomyces coelicolor (strain ATCC BAA-471 / A3(2) / M145) OX=100226 GN=SCO2180 PE=3 SV=1	-438.392	0.83539	48026.1	486	1092	1092	45	45	68	25	2.72	523.807	1	12
b56	b56.a1	b56.a1.a1	SCO4808	Q9KY56	Succinate--CoA ligase [ADP-forming] subunit beta 1 OS=Streptomyces coelicolor (strain ATCC BAA-471 / A3(2) / M145) OX=100226 GN=sucC1 PE=3 SV=1	-406.934	0.74112	37314.5	394	931	931	42	42	67	16	4.1875	15398.3	1	12
b57	b57.a1	b57.a1.a1	SCO5520	Q8CJR1	Delta-1-pyrroline-5-carboxylate dehydrogenase OS=Streptomyces coelicolor (strain ATCC BAA-471 / A3(2) / M145) OX=100226 GN=SCO5520 PE=4 SV=1	-350.632	0.65201	54139.7	546	848	848	40	40	63	19	3.31579	2068.14	1	12
b58	b58.a1	b58.a1.a1	SCO1378	Q9AK84	Glycine dehydrogenase (decarboxylating) OS=Streptomyces coelicolor (strain ATCC BAA-471 / A3(2) / M145) OX=100226 GN=gcvP PE=3 SV=1	-471.403	0.61186	93722.4	961	822	822	43	43	67	30	2.23333	170.133	1	12
b59	b59.a1	b59.a1.a1	SCO1925	Q9XAD1	Uncharacterized protein OS=Streptomyces coelicolor (strain ATCC BAA-471 / A3(2) / M145) OX=100226 GN=SCO1925 PE=4 SV=1	-358.091	0.79915	50033.9	473	633	633	35	35	62	28	2.21429	162.789	1	12
b60	b60.a1	b60.a1.a1	SCO3543	Q9X909	DNA topoisomerase 1 OS=Streptomyces coelicolor (strain ATCC BAA-471 / A3(2) / M145) OX=100226 GN=topA PE=3 SV=1	-404.362	0.63971	95210.6	952	507	507	48	48	57	45	1.26667	17.4785	1	12
b61	b61.a1	b61.a1.a1	SCO2008	Q9S2J5	Putative branched chain amino acid binding protein OS=Streptomyces coelicolor (strain ATCC BAA-471 / A3(2) / M145) OX=100226 GN=SCO2008 PE=4 SV=1	-458.564	0.73684	40067.2	418	743	743	44	44	66	17	3.88235	7625.99	1	12
b62	b62.a1	b62.a1.a1	SCO6627	Q8CJM2	Uncharacterized protein OS=Streptomyces coelicolor (strain ATCC BAA-471 / A3(2) / M145) OX=100226 GN=SCO6627 PE=4 SV=1	-367.044	0.47769	126935	1210	404	290	45	30	54	55	0.981818	8.58999	1	12
b62	b62.a2	b62.a2.a1	SCO5331	Q9XAH1	Putative DNA methylase OS=Streptomyces coelicolor (strain ATCC BAA-471 / A3(2) / M145) OX=100226 GN=SCO5331 PE=4 SV=1	-218.566	0.4225	127493	1200	194	80	34	19	36	52	0.692308	3.92388	1	12
b63	b63.a1	b63.a1.a1	SCO2777	Q9L076	Acetyl/propionyl CoA carboxylase alpha subunit OS=Streptomyces coelicolor (strain ATCC BAA-471 / A3(2) / M145) OX=100226 GN=SCO2777 PE=4 SV=1	-418.279	0.81579	61589.4	646	805	805	39	39	60	29	2.06897	116.21	1	12
b64	b64.a1	b64.a1.a1	SCO4921	Q9EWV4	Putative acyl-CoA carboxylase complex A subunit OS=Streptomyces coelicolor (strain ATCC BAA-471 / A3(2) / M145) OX=100226 GN=SCO4921 PE=4 SV=1	-401.659	0.64576	56650.1	590	741	741	41	41	62	22	2.81818	656.933	1	12
b65	b65.a1	b65.a1.a1	SCO1388	Q9KZP4	Putative mannose-1-phosphate guanyltransferase OS=Streptomyces coelicolor (strain ATCC BAA-471 / A3(2) / M145) OX=100226 GN=SCO1388 PE=4 SV=1	-393.531	0.59446	83941.3	831	610	610	43	43	54	26	2.07692	118.378	1	12
b66	b66.a1	b66.a1.a1	SCO2018	Q9S2I5	Putative aminopeptidase OS=Streptomyces coelicolor (strain ATCC BAA-471 / A3(2) / M145) OX=100226 GN=SCO2018 PE=4 SV=1	-422.323	0.6994	83679.7	835	556	556	44	44	59	33	1.78788	60.3591	1	12
b67	b67.a1	b67.a1.a1	SCO7040	Q9FC43	Glyceraldehyde-3-phosphate dehydrogenase OS=Streptomyces coelicolor (strain ATCC BAA-471 / A3(2) / M145) OX=100226 GN=SCO7040 PE=3 SV=1	-367.239	0.76091	49207.6	481	872	872	37	37	62	22	2.81818	656.933	1	12
b68	b68.a1	b68.a1.a1	SCO3874	P35886	DNA gyrase subunit B OS=Streptomyces coelicolor (strain ATCC BAA-471 / A3(2) / M145) OX=100226 GN=gyrB PE=3 SV=1	-355.647	0.58309	71156	686	553	541	42	41	62	24	2.58333	382.119	1	12
b68	b68.a2	b68.a2.a1	SCO5822	O69998	DNA topoisomerase (ATP-hydrolyzing) OS=Streptomyces coelicolor (strain ATCC BAA-471 / A3(2) / M145) OX=100226 GN=SCO5822 PE=4 SV=1	-287.412	0.58557	72249.4	707	353	341	38	37	50	37	1.35135	21.457	1	12
b69	b69.a1	b69.a1.a1	SCO1483	Q9KXR6	Carbamoyl-phosphate synthase large chain OS=Streptomyces coelicolor (strain ATCC BAA-471 / A3(2) / M145) OX=100226 GN=carB PE=3 SV=1	-369.237	0.50907	109240	1102	447	447	42	42	52	41	1.26829	17.5478	1	12
b70	b70.a1	b70.a1.a1	SCO7066	Q9FC18	2,4-dienoyl-CoA reductase [NADPH] OS=Streptomyces coelicolor (strain ATCC BAA-471 / A3(2) / M145) OX=100226 GN=SCO7066 PE=4 SV=1	-375.729	0.71088	65817.8	671	369	369	42	42	59	33	1.78788	60.3591	1	11
b71	b71.a1	b71.a1.a1	SCO3970	P0A3Z1	Xaa-Pro aminopeptidase 1 OS=Streptomyces coelicolor (strain ATCC BAA-471 / A3(2) / M145) OX=100226 GN=pepPI PE=3 SV=2	-362.237	0.82892	50321	491	815	804	40	39	63	17	3.70588	5079.22	1	12
b71	b71.a2	b71.a2.a1	SCO1352	P0A3Z3	Xaa-Pro aminopeptidase 2 OS=Streptomyces coelicolor (strain ATCC BAA-471 / A3(2) / M145) OX=100226 GN=pepP2 PE=3 SV=1	-80.735	0.37872	47701.6	470	79	68	12	11	12	23	0.521739	2.3246	1	12
b72	b72.a1	b72.a1.a1	SCO0560	Q9RJH9	Catalase-peroxidase OS=Streptomyces coelicolor (strain ATCC BAA-471 / A3(2) / M145) OX=100226 GN=katG PE=1 SV=1	-413.262	0.76081	74657	740	646	646	39	39	58	26	2.23077	169.125	1	12
b73	b73.a1	b73.a1.a1	SCO3023	Q9KZM1	Adenosylhomocysteinase OS=Streptomyces coelicolor (strain ATCC BAA-471 / A3(2) / M145) OX=100226 GN=ahcY PE=3 SV=1	-329.476	0.65979	49781.1	485	518	518	36	36	57	20	2.85	706.946	1	12
b74	b74.a1	b74.a1.a1	SCO0546	Q9RK64	Pyruvate carboxylase OS=Streptomyces coelicolor (strain ATCC BAA-471 / A3(2) / M145) OX=100226 GN=SCO0546 PE=4 SV=1	-395.442	0.5516	110129	1124	403	403	43	43	52	51	1.01961	9.46183	1	12
b75	b75.a1	b75.a1.a1	SCO5676	O86823	Putative 4-aminobutyrate aminotransferase OS=Streptomyces coelicolor (strain ATCC BAA-471 / A3(2) / M145) OX=100226 GN=SCO5676 PE=3 SV=1	-366.441	0.76126	41548.3	444	629	629	36	36	52	18	2.88889	773.264	1	12
b76	b76.a1	b76.a1.a1	SCO1476	Q9L0Y3	S-adenosylmethionine synthase OS=Streptomyces coelicolor (strain ATCC BAA-471 / A3(2) / M145) OX=100226 GN=metK PE=3 SV=1	-323.316	0.81343	40378.7	402	563	563	36	36	56	18	3.11111	1290.55	1	12
b77	b77.a1	b77.a1.a1	SCO4079	Q9RKK5	Phosphoribosylformylglycinamidine synthase subunit PurL OS=Streptomyces coelicolor (strain ATCC BAA-471 / A3(2) / M145) OX=100226 GN=purL PE=3 SV=1	-359.425	0.57979	74332.3	752	663	663	35	35	59	28	2.10714	126.98	1	12
b78	b78.a1	b78.a1.a1	SCO4770	Q9L0I7	Inosine-5'-monophosphate dehydrogenase OS=Streptomyces coelicolor (strain ATCC BAA-471 / A3(2) / M145) OX=100226 GN=guaB PE=3 SV=1	-371.092	0.8004	48536.1	501	620	620	35	35	54	22	2.45455	283.804	1	12
b79	b79.a1	b79.a1.a1	SCO6270	Q9RKS4	Putative oxidoreductase alpha-subunit OS=Streptomyces coelicolor (strain ATCC BAA-471 / A3(2) / M145) OX=100226 GN=SCO6270 PE=4 SV=1	-380.871	0.75556	62077.7	630	562	9	36	2	53	22	2.40909	255.502	1	12
b79	b79.a2	b79.a2.a1	SCO4595	Q9F2W6	Putative oxidoreductase OS=Streptomyces coelicolor (strain ATCC BAA-471 / A3(2) / M145) OX=100226 GN=SCO4595 PE=4 SV=1	-374.725	0.74729	63256.3	645	573	20	35	1	53	22	2.40909	255.502	1	12
b80	b80.a1	b80.a1.a1	SCO2789	Q9L065	Glutamine--fructose-6-phosphate aminotransferase [isomerizing] OS=Streptomyces coelicolor (strain ATCC BAA-471 / A3(2) / M145) OX=100226 GN=glmS PE=3 SV=1	-362.285	0.61818	60747.7	605	509	509	35	35	56	25	2.24	172.78	1	12
b81	b81.a1	b81.a1.a1	SCO2179	Q9S2Q7	Probable cytosol aminopeptidase OS=Streptomyces coelicolor (strain ATCC BAA-471 / A3(2) / M145) OX=100226 GN=pepA PE=3 SV=1	-327.558	0.66925	44221.9	517	787	787	32	32	57	18	3.16667	1466.8	1	12
b82	b82.a1	b82.a1.a1	SCO3899	Q9X8T5	Uncharacterized protein OS=Streptomyces coelicolor (strain ATCC BAA-471 / A3(2) / M145) OX=100226 GN=SCO3899 PE=4 SV=1	-355.299	0.73889	36292.5	360	751	751	35	35	54	18	3	999	1	12
b83	b83.a1	b83.a1.a1	SCO2776	Q9L077	Acetyl/propionyl CoA carboxylase, beta subunit OS=Streptomyces coelicolor (strain ATCC BAA-471 / A3(2) / M145) OX=100226 GN=SCO2776 PE=4 SV=1	-300.005	0.60409	52049.4	538	644	644	31	31	55	24	2.29167	194.734	1	12
b84	b84.a1	b84.a1.a1	SCO3795	Q9F323	Aspartate--tRNA ligase OS=Streptomyces coelicolor (strain ATCC BAA-471 / A3(2) / M145) OX=100226 GN=aspS PE=3 SV=1	-301.056	0.60988	62621.5	587	589	589	34	34	49	25	1.96	90.2011	1	12
b85	b85.a1	b85.a1.a1	SCO4885	Q9AK41	Putative lipoprotein OS=Streptomyces coelicolor (strain ATCC BAA-471 / A3(2) / M145) OX=100226 GN=SCO4885 PE=4 SV=1	-387.276	0.76149	32213.3	348	559	447	37	24	56	17	3.29412	1967.42	1	12
b85	b85.a2	b85.a2.a1	SCO4884	Q9AK42	Putative lipoprotein OS=Streptomyces coelicolor (strain ATCC BAA-471 / A3(2) / M145) OX=100226 GN=SCO4884 PE=4 SV=1	-276.304	0.75793	31921.2	347	316	204	31	18	41	17	2.41176	257.086	1	12
b86	b86.a1	b86.a1.a1	SCO2615	O06851	Valine--tRNA ligase OS=Streptomyces coelicolor (strain ATCC BAA-471 / A3(2) / M145) OX=100226 GN=valS PE=3 SV=2	-313.882	0.44851	91325.8	874	457	457	33	33	50	26	1.92308	82.7678	1	12
b87	b87.a1	b87.a1.a1	SCO5776	O50494	Glutamate binding protein OS=Streptomyces coelicolor (strain ATCC BAA-471 / A3(2) / M145) OX=100226 GN=SCO5776 PE=3 SV=1	-355.228	0.7518	27049.6	278	911	911	35	35	61	12	5.08333	121152	1	12
b88	b88.a1	b88.a1.a1	SCO3486	Q9RKF1	Putative aldehyde dehydrogenase OS=Streptomyces coelicolor (strain ATCC BAA-471 / A3(2) / M145) OX=100226 GN=SCO3486 PE=3 SV=1	-306.995	0.70122	47097	492	879	879	31	31	52	12	4.33333	21543.3	1	12
b89	b89.a1	b89.a1.a1	SCO5837	O50511	Zinc protease OS=Streptomyces coelicolor (strain ATCC BAA-471 / A3(2) / M145) OX=100226 GN=SCO5837 PE=4 SV=1	-321.457	0.77111	44682.1	450	645	645	31	31	50	18	2.77778	598.484	1	12
b90	b90.a1	b90.a1.a1	SCO1655	Q9RJ53	Putative lipoprotein oligopeptide binding protein OS=Streptomyces coelicolor (strain ATCC BAA-471 / A3(2) / M145) OX=100226 GN=SCO1655 PE=4 SV=1	-392.285	0.71161	53702.6	534	572	572	35	35	49	19	2.57895	378.269	1	12
b91	b91.a1	b91.a1.a1	SCO1501	Q9KXP9	Alanine--tRNA ligase OS=Streptomyces coelicolor (strain ATCC BAA-471 / A3(2) / M145) OX=100226 GN=alaS PE=3 SV=1	-346.917	0.60562	89120.6	890	482	482	38	38	44	40	1.1	11.5893	1	12
b92	b92.a1	b92.a1.a1	SCO0681	Q9RK35	Putative ferredoxin/ferredoxin-NADP reductase (Putative secreted protein) OS=Streptomyces coelicolor (strain ATCC BAA-471 / A3(2) / M145) OX=100226 GN=SCO0681 PE=4 SV=1	-343.995	0.77753	46586.7	454	451	451	37	37	48	24	2	99	1	12
b93	b93.a1	b93.a1.a1	SCO6635	O86682	Bacteriophage (PhiC31) resistance gene pglY OS=Streptomyces coelicolor (strain ATCC BAA-471 / A3(2) / M145) OX=100226 GN=SCO6635 PE=4 SV=1	-376.058	0.52164	128883	1294	352	352	38	38	42	44	0.954545	8.00628	1	12
b94	b94.a1	b94.a1.a1	SCO3304	Q9WX29	Arginine--tRNA ligase OS=Streptomyces coelicolor (strain ATCC BAA-471 / A3(2) / M145) OX=100226 GN=argS PE=3 SV=1	-283.034	0.67577	59407.2	586	331	331	38	38	45	22	2.04545	110.034	1	12
b95	b95.a1	b95.a1.a1	SCO1594	O88054	Phenylalanine--tRNA ligase beta subunit OS=Streptomyces coelicolor (strain ATCC BAA-471 / A3(2) / M145) OX=100226 GN=pheT PE=3 SV=1	-356.861	0.54881	82541.7	840	578	578	38	38	55	30	1.83333	67.1292	1	12
b96	b96.a1	b96.a1.a1	SCO4856	Q9KZ90	Succinate dehydrogenase flavoprotein subunit OS=Streptomyces coelicolor (strain ATCC BAA-471 / A3(2) / M145) OX=100226 GN=SCO4856 PE=3 SV=1	-269.891	0.49658	60769.5	584	570	570	31	31	49	22	2.22727	167.761	1	12
b97	b97.a1	b97.a1.a1	SCO5111	Q93IU4	Putative GTP-binding protein OS=Streptomyces coelicolor (strain ATCC BAA-471 / A3(2) / M145) OX=100226 GN=SCO5111 PE=4 SV=1	-305.21	0.54488	65949.5	635	535	535	31	31	52	27	1.92593	83.3191	1	12
b98	b98.a1	b98.a1.a1	SCO2504	Q9L2H9	Glycine--tRNA ligase OS=Streptomyces coelicolor (strain ATCC BAA-471 / A3(2) / M145) OX=100226 GN=glyQS PE=3 SV=1	-323.095	0.66739	49849.5	460	506	506	34	34	48	18	2.66667	463.159	1	12
b99	b99.a1	b99.a1.a1	SCO5044	Q9FBN4	Fumarate hydratase class I OS=Streptomyces coelicolor (strain ATCC BAA-471 / A3(2) / M145) OX=100226 GN=SCO5044 PE=3 SV=1	-351.691	0.62366	56112	558	485	485	36	36	47	28	1.67857	46.7058	1	12
c100	c100.a1	c100.a1.a1	SCO1648	Q9RJ58	Proteasome-associated ATPase OS=Streptomyces coelicolor (strain ATCC BAA-471 / A3(2) / M145) OX=100226 GN=arc PE=3 SV=1	-352.345	0.68197	61724	588	436	436	38	38	53	25	2.12	130.826	1	12
c101	c101.a1	c101.a1.a1	SCO3563	Q9X928	Acetyl-coenzyme A synthetase OS=Streptomyces coelicolor (strain ATCC BAA-471 / A3(2) / M145) OX=100226 GN=acsA PE=3 SV=1	-306.941	0.49923	65672.9	651	432	432	36	36	50	26	1.92308	82.7678	1	12
c102	c102.a1	c102.a1.a1	SCO2677	Q9L244	Putative ABC transpoter ATP-binding protein OS=Streptomyces coelicolor (strain ATCC BAA-471 / A3(2) / M145) OX=100226 GN=SCO2677 PE=4 SV=1	-294.534	0.63071	57377.4	547	620	620	32	32	48	20	2.4	250.189	1	12
c103	c103.a1	c103.a1.a1	SCO4439	Q9KZY7	Putative D-alanyl-D-alanine carboxypeptidase OS=Streptomyces coelicolor (strain ATCC BAA-471 / A3(2) / M145) OX=100226 GN=SCO4439 PE=3 SV=1	-378.688	0.59615	74583.4	832	551	551	34	34	45	21	2.14286	137.95	1	12
c104	c104.a1	c104.a1.a1	SCO1936	Q9XAC0	Transaldolase 2 OS=Streptomyces coelicolor (strain ATCC BAA-471 / A3(2) / M145) OX=100226 GN=tal2 PE=3 SV=1	-322.206	0.78226	37153.2	372	543	513	32	31	51	16	3.1875	1538.93	1	12
c104	c104.a2	c104.a2.a1	SCO6662	O88018	Transaldolase 1 OS=Streptomyces coelicolor (strain ATCC BAA-471 / A3(2) / M145) OX=100226 GN=tal1 PE=3 SV=1	-60.3662	0.35433	35978.5	381	62	32	7	6	9	19	0.473684	1.97635	1	12
c105	c105.a1	c105.a1.a1	SCO5470	O86565	Serine hydroxymethyltransferase OS=Streptomyces coelicolor (strain ATCC BAA-471 / A3(2) / M145) OX=100226 GN=glyA PE=3 SV=1	-247.012	0.70476	40485.8	420	420	420	29	29	46	14	3.28571	1929.7	1	12
c106	c106.a1	c106.a1.a1	SCO3184	Q8CJX4	Putative penicillin acylase OS=Streptomyces coelicolor (strain ATCC BAA-471 / A3(2) / M145) OX=100226 GN=SCO3184 PE=4 SV=1	-303.258	0.52991	96694	936	349	349	37	37	42	36	1.16667	13.678	1	12
c107	c107.a1	c107.a1.a1	SCO1657	Q9EWH3	Methionine synthase OS=Streptomyces coelicolor (strain ATCC BAA-471 / A3(2) / M145) OX=100226 GN=SCO1657 PE=4 SV=1	-306.172	0.4188	119616	1170	247	247	37	37	43	48	0.895833	6.86744	1	12
c108	c108.a1	c108.a1.a1	SCO1773	Q9S227	Alanine dehydrogenase OS=Streptomyces coelicolor (strain ATCC BAA-471 / A3(2) / M145) OX=100226 GN=SCO1773 PE=3 SV=1	-263.866	0.57682	36136.9	371	683	683	33	33	45	16	2.8125	648.382	1	12
c109	c109.a1	c109.a1.a1	SCO2198	P15106	Glutamine synthetase OS=Streptomyces coelicolor (strain ATCC BAA-471 / A3(2) / M145) OX=100226 GN=glnA PE=3 SV=1	-306.575	0.77612	49054.4	469	570	570	32	32	51	13	3.92308	8375.78	1	12
c110	c110.a1	c110.a1.a1	SCO1296	Q93IX4	Uncharacterized protein OS=Streptomyces coelicolor (strain ATCC BAA-471 / A3(2) / M145) OX=100226 GN=SCO1296 PE=4 SV=1	-342.45	0.67794	57039.2	562	531	531	33	33	52	21	2.47619	298.358	1	12
c111	c111.a1	c111.a1.a1	SCO2591	Q9L1I5	Putative secreted protein OS=Streptomyces coelicolor (strain ATCC BAA-471 / A3(2) / M145) OX=100226 GN=SCO2591 PE=4 SV=1	-281.152	0.63542	57995.5	576	489	489	33	33	44	23	1.91304	80.8547	1	12
c112	c112.a1	c112.a1.a1	SCO2562	Q9RDC9	Elongation factor 4 OS=Streptomyces coelicolor (strain ATCC BAA-471 / A3(2) / M145) OX=100226 GN=lepA PE=3 SV=1	-276.648	0.60611	64428.5	622	456	456	32	32	43	26	1.65385	44.0657	1	12
c113	c113.a1	c113.a1.a1	SCO5586	O69874	Signal recognition particle protein OS=Streptomyces coelicolor (strain ATCC BAA-471 / A3(2) / M145) OX=100226 GN=ffh PE=3 SV=1	-335.383	0.58909	54611.4	550	441	441	34	34	50	24	2.08333	120.153	1	12
c114	c114.a1	c114.a1.a1	SCO3247	Q9Z4Y4	Putative acyl CoA oxidase OS=Streptomyces coelicolor (strain ATCC BAA-471 / A3(2) / M145) OX=100226 GN=SCO3247 PE=3 SV=1	-320.065	0.62333	57253.3	600	344	344	34	34	46	25	1.84	68.1831	1	12
c115	c115.a1	c115.a1.a1	SCO0494	Q9RK12	Putative iron-siderophore binding lipoprotein OS=Streptomyces coelicolor (strain ATCC BAA-471 / A3(2) / M145) OX=100226 GN=SCO0494 PE=4 SV=1	-254.964	0.7	34226.5	350	306	306	31	31	45	13	3.46154	2893.27	1	12
c116	c116.a1	c116.a1.a1	SCO1958	Q9Z507	UvrABC system protein A OS=Streptomyces coelicolor (strain ATCC BAA-471 / A3(2) / M145) OX=100226 GN=uvrA PE=3 SV=1	-265.147	0.48619	105105	1014	240	240	34	34	40	47	0.851064	6.09682	1	12
c117	c117.a1	c117.a1.a1	SCO4705	Q9L0D7	50S ribosomal protein L2 OS=Streptomyces coelicolor (strain ATCC BAA-471 / A3(2) / M145) OX=100226 GN=rplB PE=3 SV=1	-304.5	0.68705	28969.5	278	742	742	33	33	51	14	3.64286	4392.97	1	12
c118	c118.a1	c118.a1.a1	SCO3096	Q9F2Q3	Enolase 1 OS=Streptomyces coelicolor (strain ATCC BAA-471 / A3(2) / M145) OX=100226 GN=eno1 PE=3 SV=1	-308.479	0.78404	41618.9	426	714	714	32	32	48	17	2.82353	665.085	1	12
c119	c119.a1	c119.a1.a1	SCO5047	Q9FBN2	Fructose-1,6-bisphosphatase OS=Streptomyces coelicolor (strain ATCC BAA-471 / A3(2) / M145) OX=100226 GN=SCO5047 PE=3 SV=1	-271.393	0.69679	33688.3	343	584	584	26	26	48	13	3.69231	4922.88	1	12
c120	c120.a1	c120.a1.a1	SCO5178	Q9FCL0	Putative sulfurylase OS=Streptomyces coelicolor (strain ATCC BAA-471 / A3(2) / M145) OX=100226 GN=SCO5178 PE=4 SV=1	-280.941	0.72194	40334.5	392	553	553	27	27	45	11	4.09091	12327.5	1	12
c121	c121.a1	c121.a1.a1	SCO1254	Q8CK34	Adenylosuccinate lyase OS=Streptomyces coelicolor (strain ATCC BAA-471 / A3(2) / M145) OX=100226 GN=SCO1254 PE=3 SV=1	-303.053	0.72083	46971.7	480	426	426	31	31	48	22	2.18182	150.991	1	12
c122	c122.a1	c122.a1.a1	SCO6013	Q8CJP7	1-deoxy-D-xylulose-5-phosphate synthase 2 OS=Streptomyces coelicolor (strain ATCC BAA-471 / A3(2) / M145) OX=100226 GN=dxs2 PE=3 SV=1	-304.011	0.73209	63386.9	642	412	392	34	33	42	26	1.61538	40.2463	1	12
c122	c122.a2	c122.a2.a1	SCO6768	Q9X7W3	1-deoxy-D-xylulose-5-phosphate synthase 1 OS=Streptomyces coelicolor (strain ATCC BAA-471 / A3(2) / M145) OX=100226 GN=dxs1 PE=3 SV=1	-136.12	0.41006	63322.8	656	122	102	17	16	19	32	0.59375	2.92419	1	12
c123	c123.a1	c123.a1.a1	SCO3286	Q9X878	Putative secreted protein OS=Streptomyces coelicolor (strain ATCC BAA-471 / A3(2) / M145) OX=100226 GN=SCO3286 PE=4 SV=1	-225.661	0.49631	66499.2	677	310	310	31	31	43	19	2.26316	182.298	1	12
c124	c124.a1	c124.a1.a1	SCO2590	Q8CJZ1	Putative glycosyltransferase OS=Streptomyces coelicolor (strain ATCC BAA-471 / A3(2) / M145) OX=100226 GN=SCO2590 PE=4 SV=1	-261.986	0.36591	126365	1197	214	214	35	35	38	57	0.666667	3.64159	1	12
c125	c125.a1	c125.a1.a1	SCO5399	Q9L2C1	Probable acetoacetyl-coA thiolase OS=Streptomyces coelicolor (strain ATCC BAA-471 / A3(2) / M145) OX=100226 GN=SCO5399 PE=3 SV=1	-293.966	0.82793	36428.8	401	518	518	27	27	45	15	3	999	1	12
c126	c126.a1	c126.a1.a1	SCO2927	Q9S2F4	4-hydroxyphenylpyruvate dioxygenase OS=Streptomyces coelicolor (strain ATCC BAA-471 / A3(2) / M145) OX=100226 GN=hpd PE=3 SV=1	-246.314	0.87664	38795.3	381	489	489	26	26	45	17	2.64706	442.669	1	12
c127	c127.a1	c127.a1.a1	SCO4708	Q9L0D4	30S ribosomal protein S3 OS=Streptomyces coelicolor (strain ATCC BAA-471 / A3(2) / M145) OX=100226 GN=rpsC PE=3 SV=1	-235.069	0.61011	27697.6	277	477	477	30	30	41	11	3.72727	5335.7	1	12
c128	c128.a1	c128.a1.a1	SCO3073	Q9KZ75	Urocanate hydratase OS=Streptomyces coelicolor (strain ATCC BAA-471 / A3(2) / M145) OX=100226 GN=hutU PE=3 SV=1	-247.023	0.47902	55611.6	572	462	462	25	25	46	20	2.3	198.526	1	12
c129	c129.a1	c129.a1.a1	SCO5415	Q7AKG5	Isobutyryl-CoA mutase A OS=Streptomyces coelicolor (strain ATCC BAA-471 / A3(2) / M145) OX=100226 GN=SCO5415 PE=4 SV=1	-269.843	0.64488	57610.7	566	446	446	29	29	42	18	2.33333	214.443	1	12
c130	c130.a1	c130.a1.a1	SCO3481	Q9RKF6	Uncharacterized protein OS=Streptomyces coelicolor (strain ATCC BAA-471 / A3(2) / M145) OX=100226 GN=SCO3481 PE=4 SV=1	-289.272	0.78378	38671.5	370	446	446	30	30	41	19	2.15789	142.845	1	12
c131	c131.a1	c131.a1.a1	SCO1089	Q9K3Q9	Uncharacterized protein OS=Streptomyces coelicolor (strain ATCC BAA-471 / A3(2) / M145) OX=100226 GN=SCO1089 PE=4 SV=1	-309.83	0.68737	49323.9	467	406	406	32	32	45	24	1.875	73.9894	1	12
c132	c132.a1	c132.a1.a1	SCO3848	Q9XA16	Probable serine/threonine-protein kinase SCO3848 OS=Streptomyces coelicolor (strain ATCC BAA-471 / A3(2) / M145) OX=100226 GN=SCO3848 PE=3 SV=1	-227.996	0.57949	66897.4	673	379	365	28	27	46	22	2.09091	122.285	1	12
c132	c132.a2	c132.a2.a1	SCO3821	Q9S2C0	Serine/threonine-protein kinase PksC OS=Streptomyces coelicolor (strain ATCC BAA-471 / A3(2) / M145) OX=100226 GN=pksC PE=3 SV=1	-91.2812	0.27518	53679.6	556	147	133	11	10	12	15	0.8	5.30957	1	12
c132	c132.a3	c132.a3.a1	SCO3820	Q9XA57	Putative serine/threonine protein kinase OS=Streptomyces coelicolor (strain ATCC BAA-471 / A3(2) / M145) OX=100226 GN=SCO3820 PE=4 SV=1	-75.9144	0.23946	50149.2	522	83	69	9	8	11	8	1.375	22.7137	1	12
c133	c133.a1	c133.a1.a1	SCO5745	O86842	Ribonuclease J OS=Streptomyces coelicolor (strain ATCC BAA-471 / A3(2) / M145) OX=100226 GN=rnj PE=1 SV=1	-244.752	0.62567	57971.5	561	379	379	31	31	43	27	1.59259	38.1375	1	12
c134	c134.a1	c134.a1.a1	SCO3092	Q8CJX7	Putative oxidoreductase OS=Streptomyces coelicolor (strain ATCC BAA-471 / A3(2) / M145) OX=100226 GN=SCO3092 PE=4 SV=1	-236.471	0.60314	44745	446	361	354	30	28	40	25	1.6	38.8107	1	12
c134	c134.a2	c134.a2.a1	SCO4119	Q9KYF1	Putative NADH dehydrogenase OS=Streptomyces coelicolor (strain ATCC BAA-471 / A3(2) / M145) OX=100226 GN=SCO4119 PE=4 SV=1	-21.3406	0.09276	43985.8	442	9	2	4	2	4	24	0.166667	0.467799	1	6
c135	c135.a1	c135.a1.a1	SCO6743	Q9X7P9	Putative transcriptional accessory protein OS=Streptomyces coelicolor (strain ATCC BAA-471 / A3(2) / M145) OX=100226 GN=SCO6743 PE=4 SV=1	-305.554	0.57308	77227.8	780	339	339	34	34	41	29	1.41379	24.9294	1	12
c136	c136.a1	c136.a1.a1	SCO4568	Q9XAR0	NADH-quinone oxidoreductase subunit G OS=Streptomyces coelicolor (strain ATCC BAA-471 / A3(2) / M145) OX=100226 GN=nuoG PE=3 SV=1	-284.216	0.6121	80211.1	843	264	264	33	33	43	30	1.43333	26.1227	1	12
c137	c137.a1	c137.a1.a1	SCO2181	Q9S2Q5	Dihydrolipoamide acetyltransferase component of pyruvate dehydrogenase complex OS=Streptomyces coelicolor (strain ATCC BAA-471 / A3(2) / M145) OX=100226 GN=SCO2181 PE=3 SV=1	-281.195	0.4322	49623	590	1259	1204	29	26	44	18	2.44444	277.256	1	12
c137	c137.a2	c137.a2.a1	SCO7123	Q9FC63	Dihydrolipoamide acetyltransferase component of pyruvate dehydrogenase complex OS=Streptomyces coelicolor (strain ATCC BAA-471 / A3(2) / M145) OX=100226 GN=SCO7123 PE=3 SV=1	-23.511	0.1199	36811.3	417	56	1	4	1	5	10	0.5	2.16228	1	12
c138	c138.a1	c138.a1.a1	SCO2736	Q9R339	Citrate synthase OS=Streptomyces coelicolor (strain ATCC BAA-471 / A3(2) / M145) OX=100226 GN=SCO2736 PE=3 SV=1	-318.735	0.61305	45156.9	429	765	741	30	29	48	20	2.4	250.189	1	12
c138	c138.a2	c138.a2.a1	SCO4388	Q9K3V6	Putative citrate synthase OS=Streptomyces coelicolor (strain ATCC BAA-471 / A3(2) / M145) OX=100226 GN=SCO4388 PE=3 SV=1	-144.677	0.52713	37798.3	387	169	145	15	14	20	12	1.66667	45.4159	1	12
c139	c139.a1	c139.a1.a1	SCO4253	Q9L0N8	Uncharacterized protein OS=Streptomyces coelicolor (strain ATCC BAA-471 / A3(2) / M145) OX=100226 GN=SCO4253 PE=4 SV=1	-280.986	0.55243	52093.3	534	661	661	30	30	43	19	2.26316	182.298	1	12
c140	c140.a1	c140.a1.a1	SCO4934	Q9EWW2	Putative lipoprotein OS=Streptomyces coelicolor (strain ATCC BAA-471 / A3(2) / M145) OX=100226 GN=SCO4934 PE=4 SV=1	-258.159	0.6401	40833.9	414	417	395	28	27	41	19	2.15789	142.845	1	12
c140	c140.a2	c140.a2.a1	SCO5458	Q9L1E7	Putative lipoprotein OS=Streptomyces coelicolor (strain ATCC BAA-471 / A3(2) / M145) OX=100226 GN=SCO5458 PE=4 SV=1	-125.115	0.5425	39877.9	400	122	99	16	14	17	18	0.944444	7.79923	1	12
c140	c140.a3	c140.a3.a1	SCO3194	Q9KYV1	Putative lipoprotein OS=Streptomyces coelicolor (strain ATCC BAA-471 / A3(2) / M145) OX=100226 GN=SCO3194 PE=4 SV=1	-68.0821	0.40541	39208.1	407	52	33	10	8	11	13	0.846154	6.01704	1	9
c141	c141.a1	c141.a1.a1	SCO5396	Q9K4B5	Putative cellulose-binding protein OS=Streptomyces coelicolor (strain ATCC BAA-471 / A3(2) / M145) OX=100226 GN=SCO5396 PE=4 SV=1	-249.762	0.72258	30535.5	310	377	377	29	29	43	9	4.77778	59947.4	1	12
c142	c142.a1	c142.a1.a1	SCO5699	Q9KYR6	Proline--tRNA ligase OS=Streptomyces coelicolor (strain ATCC BAA-471 / A3(2) / M145) OX=100226 GN=proS PE=3 SV=1	-280.401	0.69489	56028.9	567	354	354	31	31	41	25	1.64	42.6516	1	12
c143	c143.a1	c143.a1.a1	SCO6026	O69856	Fatty acid oxidation complex alpha-subunit OS=Streptomyces coelicolor (strain ATCC BAA-471 / A3(2) / M145) OX=100226 GN=SCO6026 PE=4 SV=1	-269.782	0.54584	68775.5	709	345	345	31	31	39	23	1.69565	48.6195	1	12
c144	c144.a1	c144.a1.a1	SCO2076	Q9S2X5	Isoleucine--tRNA ligase OS=Streptomyces coelicolor (strain ATCC BAA-471 / A3(2) / M145) OX=100226 GN=ileS PE=3 SV=1	-274.213	0.45368	109070	1047	342	342	30	30	39	32	1.21875	15.5482	1	12
c145	c145.a1	c145.a1.a1	SCO5836	O50510	DNA topoisomerase (ATP-hydrolyzing) OS=Streptomyces coelicolor (strain ATCC BAA-471 / A3(2) / M145) OX=100226 GN=SCO5836 PE=3 SV=1	-248.179	0.4621	82761.2	818	316	316	33	33	39	35	1.11429	12.0103	1	12
c146	c146.a1	c146.a1.a1	SCO2837	Q9RDB4	Putative secreted protein OS=Streptomyces coelicolor (strain ATCC BAA-471 / A3(2) / M145) OX=100226 GN=SCO2837 PE=4 SV=1	-255.198	0.57364	67311.2	645	290	290	31	31	38	34	1.11765	12.1113	1	12
c147	c147.a1	c147.a1.a1	SCO5275	Q9F3J0	Putative ATP/GTP binding protein OS=Streptomyces coelicolor (strain ATCC BAA-471 / A3(2) / M145) OX=100226 GN=SCO5275 PE=4 SV=1	-220.618	0.38431	104475	1007	208	202	32	31	36	46	0.782609	5.0619	1	12
c147	c147.a2	c147.a2.a1	SCO5280	Q9FBR5	Putative ATP-binding protein OS=Streptomyces coelicolor (strain ATCC BAA-471 / A3(2) / M145) OX=100226 GN=SCO5280 PE=4 SV=1	-6.79588	0.01742	114456	1148	8	2	2	1	2	51	0.0392157	0.0944998	1	5
c148	c148.a1	c148.a1.a1	SCO2779	Q7AKN2	Acyl-CoA dehydrogenase OS=Streptomyces coelicolor (strain ATCC BAA-471 / A3(2) / M145) OX=100226 GN=SCO2779 PE=3 SV=1	-260.309	0.57772	38432.5	386	485	484	31	30	41	15	2.73333	540.17	1	12
c148	c148.a2	c148.a2.a1	SCO5441	Q7AKG7	Uncharacterized protein OS=Streptomyces coelicolor (strain ATCC BAA-471 / A3(2) / M145) OX=100226 GN=SCO5441 PE=4 SV=1	-5.36331	0.03879	45131.6	464	2	1	2	1	2	23	0.0869565	0.221677	1	1
c149	c149.a1	c149.a1.a1	SCO5535	O86517	Putative carboxyl transferase OS=Streptomyces coelicolor (strain ATCC BAA-471 / A3(2) / M145) OX=100226 GN=SCO5535 PE=4 SV=1	-220.759	0.54459	52049.4	527	429	429	25	25	44	19	2.31579	205.914	1	12
c150	c150.a1	c150.a1.a1	SCO1391	Q9KZP1	Phosphoenolpyruvate-protein phosphotransferase OS=Streptomyces coelicolor (strain ATCC BAA-471 / A3(2) / M145) OX=100226 GN=ptsI PE=3 SV=1	-282.244	0.73741	49209.4	556	410	410	29	29	41	19	2.15789	142.845	1	12
c151	c151.a1	c151.a1.a1	SCO3542	Q9X908	Thymidylate kinase OS=Streptomyces coelicolor (strain ATCC BAA-471 / A3(2) / M145) OX=100226 GN=tmk PE=3 SV=1	-313.87	0.47016	102316	1089	393	393	32	32	41	32	1.28125	18.1095	1	12
c152	c152.a1	c152.a1.a1	SCO5501	Q9Z578	Aspartyl/glutamyl-tRNA(Asn/Gln) amidotransferase subunit B OS=Streptomyces coelicolor (strain ATCC BAA-471 / A3(2) / M145) OX=100226 GN=gatB PE=3 SV=1	-263.417	0.58532	50260.5	504	375	374	28	27	43	19	2.26316	182.298	1	12
c152	c152.a2	c152.a2.a1	SCO6797	Q9L235	Putative ATP/GTP binding protein OS=Streptomyces coelicolor (strain ATCC BAA-471 / A3(2) / M145) OX=100226 GN=SCO6797 PE=4 SV=1	-16.341	0.07065	18631.3	184	5	4	2	1	2	9	0.222222	0.668101	1	4
c153	c153.a1	c153.a1.a1	SCO1946	Q9Z519	Phosphoglycerate kinase OS=Streptomyces coelicolor (strain ATCC BAA-471 / A3(2) / M145) OX=100226 GN=pgk PE=3 SV=1	-302.593	0.76427	37335.6	403	362	362	30	30	38	15	2.53333	340.455	1	12
c154	c154.a1	c154.a1.a1	SCO6160	Q9ZBS8	Multifunctional fusion protein OS=Streptomyces coelicolor (strain ATCC BAA-471 / A3(2) / M145) OX=100226 GN=secF PE=3 SV=1	-254.027	0.35472	75605.7	795	357	357	32	32	39	27	1.44444	26.8256	1	12
c155	c155.a1	c155.a1.a1	SCO5547	O86528	Glutamate--tRNA ligase OS=Streptomyces coelicolor (strain ATCC BAA-471 / A3(2) / M145) OX=100226 GN=gltX PE=3 SV=1	-294.395	0.63563	50833.7	494	344	344	32	32	41	23	1.78261	59.619	1	12
c156	c156.a1	c156.a1.a1	SCO4244	Q9L0P7	Uncharacterized protein OS=Streptomyces coelicolor (strain ATCC BAA-471 / A3(2) / M145) OX=100226 GN=SCO4244 PE=4 SV=1	-288.852	0.61656	66215.8	652	343	343	31	31	38	24	1.58333	37.3119	1	12
c157	c157.a1	c157.a1.a1	SCO5820	P18183	RNA polymerase principal sigma factor HrdB OS=Streptomyces coelicolor (strain ATCC BAA-471 / A3(2) / M145) OX=100226 GN=hrdB PE=1 SV=2	-247.847	0.55382	50785.7	511	320	317	28	27	42	17	2.47059	294.521	1	12
c157	c157.a2	c157.a2.a1	SCO3202	P18249	RNA polymerase principal sigma factor HrdD OS=Streptomyces coelicolor (strain ATCC BAA-471 / A3(2) / M145) OX=100226 GN=hrdD PE=3 SV=2	-24.9664	0.14458	34646	332	13	10	4	3	4	11	0.363636	1.31013	1	8
c158	c158.a1	c158.a1.a1	SCO4649	P48950	50S ribosomal protein L1 OS=Streptomyces coelicolor (strain ATCC BAA-471 / A3(2) / M145) OX=100226 GN=rplA PE=3 SV=2	-258.645	0.70124	23758.7	241	1164	1164	27	27	40	12	3.33333	2153.43	1	12
c159	c159.a1	c159.a1.a1	SCO3835	Q9XA29	Putative dehydrogenase OS=Streptomyces coelicolor (strain ATCC BAA-471 / A3(2) / M145) OX=100226 GN=SCO3835 PE=4 SV=1	-288.952	0.60568	53793.1	563	598	598	29	29	43	18	2.38889	243.844	1	12
c160	c160.a1	c160.a1.a1	SCO5625	O31213	Elongation factor Ts OS=Streptomyces coelicolor (strain ATCC BAA-471 / A3(2) / M145) OX=100226 GN=tsf PE=3 SV=3	-281.385	0.74101	26917.1	278	552	552	29	29	46	13	3.53846	3454.11	1	12
c161	c161.a1	c161.a1.a1	SCO3815	Q9XA62	Dihydrolipoamide acetyltransferase component of pyruvate dehydrogenase complex OS=Streptomyces coelicolor (strain ATCC BAA-471 / A3(2) / M145) OX=100226 GN=SCO3815 PE=3 SV=1	-266.576	0.8145	43577.1	469	548	548	27	27	42	17	2.47059	294.521	1	12
c162	c162.a1	c162.a1.a1	SCO4771	Q9L0I6	Putative inosine-5'-monophosphate dehydrogenase OS=Streptomyces coelicolor (strain ATCC BAA-471 / A3(2) / M145) OX=100226 GN=SCO4771 PE=4 SV=1	-314.943	0.75134	36893.9	374	513	513	28	28	45	21	2.14286	137.95	1	12
c163	c163.a1	c163.a1.a1	SCO5838	O50512	Putative protease OS=Streptomyces coelicolor (strain ATCC BAA-471 / A3(2) / M145) OX=100226 GN=SCO5838 PE=4 SV=1	-268.141	0.70779	43694.5	462	455	455	29	29	42	15	2.8	629.957	1	12
c164	c164.a1	c164.a1.a1	SCO5657	O86742	Aldehyde dehydrogenase OS=Streptomyces coelicolor (strain ATCC BAA-471 / A3(2) / M145) OX=100226 GN=SCO5657 PE=3 SV=1	-244.424	0.66388	47252.5	479	445	445	26	26	42	20	2.1	124.893	1	12
c165	c165.a1	c165.a1.a1	SCO2884	Q9KZR7	Putative cytochrome P450 OS=Streptomyces coelicolor (strain ATCC BAA-471 / A3(2) / M145) OX=100226 GN=SCO2884 PE=1 SV=1	-294.83	0.69363	40940.2	408	433	433	28	28	41	18	2.27778	188.574	1	12
c166	c166.a1	c166.a1.a1	SCO1937	Q9XAB9	Glucose-6-phosphate 1-dehydrogenase OS=Streptomyces coelicolor (strain ATCC BAA-471 / A3(2) / M145) OX=100226 GN=zwf PE=3 SV=1	-281.16	0.80671	53375.1	507	389	246	30	19	39	26	1.5	30.6228	1	12
c166	c166.a2	c166.a2.a1	SCO6661	O88017	Glucose-6-phosphate 1-dehydrogenase OS=Streptomyces coelicolor (strain ATCC BAA-471 / A3(2) / M145) OX=100226 GN=zwf PE=3 SV=1	-195.488	0.5625	60587.5	592	220	77	23	12	28	27	1.03704	9.89023	1	12
c167	c167.a1	c167.a1.a1	SCO2231	Q7AKP1	Putative maltose-binding protein OS=Streptomyces coelicolor (strain ATCC BAA-471 / A3(2) / M145) OX=100226 GN=SCO2231 PE=4 SV=1	-325.472	0.77069	39979.2	423	360	360	31	31	40	14	2.85714	718.686	1	12
c168	c168.a1	c168.a1.a1	SCO6732	Q9X7N8	Putative fatty acid oxidative multifunctional enzyme OS=Streptomyces coelicolor (strain ATCC BAA-471 / A3(2) / M145) OX=100226 GN=SCO6732 PE=4 SV=1	-266.211	0.50138	70938.3	726	281	281	30	30	35	29	1.2069	15.1026	1	12
c169	c169.a1	c169.a1.a1	SCO3303	Q9X895	Lysine--tRNA ligase OS=Streptomyces coelicolor (strain ATCC BAA-471 / A3(2) / M145) OX=100226 GN=lysS PE=3 SV=2	-251.277	0.62586	58965.7	580	280	280	31	31	38	26	1.46154	27.9427	1	12
c170	c170.a1	c170.a1.a1	SCO5329	Q9XAG9	Uncharacterized protein OS=Streptomyces coelicolor (strain ATCC BAA-471 / A3(2) / M145) OX=100226 GN=SCO5329 PE=4 SV=1	-214.192	0.60708	60739.2	565	278	278	29	29	34	33	1.0303	9.72267	1	12
c171	c171.a1	c171.a1.a1	SCO4297	Q9KXU4	Putative oxidoreduxtase OS=Streptomyces coelicolor (strain ATCC BAA-471 / A3(2) / M145) OX=100226 GN=SCO4297 PE=4 SV=1	-287.071	0.89628	36340.3	376	211	211	29	29	39	17	2.29412	195.842	1	12
c172	c172.a1	c172.a1.a1	SCO4809	Q9KY55	Succinate--CoA ligase [ADP-forming] subunit alpha OS=Streptomyces coelicolor (strain ATCC BAA-471 / A3(2) / M145) OX=100226 GN=sucD PE=3 SV=1	-240.46	0.61905	27804.5	294	710	710	22	22	41	8	5.125	133351	1	12
c173	c173.a1	c173.a1.a1	SCO1924	Q9XAD2	Uncharacterized protein OS=Streptomyces coelicolor (strain ATCC BAA-471 / A3(2) / M145) OX=100226 GN=SCO1924 PE=4 SV=1	-258.147	0.7335	37803.1	394	504	504	26	26	41	15	2.73333	540.17	1	12
c174	c174.a1	c174.a1.a1	SCO3792	Q9F2I9	Methionine--tRNA ligase OS=Streptomyces coelicolor (strain ATCC BAA-471 / A3(2) / M145) OX=100226 GN=metG PE=3 SV=1	-296.683	0.71004	55441.6	538	433	433	27	27	38	22	1.72727	52.367	1	12
c175	c175.a1	c175.a1.a1	SCO5372	Q9K4D4	ATP synthase gamma chain OS=Streptomyces coelicolor (strain ATCC BAA-471 / A3(2) / M145) OX=100226 GN=atpG PE=3 SV=1	-254.638	0.8	29559.3	305	425	425	27	27	41	13	3.15385	1424.1	1	12
c176	c176.a1	c176.a1.a1	SCO3615	Q9XAI7	Aspartokinase OS=Streptomyces coelicolor (strain ATCC BAA-471 / A3(2) / M145) OX=100226 GN=SCO3615 PE=3 SV=1	-309.969	0.68941	41271.2	425	392	392	28	28	39	16	2.4375	272.842	1	12
c177	c177.a1	c177.a1.a1	SCO3051	Q7AKM9	Acyl-CoA dehydrogenase OS=Streptomyces coelicolor (strain ATCC BAA-471 / A3(2) / M145) OX=100226 GN=SCO3051 PE=3 SV=1	-221.269	0.54805	37321.7	385	332	332	24	24	36	16	2.25	176.828	1	12
c178	c178.a1	c178.a1.a1	SCO4246	Q9L0P5	Uncharacterized protein OS=Streptomyces coelicolor (strain ATCC BAA-471 / A3(2) / M145) OX=100226 GN=SCO4246 PE=4 SV=1	-289.18	0.63297	63918.2	643	332	332	30	30	39	26	1.5	30.6228	1	12
c179	c179.a1	c179.a1.a1	SCO6638	O86684	Uncharacterized protein OS=Streptomyces coelicolor (strain ATCC BAA-471 / A3(2) / M145) OX=100226 GN=SCO6638 PE=4 SV=1	-260.451	0.64132	63323.1	605	323	323	29	29	37	25	1.48	29.1995	1	12
c180	c180.a1	c180.a1.a1	SCO4013	Q9ADP3	Putative secreted penicillin-binding protein OS=Streptomyces coelicolor (strain ATCC BAA-471 / A3(2) / M145) OX=100226 GN=SCO4013 PE=4 SV=1	-235.994	0.70101	48707.6	495	234	234	29	29	36	24	1.5	30.6228	1	12
c181	c181.a1	c181.a1.a1	SCO3649	Q9X8R6	Fructose-bisphosphate aldolase OS=Streptomyces coelicolor (strain ATCC BAA-471 / A3(2) / M145) OX=100226 GN=fba PE=3 SV=1	-237.894	0.80466	33991.2	343	772	772	23	23	43	11	3.90909	8110.31	1	12
c182	c182.a1	c182.a1.a1	SCO4681	Q9L0G1	Putative short chain dehydrogenase OS=Streptomyces coelicolor (strain ATCC BAA-471 / A3(2) / M145) OX=100226 GN=SCO4681 PE=4 SV=1	-263.726	0.77695	24419.5	269	458	458	27	27	42	10	4.2	15847.9	1	12
c183	c183.a1	c183.a1.a1	SCO2594	Q9L1I2	Exopolysaccharide phosphotransferase SCO2594 OS=Streptomyces coelicolor (strain ATCC BAA-471 / A3(2) / M145) OX=100226 GN=SCO2594 PE=3 SV=1	-255.322	0.6196	62913.9	602	418	418	29	29	42	23	1.82609	66.0019	1	12
c184	c184.a1	c184.a1.a1	SCO1922	Q9XAD4	Putative ABC transporter ATP-binding subunit OS=Streptomyces coelicolor (strain ATCC BAA-471 / A3(2) / M145) OX=100226 GN=SCO1922 PE=4 SV=1	-225.835	0.83858	25929.3	254	384	384	22	22	39	14	2.78571	609.54	1	12
c185	c185.a1	c185.a1.a1	SCO6451	Q9ZBG2	Putative substrate binding protein OS=Streptomyces coelicolor (strain ATCC BAA-471 / A3(2) / M145) OX=100226 GN=SCO6451 PE=4 SV=1	-229.445	0.53321	53187.9	542	373	373	29	29	38	18	2.11111	128.155	1	12
c186	c186.a1	c186.a1.a1	SCO5166	Q9FBJ2	Putative helicase OS=Streptomyces coelicolor (strain ATCC BAA-471 / A3(2) / M145) OX=100226 GN=SCO5166 PE=4 SV=1	-310.645	0.44369	79341.4	879	299	299	28	28	36	28	1.28571	18.307	1	12
c187	c187.a1	c187.a1.a1	SCO5480	O86575	Oligopeptide ABC transporter ATP-binding protein OS=Streptomyces coelicolor (strain ATCC BAA-471 / A3(2) / M145) OX=100226 GN=SCO5480 PE=3 SV=1	-207.294	0.50202	47129.5	496	362	362	25	25	40	15	2.66667	463.159	1	12
c188	c188.a1	c188.a1.a1	SCO3610	Q9XAJ2	Putative peptide hydrolase OS=Streptomyces coelicolor (strain ATCC BAA-471 / A3(2) / M145) OX=100226 GN=SCO3610 PE=4 SV=1	-264.874	0.62541	61423.4	606	326	326	28	28	33	20	1.65	43.6684	1	12
c189	c189.a1	c189.a1.a1	SCO6310	Q93RT1	Putative cytochrome P450 OS=Streptomyces coelicolor (strain ATCC BAA-471 / A3(2) / M145) OX=100226 GN=SCO6310 PE=3 SV=1	-258.38	0.78076	43421.7	447	312	312	27	27	40	20	2	99	1	12
c190	c190.a1	c190.a1.a1	SCO4797	Q9KY67	ATP-dependent DNA helicase OS=Streptomyces coelicolor (strain ATCC BAA-471 / A3(2) / M145) OX=100226 GN=SCO4797 PE=3 SV=1	-278.29	0.52948	84293.8	831	254	254	29	29	31	35	0.885714	6.68625	1	12
c191	c191.a1	c191.a1.a1	SCO5494	Q9Z585	DNA ligase 1 OS=Streptomyces coelicolor (strain ATCC BAA-471 / A3(2) / M145) OX=100226 GN=ligA1 PE=3 SV=1	-241.75	0.51565	74768.5	735	245	245	29	29	32	32	1	9	1	12
c192	c192.a1	c192.a1.a1	SCO0387	Q9RJK1	Putative bi-domain oxidoreductase OS=Streptomyces coelicolor (strain ATCC BAA-471 / A3(2) / M145) OX=100226 GN=SCO0387 PE=4 SV=1	-250.208	0.44215	69160.8	726	227	227	28	28	35	28	1.25	16.7828	1	12
c193	c193.a1	c193.a1.a1	SCO2371	Q9KY19	Pyruvate dehydrogenase E1 component OS=Streptomyces coelicolor (strain ATCC BAA-471 / A3(2) / M145) OX=100226 GN=SCO2371 PE=4 SV=1	-253.356	0.40414	96190.9	918	200	200	27	27	34	36	0.944444	7.79923	1	12
c194	c194.a1	c194.a1.a1	SCO5499	Q9Z580	Glutamyl-tRNA(Gln) amidotransferase subunit A OS=Streptomyces coelicolor (strain ATCC BAA-471 / A3(2) / M145) OX=100226 GN=gatA PE=3 SV=1	-220.845	0.65996	47549	497	478	478	23	23	36	17	2.11765	130.113	1	12
c195	c195.a1	c195.a1.a1	SCO5293	Q9XAE2	Putative oxygenase subunit OS=Streptomyces coelicolor (strain ATCC BAA-471 / A3(2) / M145) OX=100226 GN=SCO5293 PE=4 SV=1	-244.594	0.72619	42354.8	420	458	458	25	25	36	20	1.8	62.0957	1	12
c196	c196.a1	c196.a1.a1	SCO4814	Q9KY50	Bifunctional purine biosynthesis protein PurH OS=Streptomyces coelicolor (strain ATCC BAA-471 / A3(2) / M145) OX=100226 GN=purH PE=3 SV=1	-237.461	0.55258	48473.6	523	400	400	25	25	40	20	2	99	1	12
c197	c197.a1	c197.a1.a1	SCO1921	Q9XAD5	Probable cysteine desulfurase OS=Streptomyces coelicolor (strain ATCC BAA-471 / A3(2) / M145) OX=100226 GN=csd PE=3 SV=1	-246.372	0.72488	42747.7	418	376	376	25	25	38	21	1.80952	63.4947	1	12
c198	c198.a1	c198.a1.a1	SCO5355	Q9ADB3	Threonine synthase OS=Streptomyces coelicolor (strain ATCC BAA-471 / A3(2) / M145) OX=100226 GN=SCO5355 PE=3 SV=1	-249.55	0.8125	33196	352	352	352	25	25	35	19	1.84211	68.5193	1	12
c199	c199.a1	c199.a1.a1	SCO1663	Q9ADA4	L-cysteine:1D-myo-inositol 2-amino-2-deoxy-alpha-D-glucopyranoside ligase OS=Streptomyces coelicolor (strain ATCC BAA-471 / A3(2) / M145) OX=100226 GN=mshC PE=2 SV=1	-243.116	0.6357	40251	409	328	328	24	24	36	15	2.4	250.189	1	12
c200	c200.a1	c200.a1.a1	SCO1640	Q9RJ61	Pup--protein ligase OS=Streptomyces coelicolor (strain ATCC BAA-471 / A3(2) / M145) OX=100226 GN=pafA PE=3 SV=1	-191.233	0.45033	49648.6	453	270	264	26	25	32	25	1.28	18.0546	1	12
c200	c200.a2	c200.a2.a1	SCO1647	O87595	Uncharacterized protein OS=Streptomyces coelicolor (strain ATCC BAA-471 / A3(2) / M145) OX=100226 GN=SCO1647 PE=4 SV=2	-253.342	0.56137	52663.6	497	260	254	26	25	38	24	1.58333	37.3119	1	12
c201	c201.a1	c201.a1.a1	SCO2404	Q9RDN3	Putative sugar-binding receptor OS=Streptomyces coelicolor (strain ATCC BAA-471 / A3(2) / M145) OX=100226 GN=SCO2404 PE=4 SV=1	-214.454	0.65854	37042.8	369	252	252	25	25	32	20	1.6	38.8107	1	12
c202	c202.a1	c202.a1.a1	SCO2519	Q9L2G4	Putative integral membrane protein OS=Streptomyces coelicolor (strain ATCC BAA-471 / A3(2) / M145) OX=100226 GN=SCO2519 PE=4 SV=1	-254.323	0.37283	64582.5	692	219	219	24	24	35	17	2.05882	113.505	1	12
c203	c203.a1	c203.a1.a1	SCO0985	Q93J59	5-methyltetrahydropteroyltriglutamate--homocysteine methyltransferase OS=Streptomyces coelicolor (strain ATCC BAA-471 / A3(2) / M145) OX=100226 GN=metE PE=3 SV=1	-236.015	0.53368	75231.8	772	173	173	27	27	30	31	0.967742	8.28415	1	12
c204	c204.a1	c204.a1.a1	SCO1407	Q8CK29	Uncharacterized protein OS=Streptomyces coelicolor (strain ATCC BAA-471 / A3(2) / M145) OX=100226 GN=SCO1407 PE=4 SV=1	-258.92	0.24662	144682	1553	169	169	28	28	28	53	0.528302	2.37522	1	12
c205	c205.a1	c205.a1.a1	SCO4277	Q9KXW4	Putative tellurium resistance protein OS=Streptomyces coelicolor (strain ATCC BAA-471 / A3(2) / M145) OX=100226 GN=SCO4277 PE=4 SV=1	-245.144	0.86387	18769.2	191	1285	1114	23	20	36	10	3.6	3980.07	1	12
c205	c205.a2	c205.a2.a1	SCO2368	Q9KY22	Uncharacterized protein OS=Streptomyces coelicolor (strain ATCC BAA-471 / A3(2) / M145) OX=100226 GN=SCO2368 PE=1 SV=1	-200.562	0.8534	19025.5	191	819	381	20	16	34	10	3.4	2510.89	1	12
c205	c205.a3	c205.a3.a1	SCO0641	Q8CK50	Tellurium resistance protein OS=Streptomyces coelicolor (strain ATCC BAA-471 / A3(2) / M145) OX=100226 GN=SCO0641 PE=4 SV=1	-199.484	0.86387	18747.2	191	834	553	19	17	30	8	3.75	5622.41	1	12
c205	c205.a4	c205.a4.a1	SCO2367	Q9KY23	Uncharacterized protein OS=Streptomyces coelicolor (strain ATCC BAA-471 / A3(2) / M145) OX=100226 GN=SCO2367 PE=4 SV=1	-91.9682	0.68063	19193.4	191	229	218	9	8	14	10	1.4	24.1189	1	12
c206	c206.a1	c206.a1.a1	SCO6283	Q93S06	Uncharacterized protein OS=Streptomyces coelicolor (strain ATCC BAA-471 / A3(2) / M145) OX=100226 GN=SCO6283 PE=4 SV=1	-278.66	0.80783	26639.6	281	776	776	27	27	37	5	7.4	2.51189e+07	1	12
c207	c207.a1	c207.a1.a1	SCO4714	Q9L0C8	50S ribosomal protein L5 OS=Streptomyces coelicolor (strain ATCC BAA-471 / A3(2) / M145) OX=100226 GN=rplE PE=3 SV=1	-195.588	0.72973	19845.5	185	567	567	21	21	36	9	4	9999	1	12
c208	c208.a1	c208.a1.a1	SCO2149	Q9X807	Cytochrome bc1 complex Rieske iron-sulfur subunit OS=Streptomyces coelicolor (strain ATCC BAA-471 / A3(2) / M145) OX=100226 GN=qcrA PE=3 SV=1	-214.317	0.5949	35708.2	353	511	511	24	24	37	9	4.11111	12914.5	1	12
c209	c209.a1	c209.a1.a1	SCO4645	Q9L0L5	Aminotransferase OS=Streptomyces coelicolor (strain ATCC BAA-471 / A3(2) / M145) OX=100226 GN=SCO4645 PE=3 SV=1	-246.186	0.60539	39193.4	408	466	466	26	26	33	13	2.53846	344.511	1	12
c210	c210.a1	c210.a1.a1	SCO4717	P46786	50S ribosomal protein L6 OS=Streptomyces coelicolor (strain ATCC BAA-471 / A3(2) / M145) OX=100226 GN=rplF PE=3 SV=2	-203.544	0.8324	18315.1	179	448	448	26	26	38	7	5.42857	268269	1	12
c211	c211.a1	c211.a1.a1	SCO5679	Q9KYT6	Putative aldehyde dehydrogenase OS=Streptomyces coelicolor (strain ATCC BAA-471 / A3(2) / M145) OX=100226 GN=SCO5679 PE=4 SV=1	-267.148	0.7131	45089.1	481	445	445	25	25	35	17	2.05882	113.505	1	12
c212	c212.a1	c212.a1.a1	SCO4827	Q9K3J3	Malate dehydrogenase OS=Streptomyces coelicolor (strain ATCC BAA-471 / A3(2) / M145) OX=100226 GN=mdh PE=1 SV=1	-260.75	0.6231	31070	329	429	429	25	25	37	11	3.36364	2309.13	1	12
c213	c213.a1	c213.a1.a1	SCO3829	Q9XA49	Dihydrolipoamide acetyltransferase component of pyruvate dehydrogenase complex OS=Streptomyces coelicolor (strain ATCC BAA-471 / A3(2) / M145) OX=100226 GN=SCO3829 PE=3 SV=1	-269.807	0.64358	44980.2	491	427	427	25	25	36	22	1.63636	42.2876	1	12
c214	c214.a1	c214.a1.a1	SCO3816	Q9XA61	Putative branched-chain alpha keto acid dehydrogenase E1 beta subunit OS=Streptomyces coelicolor (strain ATCC BAA-471 / A3(2) / M145) OX=100226 GN=SCO3816 PE=4 SV=1	-221.709	0.7546	32952.1	326	373	369	24	23	37	11	3.36364	2309.13	1	12
c214	c214.a2	c214.a2.a1	SCO3830	Q9XA48	Putative branched-chain alpha keto acid dehydrogenase E1 beta subunit OS=Streptomyces coelicolor (strain ATCC BAA-471 / A3(2) / M145) OX=100226 GN=SCO3830 PE=4 SV=1	-136.654	0.61677	32942.5	334	266	262	16	15	25	13	1.92308	82.7678	1	12
c215	c215.a1	c215.a1.a1	SCO2168	Q9S2R8	Uncharacterized protein OS=Streptomyces coelicolor (strain ATCC BAA-471 / A3(2) / M145) OX=100226 GN=SCO2168 PE=4 SV=1	-258.691	0.80695	25931.3	259	369	369	26	26	37	11	3.36364	2309.13	1	12
c216	c216.a1	c216.a1.a1	SCO2082	P45500	Cell division protein FtsZ OS=Streptomyces coelicolor (strain ATCC BAA-471 / A3(2) / M145) OX=100226 GN=ftsZ PE=3 SV=1	-235.429	0.7619	37518.4	399	359	359	23	23	37	17	2.17647	149.131	1	12
c217	c217.a1	c217.a1.a1	SCO1776	Q9S224	CTP synthase OS=Streptomyces coelicolor (strain ATCC BAA-471 / A3(2) / M145) OX=100226 GN=pyrG PE=3 SV=1	-235.842	0.5847	56825.3	549	344	344	26	26	36	22	1.63636	42.2876	1	12
c218	c218.a1	c218.a1.a1	SCO5261	Q9F3K4	Putative malate oxidoreductase OS=Streptomyces coelicolor (strain ATCC BAA-471 / A3(2) / M145) OX=100226 GN=SCO5261 PE=4 SV=1	-236.529	0.63325	36705.9	409	344	344	22	22	40	13	3.07692	1192.78	1	12
c219	c219.a1	c219.a1.a1	SCO3479	Q9RKF8	Beta-galactosidase OS=Streptomyces coelicolor (strain ATCC BAA-471 / A3(2) / M145) OX=100226 GN=SCO3479 PE=3 SV=1	-278.054	0.45025	100904	995	335	335	27	27	35	33	1.06061	10.4976	1	12
c220	c220.a1	c220.a1.a1	SCO2972	Q53915	Peptide chain release factor 2 OS=Streptomyces coelicolor (strain ATCC BAA-471 / A3(2) / M145) OX=100226 GN=prfB PE=3 SV=2	-253.486	0.72826	38289.1	368	327	327	27	27	33	18	1.83333	67.1292	1	12
c221	c221.a1	c221.a1.a1	SCO1942	Q9Z523	Glucose-6-phosphate isomerase 2 OS=Streptomyces coelicolor (strain ATCC BAA-471 / A3(2) / M145) OX=100226 GN=pgi2 PE=3 SV=1	-239.033	0.66606	56411.8	551	294	154	26	14	35	26	1.34615	21.1898	1	12
c221	c221.a2	c221.a2.a1	SCO6659	O88015	Glucose-6-phosphate isomerase 1 OS=Streptomyces coelicolor (strain ATCC BAA-471 / A3(2) / M145) OX=100226 GN=pgi1 PE=3 SV=1	-154.028	0.44909	55982.5	550	174	34	15	3	17	24	0.708333	4.10897	1	12
c222	c222.a1	c222.a1.a1	SCO4009	Q9ADP6	Putative bifunctional protein (Histidine kinase and regulator) OS=Streptomyces coelicolor (strain ATCC BAA-471 / A3(2) / M145) OX=100226 GN=SCO4009 PE=4 SV=1	-235.344	0.32604	132062	1463	229	229	26	26	32	47	0.680851	3.79569	1	12
c223	c223.a1	c223.a1.a1	SCO4429	Q9KZZ7	FO synthase OS=Streptomyces coelicolor (strain ATCC BAA-471 / A3(2) / M145) OX=100226 GN=fbiC PE=3 SV=1	-235.039	0.46713	86161.4	867	225	225	26	26	31	38	0.815789	5.54319	1	12
c224	c224.a1	c224.a1.a1	SCO6284	Q93S05	Putative decarboxylase OS=Streptomyces coelicolor (strain ATCC BAA-471 / A3(2) / M145) OX=100226 GN=SCO6284 PE=4 SV=1	-196.653	0.50189	52680.6	530	188	188	25	25	35	20	1.75	55.2341	1	8
c225	c225.a1	c225.a1.a1	SCO0216	Q9RI32	Nitrate reductase alpha chain NarG2 OS=Streptomyces coelicolor (strain ATCC BAA-471 / A3(2) / M145) OX=100226 GN=SCO0216 PE=3 SV=1	-234.177	0.32279	128435	1233	144	144	27	27	29	50	0.58	2.80189	1	12
c226	c226.a1	c226.a1.a1	SCO2390	Q9RDP7	3-oxoacyl-[acyl-carrier-protein] synthase 2 OS=Streptomyces coelicolor (strain ATCC BAA-471 / A3(2) / M145) OX=100226 GN=SCO2390 PE=3 SV=1	-286.364	0.86014	38699.6	429	648	648	23	23	43	16	2.6875	485.968	1	12
c227	c227.a1	c227.a1.a1	SCO3967	Q93J39	Conserved hypothetical membrane protein OS=Streptomyces coelicolor (strain ATCC BAA-471 / A3(2) / M145) OX=100226 GN=SCO3967 PE=4 SV=1	-237.262	0.79842	22843.6	253	528	528	25	25	37	13	2.84615	700.704	1	12
c228	c228.a1	c228.a1.a1	SCO4932	Q9EWW1	Histidine ammonia-lyase OS=Streptomyces coelicolor (strain ATCC BAA-471 / A3(2) / M145) OX=100226 GN=hutH PE=3 SV=1	-251.911	0.62305	46136.9	512	432	432	23	23	38	16	2.375	236.137	1	12
c229	c229.a1	c229.a1.a1	SCO5777	O50495	Glutamate uptake system ATP-binding protein OS=Streptomyces coelicolor (strain ATCC BAA-471 / A3(2) / M145) OX=100226 GN=SCO5777 PE=4 SV=1	-195.046	0.81008	26197.7	258	426	424	19	18	35	10	3.5	3161.28	1	12
c229	c229.a2	c229.a2.a1	SCO5258	Q9F3K7	ATP-binding protein OS=Streptomyces coelicolor (strain ATCC BAA-471 / A3(2) / M145) OX=100226 GN=SCO5258 PE=4 SV=1	-78.1536	0.53755	26341.5	253	72	70	9	8	9	10	0.9	6.94328	1	12
c230	c230.a1	c230.a1.a1	SCO1088	Q9K3R0	Putative oxidoreductase OS=Streptomyces coelicolor (strain ATCC BAA-471 / A3(2) / M145) OX=100226 GN=SCO1088 PE=4 SV=1	-238.976	0.80147	24800.5	272	415	415	23	23	42	13	3.23077	1700.25	1	12
c231	c231.a1	c231.a1.a1	SCO3420	Q9X8J9	Putative aldehyde dehydrogenase OS=Streptomyces coelicolor (strain ATCC BAA-471 / A3(2) / M145) OX=100226 GN=SCO3420 PE=3 SV=1	-233.548	0.60082	47956.8	486	410	410	23	23	36	15	2.4	250.189	1	12
c232	c232.a1	c232.a1.a1	SCO3904	Q9X8U0	Uncharacterized protein OS=Streptomyces coelicolor (strain ATCC BAA-471 / A3(2) / M145) OX=100226 GN=SCO3904 PE=4 SV=1	-197.271	0.69169	40538.6	373	330	330	24	24	33	19	1.73684	53.5559	1	12
c233	c233.a1	c233.a1.a1	SCO3077	Q9KZ71	Putative cystathionine beta-synthase OS=Streptomyces coelicolor (strain ATCC BAA-471 / A3(2) / M145) OX=100226 GN=SCO3077 PE=4 SV=1	-185.526	0.75488	46092.2	461	317	317	21	21	32	13	2.46154	288.427	1	12
c234	c234.a1	c234.a1.a1	SCO7443	Q9L117	Phosphoglucomutase OS=Streptomyces coelicolor (strain ATCC BAA-471 / A3(2) / M145) OX=100226 GN=SCO7443 PE=3 SV=1	-265.006	0.62637	51627	546	317	317	26	26	34	23	1.47826	29.0788	1	12
c235	c235.a1	c235.a1.a1	SCO1858	Q93RW8	Uncharacterized protein OS=Streptomyces coelicolor (strain ATCC BAA-471 / A3(2) / M145) OX=100226 GN=SCO1858 PE=4 SV=1	-222.232	0.77705	30747.6	305	310	310	24	24	34	12	2.83333	680.292	1	12
c236	c236.a1	c236.a1.a1	SCO3317	Q9WX17	Putative uroporphyrin-III C-methyltransferase/uroporphyrinogen-III synthase OS=Streptomyces coelicolor (strain ATCC BAA-471 / A3(2) / M145) OX=100226 GN=SCO3317 PE=4 SV=1	-204.22	0.51858	53078.5	565	310	310	24	24	31	17	1.82353	65.6085	1	12
c237	c237.a1	c237.a1.a1	SCO1511	Q8CK26	Uncharacterized protein OS=Streptomyces coelicolor (strain ATCC BAA-471 / A3(2) / M145) OX=100226 GN=SCO1511 PE=4 SV=1	-202.166	0.6169	36812.9	355	286	286	24	24	36	20	1.8	62.0957	1	12
c238	c238.a1	c238.a1.a1	SCO0888	Q9RD22	Putative secreted protein OS=Streptomyces coelicolor (strain ATCC BAA-471 / A3(2) / M145) OX=100226 GN=SCO0888 PE=4 SV=1	-250.946	0.90374	16937.8	187	248	248	25	25	33	5	6.6	3.98107e+06	1	12
c239	c239.a1	c239.a1.a1	SCO6828	Q9L1V7	Putative secreted protein OS=Streptomyces coelicolor (strain ATCC BAA-471 / A3(2) / M145) OX=100226 GN=SCO6828 PE=4 SV=1	-228.956	0.55578	45108	493	223	223	23	23	41	18	2.27778	188.574	1	12
c240	c240.a1	c240.a1.a1	SCO1620	Q9RJ81	Glycine betaine transport system permease protein OS=Streptomyces coelicolor (strain ATCC BAA-471 / A3(2) / M145) OX=100226 GN=SCO1620 PE=3 SV=1	-210.227	0.38921	88788.1	871	184	184	25	25	29	22	1.31818	19.8057	1	12
c241	c241.a1	c241.a1.a1	SCO0993	Q9EX45	Uncharacterized protein OS=Streptomyces coelicolor (strain ATCC BAA-471 / A3(2) / M145) OX=100226 GN=SCO0993 PE=4 SV=1	-187.475	0.74029	40218	412	172	172	24	24	29	18	1.61111	39.8424	1	12
c242	c242.a1	c242.a1.a1	SCO1182	Q9RJY8	Uncharacterized protein OS=Streptomyces coelicolor (strain ATCC BAA-471 / A3(2) / M145) OX=100226 GN=SCO1182 PE=4 SV=1	-192.608	0.27346	165841	1726	169	169	26	26	27	68	0.397059	1.49493	1	12
c243	c243.a1	c243.a1.a1	SCO6626	O86560	Uncharacterized protein OS=Streptomyces coelicolor (strain ATCC BAA-471 / A3(2) / M145) OX=100226 GN=SCO6626 PE=4 SV=1	-207.442	0.28516	154680	1557	165	165	26	26	28	56	0.5	2.16228	1	12
c244	c244.a1	c244.a1.a1	SCO2920	Q9S2G1	Putative secreted protease OS=Streptomyces coelicolor (strain ATCC BAA-471 / A3(2) / M145) OX=100226 GN=SCO2920 PE=4 SV=1	-202.185	0.40973	80378.7	781	141	141	26	26	28	27	1.03704	9.89023	1	12
c245	c245.a1	c245.a1.a1	SCO1523	Q9L286	Pyridoxal 5'-phosphate synthase subunit PdxS OS=Streptomyces coelicolor (strain ATCC BAA-471 / A3(2) / M145) OX=100226 GN=pdxS PE=3 SV=1	-178.391	0.68977	29126.9	303	550	550	18	18	33	12	2.75	561.341	1	12
c246	c246.a1	c246.a1.a1	SCO4089	Q06539	Valine dehydrogenase OS=Streptomyces coelicolor (strain ATCC BAA-471 / A3(2) / M145) OX=100226 GN=vdh PE=1 SV=4	-227.409	0.64286	34449.4	364	513	513	23	23	36	14	2.57143	371.759	1	12
c247	c247.a1	c247.a1.a1	SCO3817	Q9XA60	Putative branched-chain alpha keto acid dehydrogenase E1 alpha subunit OS=Streptomyces coelicolor (strain ATCC BAA-471 / A3(2) / M145) OX=100226 GN=SCO3817 PE=4 SV=1	-264.611	0.61391	41135	417	493	493	22	22	38	14	2.71429	516.947	1	12
c248	c248.a1	c248.a1.a1	SCO5369	Q9K4D7	ATP synthase subunit b OS=Streptomyces coelicolor (strain ATCC BAA-471 / A3(2) / M145) OX=100226 GN=atpF PE=3 SV=1	-204.398	0.69022	17927.5	184	439	439	21	21	35	7	5	99999	1	12
c249	c249.a1	c249.a1.a1	SCO1074	Q9K425	Putative peptidase OS=Streptomyces coelicolor (strain ATCC BAA-471 / A3(2) / M145) OX=100226 GN=SCO1074 PE=4 SV=1	-263.698	0.67627	42715.5	451	420	420	23	23	33	15	2.2	157.489	1	12
c250	c250.a1	c250.a1.a1	SCO4730	O86775	50S ribosomal protein L17 OS=Streptomyces coelicolor (strain ATCC BAA-471 / A3(2) / M145) OX=100226 GN=rplQ PE=3 SV=1	-212.43	0.69643	16201.6	168	411	411	22	22	34	8	4.25	17781.8	1	12
c251	c251.a1	c251.a1.a1	SCO3122	Q8CJX6	Bifunctional protein GlmU OS=Streptomyces coelicolor (strain ATCC BAA-471 / A3(2) / M145) OX=100226 GN=glmU PE=3 SV=1	-252.277	0.62241	45005.9	482	403	403	24	24	36	16	2.25	176.828	1	12
c252	c252.a1	c252.a1.a1	SCO5116	Q8CJS2	Putative peptide transport system ATP-binding subunit OS=Streptomyces coelicolor (strain ATCC BAA-471 / A3(2) / M145) OX=100226 GN=SCO5116 PE=3 SV=1	-160.457	0.58005	39702.4	381	391	391	19	19	35	17	2.05882	113.505	1	12
c253	c253.a1	c253.a1.a1	SCO2640	Q9L1Z5	Aspartate-semialdehyde dehydrogenase OS=Streptomyces coelicolor (strain ATCC BAA-471 / A3(2) / M145) OX=100226 GN=asd PE=3 SV=1	-256.547	0.72059	32506	340	356	356	24	24	33	10	3.3	1994.26	1	12
c254	c254.a1	c254.a1.a1	SCO2951	Q9L1U4	Putative malate oxidoreductase OS=Streptomyces coelicolor (strain ATCC BAA-471 / A3(2) / M145) OX=100226 GN=SCO2951 PE=3 SV=1	-251.459	0.64968	43232.5	471	352	352	22	22	34	14	2.42857	267.27	1	12
c255	c255.a1	c255.a1.a1	SCO3831	Q8CJV5	E1-alpha branched-chain alpha keto acid dehydrogenase OS=Streptomyces coelicolor (strain ATCC BAA-471 / A3(2) / M145) OX=100226 GN=SCO3831 PE=4 SV=1	-211.239	0.67784	37919.2	388	318	318	24	24	32	18	1.77778	58.9484	1	12
c256	c256.a1	c256.a1.a1	SCO4559	Q9XAQ1	Putative electron transfer oxidoreductase OS=Streptomyces coelicolor (strain ATCC BAA-471 / A3(2) / M145) OX=100226 GN=SCO4559 PE=4 SV=1	-174.061	0.54186	43828.5	430	306	306	19	19	31	17	1.82353	65.6085	1	12
c257	c257.a1	c257.a1.a1	SCO1496	Q9KXQ4	Chorismate synthase OS=Streptomyces coelicolor (strain ATCC BAA-471 / A3(2) / M145) OX=100226 GN=aroC PE=3 SV=1	-233.355	0.71066	37431.4	394	294	294	23	23	37	15	2.46667	291.864	1	12
c258	c258.a1	c258.a1.a1	SCO6148	Q9ZBU0	Uncharacterized protein OS=Streptomyces coelicolor (strain ATCC BAA-471 / A3(2) / M145) OX=100226 GN=SCO6148 PE=4 SV=1	-228.309	0.72172	47068.4	442	293	293	24	24	31	22	1.40909	24.6502	1	12
c259	c259.a1	c259.a1.a1	SCO2115	P80574	Phospho-2-dehydro-3-deoxyheptonate aldolase OS=Streptomyces coelicolor (strain ATCC BAA-471 / A3(2) / M145) OX=100226 GN=aroH PE=1 SV=3	-196.383	0.52889	46500.1	450	271	271	21	21	32	22	1.45455	27.4804	1	12
c260	c260.a1	c260.a1.a1	SCO4869	Q9EWD8	Methylmalonyl CoA mutase OS=Streptomyces coelicolor (strain ATCC BAA-471 / A3(2) / M145) OX=100226 GN=SCO4869 PE=4 SV=1	-207.76	0.65356	53193.9	534	261	261	24	24	29	19	1.52632	32.5982	1	12
c261	c261.a1	c261.a1.a1	SCO3235	Q9Z4Z6	Putative ABC transporter OS=Streptomyces coelicolor (strain ATCC BAA-471 / A3(2) / M145) OX=100226 GN=SCO3235 PE=4 SV=1	-221.543	0.48455	60823.6	615	261	261	24	24	30	22	1.36364	22.1013	1	12
c262	c262.a1	c262.a1.a1	SCO6009	O50503	Solute-binding protein OS=Streptomyces coelicolor (strain ATCC BAA-471 / A3(2) / M145) OX=100226 GN=SCO6009 PE=4 SV=1	-222.802	0.63881	35529	371	244	244	22	22	31	18	1.72222	51.75	1	12
c263	c263.a1	c263.a1.a1	SCO1152	Q9KZJ3	Putative helicase OS=Streptomyces coelicolor (strain ATCC BAA-471 / A3(2) / M145) OX=100226 GN=SCO1152 PE=4 SV=1	-239.704	0.37939	88490	854	239	239	24	24	31	32	0.96875	8.30572	1	12
c264	c264.a1	c264.a1.a1	SCO5122	Q9F348	Putative peptidase OS=Streptomyces coelicolor (strain ATCC BAA-471 / A3(2) / M145) OX=100226 GN=SCO5122 PE=4 SV=1	-199.329	0.48798	69057.4	707	201	201	25	25	28	29	0.965517	8.23671	1	12
c265	c265.a1	c265.a1.a1	SCO3147	Q9K3R7	Putative ABC transporter ATP-binding subunit OS=Streptomyces coelicolor (strain ATCC BAA-471 / A3(2) / M145) OX=100226 GN=SCO3147 PE=4 SV=1	-192.43	0.44536	62797.6	604	200	200	23	23	28	24	1.16667	13.678	1	12
c266	c266.a1	c266.a1.a1	SCO2637	Q9L1Z8	Putative serine protease (Putative secreted protein) OS=Streptomyces coelicolor (strain ATCC BAA-471 / A3(2) / M145) OX=100226 GN=SCO2637 PE=3 SV=1	-233.011	0.4071	104217	1098	196	196	25	25	27	39	0.692308	3.92388	1	12
c267	c267.a1	c267.a1.a1	SCO3901	Q9X8T7	Putative secreted penicillin-binding protein OS=Streptomyces coelicolor (strain ATCC BAA-471 / A3(2) / M145) OX=100226 GN=SCO3901 PE=4 SV=1	-180.456	0.39119	80011	795	183	183	25	25	26	33	0.787879	5.13591	1	12
c268	c268.a1	c268.a1.a1	SCO6102	Q9ADG1	Putative nitrite/sulphite reductase OS=Streptomyces coelicolor (strain ATCC BAA-471 / A3(2) / M145) OX=100226 GN=SCO6102 PE=3 SV=1	-168.234	0.46018	59404.5	565	153	153	25	25	29	29	1	9	1	12
c269	c269.a1	c269.a1.a1	SCO4240	Q9L0Q1	ABC transporter ATP-binding protein OS=Streptomyces coelicolor (strain ATCC BAA-471 / A3(2) / M145) OX=100226 GN=SCO4240 PE=3 SV=1	-216.102	0.60053	37813.6	378	507	507	20	20	34	11	3.09091	1231.85	1	12
c270	c270.a1	c270.a1.a1	SCO1903	Q9X9W9	Putative transport associated protein OS=Streptomyces coelicolor (strain ATCC BAA-471 / A3(2) / M145) OX=100226 GN=SCO1903 PE=4 SV=1	-214.252	0.58145	37902.4	399	434	434	21	21	32	17	1.88235	75.2699	1	12
c271	c271.a1	c271.a1.a1	SCO3484	Q9RKF3	Putative secreted sugar-binding protein OS=Streptomyces coelicolor (strain ATCC BAA-471 / A3(2) / M145) OX=100226 GN=SCO3484 PE=4 SV=1	-178.643	0.49312	43032.5	436	415	415	20	20	33	12	2.75	561.341	1	12
c272	c272.a1	c272.a1.a1	SCO5370	Q9K4D6	ATP synthase subunit delta OS=Streptomyces coelicolor (strain ATCC BAA-471 / A3(2) / M145) OX=100226 GN=atpH PE=3 SV=1	-229.067	0.70438	26324	274	401	401	21	21	34	12	2.83333	680.292	1	12
c273	c273.a1	c273.a1.a1	SCO1676	Q9AD91	Putative peptidase OS=Streptomyces coelicolor (strain ATCC BAA-471 / A3(2) / M145) OX=100226 GN=SCO1676 PE=4 SV=1	-202.34	0.58202	44369.2	445	348	348	21	21	31	19	1.63158	41.8133	1	12
c274	c274.a1	c274.a1.a1	SCO4164	Q8CJU5	Sulfurtransferase OS=Streptomyces coelicolor (strain ATCC BAA-471 / A3(2) / M145) OX=100226 GN=SCO4164 PE=4 SV=1	-188.358	0.7331	30118	281	326	326	23	23	31	12	2.58333	382.119	1	12
c275	c275.a1	c275.a1.a1	SCO1758	Q9EWW8	GTPase Der OS=Streptomyces coelicolor (strain ATCC BAA-471 / A3(2) / M145) OX=100226 GN=der PE=3 SV=2	-203.96	0.53978	46193.3	465	304	304	24	24	32	21	1.52381	32.4048	1	12
c276	c276.a1	c276.a1.a1	SCO0923	Q9RCY7	Putative reductase flavoprotein subunit OS=Streptomyces coelicolor (strain ATCC BAA-471 / A3(2) / M145) OX=100226 GN=SCO0923 PE=4 SV=1	-226.062	0.46995	67215.2	649	296	296	24	24	32	28	1.14286	12.895	1	12
c277	c277.a1	c277.a1.a1	SCO2089	Q9S2W7	UDP-N-acetylmuramoyl-L-alanyl-D-glutamate--2,6-diaminopimelate ligase OS=Streptomyces coelicolor (strain ATCC BAA-471 / A3(2) / M145) OX=100226 GN=murE PE=3 SV=1	-245.175	0.68775	46900.1	506	293	293	24	24	32	21	1.52381	32.4048	1	12
c278	c278.a1	c278.a1.a1	SCO5061	Q9ADE6	Ribosome-binding ATPase YchF OS=Streptomyces coelicolor (strain ATCC BAA-471 / A3(2) / M145) OX=100226 GN=ychF PE=3 SV=1	-253.322	0.76519	36891.4	362	291	291	23	23	34	14	2.42857	267.27	1	12
c279	c279.a1	c279.a1.a1	SCO7399	Q9L178	Possible binding-protein-dependent transport lipoprotein OS=Streptomyces coelicolor (strain ATCC BAA-471 / A3(2) / M145) OX=100226 GN=SCO7399 PE=4 SV=1	-209.768	0.69419	30663.7	327	283	283	23	23	31	7	4.42857	26826	1	12
c280	c280.a1	c280.a1.a1	SCO5423	Q9L299	Pyruvate kinase OS=Streptomyces coelicolor (strain ATCC BAA-471 / A3(2) / M145) OX=100226 GN=SCO5423 PE=3 SV=1	-225.842	0.67647	47724.6	476	275	275	24	24	27	21	1.28571	18.307	1	12
c281	c281.a1	c281.a1.a1	SCO5289	Q8CJR8	Putative two component sensor kinase OS=Streptomyces coelicolor (strain ATCC BAA-471 / A3(2) / M145) OX=100226 GN=SCO5289 PE=4 SV=1	-211.418	0.42799	90346.1	979	254	254	24	24	25	27	0.925926	7.43191	1	12
c282	c282.a1	c282.a1.a1	SCO3487	Q9RKF0	Putative hydrolase OS=Streptomyces coelicolor (strain ATCC BAA-471 / A3(2) / M145) OX=100226 GN=SCO3487 PE=4 SV=1	-199.447	0.43734	82786.1	798	253	253	22	22	30	25	1.2	14.8489	1	12
c283	c283.a1	c283.a1.a1	SCO4736	Q53876	Phosphoglucosamine mutase OS=Streptomyces coelicolor (strain ATCC BAA-471 / A3(2) / M145) OX=100226 GN=glmM PE=3 SV=2	-203.83	0.50885	42107.7	452	244	244	23	23	33	18	1.83333	67.1292	1	12
c284	c284.a1	c284.a1.a1	SCO5655	O86744	Putative aminotransferase OS=Streptomyces coelicolor (strain ATCC BAA-471 / A3(2) / M145) OX=100226 GN=SCO5655 PE=3 SV=1	-201.809	0.60613	47316.7	457	213	213	22	22	29	20	1.45	27.1838	1	12
c285	c285.a1	c285.a1.a1	SCO2164	Q8CK05	Putative integral membrane efflux protein OS=Streptomyces coelicolor (strain ATCC BAA-471 / A3(2) / M145) OX=100226 GN=SCO2164 PE=3 SV=1	-208.624	0.29875	98467.6	1041	212	212	22	22	25	26	0.961538	8.15247	1	12
c286	c286.a1	c286.a1.a1	SCO2116	Q9S2M7	Putative secreted protein OS=Streptomyces coelicolor (strain ATCC BAA-471 / A3(2) / M145) OX=100226 GN=SCO2116 PE=4 SV=1	-232.273	0.39024	93016.7	943	208	208	24	24	26	38	0.684211	3.83293	1	12
c287	c287.a1	c287.a1.a1	SCO4254	Q9L0N7	Uncharacterized protein OS=Streptomyces coelicolor (strain ATCC BAA-471 / A3(2) / M145) OX=100226 GN=SCO4254 PE=4 SV=1	-181.757	0.3431	86857.6	956	200	200	24	24	26	31	0.83871	5.89779	1	12
c288	c288.a1	c288.a1.a1	SCO2917	Q9S2G4	Nicotinate phosphoribosyltransferase OS=Streptomyces coelicolor (strain ATCC BAA-471 / A3(2) / M145) OX=100226 GN=SCO2917 PE=3 SV=1	-205.755	0.71205	42647.9	448	194	194	23	23	26	16	1.625	41.1697	1	12
c289	c289.a1	c289.a1.a1	SCO1630	Q9RJ71	Putative integral membrane protein OS=Streptomyces coelicolor (strain ATCC BAA-471 / A3(2) / M145) OX=100226 GN=SCO1630 PE=4 SV=1	-163.495	0.52865	53531.8	541	151	151	21	21	30	22	1.36364	22.1013	1	11
c290	c290.a1	c290.a1.a1	SCO3109	Q9F2P1	Transcription-repair-coupling factor OS=Streptomyces coelicolor (strain ATCC BAA-471 / A3(2) / M145) OX=100226 GN=mfd PE=3 SV=1	-189.577	0.29561	120109	1184	155	155	24	24	24	53	0.45283	1.83681	1	12
c291	c291.a1	c291.a1.a1	SCO6687	Q9XAH7	Putative DNA-binding protein OS=Streptomyces coelicolor (strain ATCC BAA-471 / A3(2) / M145) OX=100226 GN=SCO6687 PE=4 SV=1	-171.664	0.23242	165793	1678	144	144	23	23	25	72	0.347222	1.22445	1	12
c292	c292.a1	c292.a1.a1	SCO5591	O69879	30S ribosomal protein S16 OS=Streptomyces coelicolor (strain ATCC BAA-471 / A3(2) / M145) OX=100226 GN=rpsP PE=3 SV=1	-228.403	0.77698	13766.3	139	482	482	21	21	36	4	9	999999999	1	12
c293	c293.a1	c293.a1.a1	SCO3236	Q9Z4Z5	L-asparagine oxygenase OS=Streptomyces coelicolor (strain ATCC BAA-471 / A3(2) / M145) OX=100226 GN=asnO PE=1 SV=1	-202.602	0.6036	32620.5	333	463	463	21	21	32	13	2.46154	288.427	1	12
c294	c294.a1	c294.a1.a1	SCO5869	O54135	Uncharacterized protein OS=Streptomyces coelicolor (strain ATCC BAA-471 / A3(2) / M145) OX=100226 GN=SCO5869 PE=4 SV=1	-209.978	0.94	25556.9	250	369	369	21	21	29	12	2.41667	260.016	1	12
c295	c295.a1	c295.a1.a1	SCO5472	O86567	Aminomethyltransferase OS=Streptomyces coelicolor (strain ATCC BAA-471 / A3(2) / M145) OX=100226 GN=gcvT PE=3 SV=1	-217.033	0.67473	35753.2	372	366	366	20	20	30	8	3.75	5622.41	1	12
c296	c296.a1	c296.a1.a1	SCO6277	Q93S12	Putative epoxide hydrolase OS=Streptomyces coelicolor (strain ATCC BAA-471 / A3(2) / M145) OX=100226 GN=SCO6277 PE=4 SV=1	-208.809	0.63986	27814	286	352	352	22	22	34	7	4.85714	71967.6	1	10
c297	c297.a1	c297.a1.a1	SCO5128	Q9F342	Putative membrane protein OS=Streptomyces coelicolor (strain ATCC BAA-471 / A3(2) / M145) OX=100226 GN=SCO5128 PE=4 SV=1	-233.831	0.55613	67961.2	775	313	313	23	23	29	24	1.20833	15.156	1	12
c298	c298.a1	c298.a1.a1	SCO4719	P46790	30S ribosomal protein S5 OS=Streptomyces coelicolor (strain ATCC BAA-471 / A3(2) / M145) OX=100226 GN=rpsE PE=3 SV=3	-177.45	0.58209	18285	201	293	293	23	23	29	7	4.14286	13894	1	12
c299	c299.a1	c299.a1.a1	SCO1174	Q9RJZ6	Probable aldehyde dehydrogenase OS=Streptomyces coelicolor (strain ATCC BAA-471 / A3(2) / M145) OX=100226 GN=SCO1174 PE=3 SV=1	-230.865	0.54043	51447.7	507	292	292	22	22	34	18	1.88889	76.4264	1	12
c300	c300.a1	c300.a1.a1	SCO0975	Q93J68	6-phosphogluconate dehydrogenase, decarboxylating OS=Streptomyces coelicolor (strain ATCC BAA-471 / A3(2) / M145) OX=100226 GN=SCO0975 PE=3 SV=1	-185.715	0.5595	46282.2	479	269	269	18	18	26	17	1.52941	32.8386	1	12
c301	c301.a1	c301.a1.a1	SCO5479	O86574	Oligopeptide ABC transporter ATP-binding protein OS=Streptomyces coelicolor (strain ATCC BAA-471 / A3(2) / M145) OX=100226 GN=SCO5479 PE=3 SV=1	-166.129	0.54247	38463.8	365	265	253	21	19	32	15	2.13333	134.936	1	12
c301	c301.a2	c301.a2.a1	SCO5115	Q93IU0	BldKD, putative ABC transporter intracellular ATPase subunit OS=Streptomyces coelicolor (strain ATCC BAA-471 / A3(2) / M145) OX=100226 GN=SCO5115 PE=3 SV=1	-151.84	0.43059	35977.3	353	320	308	17	15	27	14	1.92857	83.8343	1	12
c302	c302.a1	c302.a1.a1	SCO3058	Q93J45	Putative dipeptidase OS=Streptomyces coelicolor (strain ATCC BAA-471 / A3(2) / M145) OX=100226 GN=SCO3058 PE=1 SV=1	-172.287	0.685	39390.4	400	263	263	17	17	27	16	1.6875	47.6968	1	12
c303	c303.a1	c303.a1.a1	SCO2780	Q9L074	Putative secreted protein OS=Streptomyces coelicolor (strain ATCC BAA-471 / A3(2) / M145) OX=100226 GN=SCO2780 PE=1 SV=1	-220.618	0.6361	33068	349	263	263	22	22	29	17	1.70588	49.8022	1	12
c304	c304.a1	c304.a1.a1	SCO4775	Q9L0I2	Serine/threonine protein kinase OS=Streptomyces coelicolor (strain ATCC BAA-471 / A3(2) / M145) OX=100226 GN=SCO4775 PE=4 SV=1	-208.106	0.43794	66906.8	717	259	259	22	22	28	22	1.27273	17.7382	1	12
c305	c305.a1	c305.a1.a1	SCO4550	Q9XAP2	Cyclic dehypoxanthine futalosine synthase OS=Streptomyces coelicolor (strain ATCC BAA-471 / A3(2) / M145) OX=100226 GN=mqnC PE=3 SV=1	-194.783	0.69173	40854.8	399	252	252	22	22	30	16	1.875	73.9894	1	12
c306	c306.a1	c306.a1.a1	SCO3215	Q9Z4W6	Uncharacterized protein OS=Streptomyces coelicolor (strain ATCC BAA-471 / A3(2) / M145) OX=100226 GN=SCO3215 PE=4 SV=1	-204.441	0.53846	33822.1	338	252	252	23	23	31	14	2.21429	162.789	1	12
c307	c307.a1	c307.a1.a1	SCO2084	Q9ZBA5	UDP-N-acetylglucosamine--N-acetylmuramyl-(pentapeptide) pyrophosphoryl-undecaprenol N-acetylglucosamine transferase OS=Streptomyces coelicolor (strain ATCC BAA-471 / A3(2) / M145) OX=100226 GN=murG PE=3 SV=1	-216.767	0.78571	34910.7	364	246	246	22	22	31	13	2.38462	241.446	1	12
c308	c308.a1	c308.a1.a1	SCO7463	Q9ADJ6	Putative sensor histidine kinase OS=Streptomyces coelicolor (strain ATCC BAA-471 / A3(2) / M145) OX=100226 GN=SCO7463 PE=4 SV=1	-208.867	0.53	38766.9	400	237	237	23	23	26	16	1.625	41.1697	1	12
c309	c309.a1	c309.a1.a1	SCO5627	O86770	Ribosome-recycling factor OS=Streptomyces coelicolor (strain ATCC BAA-471 / A3(2) / M145) OX=100226 GN=frr PE=3 SV=1	-115.175	0.70811	19282	185	221	221	17	17	26	8	3.25	1777.28	1	12
c310	c310.a1	c310.a1.a1	SCO1806	Q9AJX1	Putative ABC transporter ATP-binding protein OS=Streptomyces coelicolor (strain ATCC BAA-471 / A3(2) / M145) OX=100226 GN=SCO1806 PE=4 SV=1	-197.745	0.32192	88487.5	876	215	215	23	23	30	28	1.07143	10.7877	1	12
c311	c311.a1	c311.a1.a1	SCO4331	Q9KXM6	Uncharacterized protein OS=Streptomyces coelicolor (strain ATCC BAA-471 / A3(2) / M145) OX=100226 GN=SCO4331 PE=4 SV=1	-186.351	0.41939	99957.9	1042	206	206	22	22	26	40	0.65	3.46684	1	12
c312	c312.a1	c312.a1.a1	SCO6243	Q9RKU9	Malate synthase OS=Streptomyces coelicolor (strain ATCC BAA-471 / A3(2) / M145) OX=100226 GN=aceB PE=3 SV=1	-166.941	0.47593	54483.9	540	199	199	21	21	25	23	1.08696	11.2168	1	12
c313	c313.a1	c313.a1.a1	SCO4259	Q9L0N2	Putative AAA family ATPase OS=Streptomyces coelicolor (strain ATCC BAA-471 / A3(2) / M145) OX=100226 GN=SCO4259 PE=4 SV=1	-211.122	0.56957	65913.5	690	190	190	23	23	26	27	0.962963	8.18254	1	12
c314	c314.a1	c314.a1.a1	SCO3245	Q9Z4Y6	Putative salicylate hydroxylase (Putative secreted protein) OS=Streptomyces coelicolor (strain ATCC BAA-471 / A3(2) / M145) OX=100226 GN=SCO3245 PE=4 SV=1	-187.033	0.6119	39688.3	420	167	167	19	19	26	17	1.52941	32.8386	1	12
c315	c315.a1	c315.a1.a1	SCO6069	Q9X836	Histidine kinase OS=Streptomyces coelicolor (strain ATCC BAA-471 / A3(2) / M145) OX=100226 GN=SCO6069 PE=4 SV=1	-206.248	0.40137	83317.8	877	152	152	23	23	24	36	0.666667	3.64159	1	12
c316	c316.a1	c316.a1.a1	SCO2763	Q9RDG5	ABC transporter protein, ATP-binding component OS=Streptomyces coelicolor (strain ATCC BAA-471 / A3(2) / M145) OX=100226 GN=SCO2763 PE=4 SV=1	-162.957	0.30652	122725	1243	77	77	23	23	24	41	0.585366	2.84916	1	9
c317	c317.a1	c317.a1.a1	SCO4653	P41102	50S ribosomal protein L7/L12 OS=Streptomyces coelicolor (strain ATCC BAA-471 / A3(2) / M145) OX=100226 GN=rplL PE=3 SV=2	-208.432	0.86614	11425.1	127	1120	1120	21	21	28	2	14	99999999999999	1	12
c318	c318.a1	c318.a1.a1	SCO1081	Q9K418	Putative electron transfer flavoprotein, alpha subunit OS=Streptomyces coelicolor (strain ATCC BAA-471 / A3(2) / M145) OX=100226 GN=SCO1081 PE=4 SV=1	-245.251	0.79688	28030.7	320	653	653	22	22	35	9	3.88889	7741.64	1	12
c319	c319.a1	c319.a1.a1	SCO1644	Q7AKQ5	Proteasome subunit beta OS=Streptomyces coelicolor (strain ATCC BAA-471 / A3(2) / M145) OX=100226 GN=prcB PE=1 SV=1	-213.682	0.81495	27723	281	530	530	20	20	32	10	3.2	1583.89	1	12
c320	c320.a1	c320.a1.a1	SCO3480	Q9RKF7	Putative racemase OS=Streptomyces coelicolor (strain ATCC BAA-471 / A3(2) / M145) OX=100226 GN=SCO3480 PE=1 SV=1	-201.099	0.68975	36441.5	361	453	453	18	18	34	9	3.77778	5993.84	1	12
c321	c321.a1	c321.a1.a1	SCO3878	P27903	Beta sliding clamp OS=Streptomyces coelicolor (strain ATCC BAA-471 / A3(2) / M145) OX=100226 GN=dnaN PE=3 SV=1	-207.328	0.70213	36522.2	376	433	433	20	20	31	14	2.21429	162.789	1	12
c322	c322.a1	c322.a1.a1	SCO3890	P52215	Thioredoxin reductase OS=Streptomyces coelicolor (strain ATCC BAA-471 / A3(2) / M145) OX=100226 GN=trxB PE=2 SV=3	-221.397	0.74845	31292.7	322	401	388	20	18	33	13	2.53846	344.511	1	12
c322	c322.a2	c322.a2.a1	SCO6834	Q7AKE3	Thioredoxin reductase OS=Streptomyces coelicolor (strain ATCC BAA-471 / A3(2) / M145) OX=100226 GN=SCO6834 PE=3 SV=1	-27.6955	0.14417	31869.8	326	14	1	3	1	3	14	0.214286	0.637894	1	12
c323	c323.a1	c323.a1.a1	SCO2792	Q9L062	AraC-family transcriptional regulator OS=Streptomyces coelicolor (strain ATCC BAA-471 / A3(2) / M145) OX=100226 GN=SCO2792 PE=4 SV=1	-177.762	0.46985	38621	398	347	347	19	19	27	11	2.45455	283.804	1	12
c324	c324.a1	c324.a1.a1	SCO5042	Q9FBN6	Fumarate hydratase class II OS=Streptomyces coelicolor (strain ATCC BAA-471 / A3(2) / M145) OX=100226 GN=fumC PE=3 SV=1	-192.163	0.6551	44420.9	461	274	274	20	20	28	15	1.86667	72.5642	1	12
c325	c325.a1	c325.a1.a1	SCO1871	Q93RV5	Putative aldehyde dehydrogenase OS=Streptomyces coelicolor (strain ATCC BAA-471 / A3(2) / M145) OX=100226 GN=SCO1871 PE=4 SV=1	-222.521	0.69745	46032	509	265	265	21	21	27	13	2.07692	118.378	1	12
c326	c326.a1	c326.a1.a1	SCO1715	Q9S2B5	Homogentisate 1,2-dioxygenase OS=Streptomyces coelicolor (strain ATCC BAA-471 / A3(2) / M145) OX=100226 GN=hmgA PE=3 SV=1	-227.709	0.68254	45049.2	441	262	262	22	22	29	17	1.70588	49.8022	1	12
c327	c327.a1	c327.a1.a1	SCO5515	Q9Z564	D-3-phosphoglycerate dehydrogenase OS=Streptomyces coelicolor (strain ATCC BAA-471 / A3(2) / M145) OX=100226 GN=SCO5515 PE=3 SV=1	-190.548	0.59357	49614.4	529	255	255	21	21	28	20	1.4	24.1189	1	12
c328	c328.a1	c328.a1.a1	SCO5199	Q9FCI9	Uncharacterized protein OS=Streptomyces coelicolor (strain ATCC BAA-471 / A3(2) / M145) OX=100226 GN=SCO5199 PE=4 SV=1	-173.904	0.62218	47329.3	487	249	249	18	18	28	15	1.86667	72.5642	1	12
c329	c329.a1	c329.a1.a1	SCO1508	Q9KXP2	Histidine--tRNA ligase OS=Streptomyces coelicolor (strain ATCC BAA-471 / A3(2) / M145) OX=100226 GN=hisS PE=3 SV=1	-173.857	0.68471	43282.3	425	245	245	22	22	28	23	1.21739	15.4965	1	12
c330	c330.a1	c330.a1.a1	SCO6979	Q9KZH3	Probable solute-binding lipoprotein OS=Streptomyces coelicolor (strain ATCC BAA-471 / A3(2) / M145) OX=100226 GN=SCO6979 PE=4 SV=1	-197.227	0.56765	32126.3	340	236	236	20	20	25	11	2.27273	186.382	1	12
c331	c331.a1	c331.a1.a1	SCO3629	Q9X8P6	Adenylosuccinate synthetase OS=Streptomyces coelicolor (strain ATCC BAA-471 / A3(2) / M145) OX=100226 GN=purA PE=3 SV=1	-204.464	0.55738	43532.5	427	233	233	21	21	29	14	2.07143	116.877	1	12
c332	c332.a1	c332.a1.a1	SCO4785	Q9L0H2	GMP synthase [glutamine-hydrolyzing] OS=Streptomyces coelicolor (strain ATCC BAA-471 / A3(2) / M145) OX=100226 GN=guaA PE=3 SV=1	-172.287	0.55323	53025.9	526	230	229	20	19	27	20	1.35	21.3872	1	12
c332	c332.a2	c332.a2.a1	SCO5568	Q9ZBR1	Phosphopantetheine adenylyltransferase OS=Streptomyces coelicolor (strain ATCC BAA-471 / A3(2) / M145) OX=100226 GN=coaD PE=3 SV=1	-47.3893	0.40881	16948.8	159	60	59	7	6	8	6	1.33333	20.5443	1	12
c333	c333.a1	c333.a1.a1	SCO1780	Q9S220	DNA repair protein RecN OS=Streptomyces coelicolor (strain ATCC BAA-471 / A3(2) / M145) OX=100226 GN=recN PE=3 SV=1	-203.135	0.59091	52058.2	572	214	214	22	22	26	23	1.13043	12.5031	1	12
c334	c334.a1	c334.a1.a1	SCO3800	Q8CJV6	Putative acyl-CoA dehydrogenase OS=Streptomyces coelicolor (strain ATCC BAA-471 / A3(2) / M145) OX=100226 GN=SCO3800 PE=3 SV=1	-216.459	0.51645	61320	608	200	200	22	22	23	27	0.851852	6.10971	1	12
c335	c335.a1	c335.a1.a1	SCO1865	Q93RW1	Diaminobutyrate--2-oxoglutarate transaminase OS=Streptomyces coelicolor (strain ATCC BAA-471 / A3(2) / M145) OX=100226 GN=ectB PE=3 SV=1	-172.377	0.70686	43991	423	173	173	19	19	24	14	1.71429	50.7947	1	12
c336	c336.a1	c336.a1.a1	SCO1966	Q8CK11	UvrABC system protein B OS=Streptomyces coelicolor (strain ATCC BAA-471 / A3(2) / M145) OX=100226 GN=uvrB PE=3 SV=1	-164.293	0.48174	75502.8	712	168	168	22	22	23	32	0.71875	4.23299	1	12
c337	c337.a1	c337.a1.a1	SCO5729	O86648	Uncharacterized protein OS=Streptomyces coelicolor (strain ATCC BAA-471 / A3(2) / M145) OX=100226 GN=SCO5729 PE=4 SV=1	-166.911	0.43221	74109.3	745	165	165	21	21	22	26	0.846154	6.01704	1	12
c338	c338.a1	c338.a1.a1	SCO1660	Q9ADA7	Glycerol kinase 2 OS=Streptomyces coelicolor (strain ATCC BAA-471 / A3(2) / M145) OX=100226 GN=glpK2 PE=3 SV=1	-141.694	0.43555	52113.8	512	135	135	21	21	24	15	1.6	38.8107	1	12
c339	c339.a1	c339.a1.a1	SCO5892	O54155	Polyketide synthase OS=Streptomyces coelicolor (strain ATCC BAA-471 / A3(2) / M145) OX=100226 GN=SCO5892 PE=4 SV=1	-194.174	0.16805	217476	2297	86	86	22	22	23	75	0.306667	1.02613	1	9
c340	c340.a1	c340.a1.a1	SCO7154	Q9FBT8	Ketol-acid reductoisomerase (NADP(+)) 2 OS=Streptomyces coelicolor (strain ATCC BAA-471 / A3(2) / M145) OX=100226 GN=ilvC2 PE=3 SV=1	-190.021	0.60843	33839.1	332	330	330	18	18	36	12	3	999	1	12
c341	c341.a1	c341.a1.a1	SCO1867	Q93RV9	Ectoine dioxygenase OS=Streptomyces coelicolor (strain ATCC BAA-471 / A3(2) / M145) OX=100226 GN=ectD PE=1 SV=2	-155.381	0.59866	31211.4	299	309	309	18	18	26	13	2	99	1	12
c342	c342.a1	c342.a1.a1	SCO1643	Q7AKQ6	Proteasome subunit alpha OS=Streptomyces coelicolor (strain ATCC BAA-471 / A3(2) / M145) OX=100226 GN=prcA PE=1 SV=1	-151.911	0.8189	25805.8	254	287	287	18	18	26	8	3.25	1777.28	1	12
c343	c343.a1	c343.a1.a1	SCO2617	Q9F316	ATP-dependent Clp protease ATP-binding subunit ClpX OS=Streptomyces coelicolor (strain ATCC BAA-471 / A3(2) / M145) OX=100226 GN=clpX PE=3 SV=1	-209.81	0.5257	43910.1	428	279	279	21	21	28	21	1.33333	20.5443	1	12
c344	c344.a1	c344.a1.a1	SCO5393	Q9K4B8	Putative ABC transporter ATP-binding subunit OS=Streptomyces coelicolor (strain ATCC BAA-471 / A3(2) / M145) OX=100226 GN=SCO5393 PE=4 SV=1	-185.673	0.69267	39570.3	423	264	264	19	19	28	13	2.15385	141.51	1	12
c345	c345.a1	c345.a1.a1	SCO2065	Q9S2S5	Uncharacterized protein OS=Streptomyces coelicolor (strain ATCC BAA-471 / A3(2) / M145) OX=100226 GN=SCO2065 PE=4 SV=1	-202.475	0.57623	44669.3	446	264	264	20	20	27	18	1.5	30.6228	1	12
c346	c346.a1	c346.a1.a1	SCO4256	Q9L0N5	Putative hydrolytic protein OS=Streptomyces coelicolor (strain ATCC BAA-471 / A3(2) / M145) OX=100226 GN=SCO4256 PE=4 SV=1	-178.222	0.49687	48053.4	479	263	20	20	3	24	20	1.2	14.8489	1	12
c346	c346.a2	c346.a2.a1	SCO4258	Q9L0N3	Putative hydrolytic protein OS=Streptomyces coelicolor (strain ATCC BAA-471 / A3(2) / M145) OX=100226 GN=SCO4258 PE=4 SV=1	-177.694	0.4866	49438.8	485	251	8	20	3	24	19	1.26316	17.3298	1	12
c346	c346.a3	c346.a3.a1	SCO6456	Q9ZBF7	Putative hydrolytic protein OS=Streptomyces coelicolor (strain ATCC BAA-471 / A3(2) / M145) OX=100226 GN=SCO6456 PE=4 SV=1	-109.383	0.40733	46363.3	464	146	77	10	6	15	17	0.882353	6.62699	1	12
c347	c347.a1	c347.a1.a1	SCO4735	Q53875	30S ribosomal protein S9 OS=Streptomyces coelicolor (strain ATCC BAA-471 / A3(2) / M145) OX=100226 GN=rpsI PE=3 SV=1	-182.92	0.71176	17338	170	259	259	20	20	28	5	5.6	398106	1	12
c348	c348.a1	c348.a1.a1	SCO6042	O69830	Uncharacterized protein OS=Streptomyces coelicolor (strain ATCC BAA-471 / A3(2) / M145) OX=100226 GN=SCO6042 PE=4 SV=1	-138.941	0.77778	26196.2	243	253	253	19	19	27	12	2.25	176.828	1	12
c349	c349.a1	c349.a1.a1	SCO5704	Q9KYR1	Transcription termination/antitermination protein NusA OS=Streptomyces coelicolor (strain ATCC BAA-471 / A3(2) / M145) OX=100226 GN=nusA PE=3 SV=1	-202.116	0.62059	34237.8	340	253	253	21	21	26	18	1.44444	26.8256	1	12
c350	c350.a1	c350.a1.a1	SCO1169	Q9L0B8	Xylose isomerase OS=Streptomyces coelicolor (strain ATCC BAA-471 / A3(2) / M145) OX=100226 GN=xylA PE=3 SV=1	-171.68	0.64858	39055.5	387	238	238	20	20	25	19	1.31579	19.6914	1	12
c351	c351.a1	c351.a1.a1	SCO3233	Q9Z4Z8	Putative hydrolase OS=Streptomyces coelicolor (strain ATCC BAA-471 / A3(2) / M145) OX=100226 GN=SCO3233 PE=4 SV=1	-145.113	0.69485	26759.7	272	232	232	17	17	28	10	2.8	629.957	1	12
c352	c352.a1	c352.a1.a1	SCO7657	Q9F3N0	Putative secreted protein OS=Streptomyces coelicolor (strain ATCC BAA-471 / A3(2) / M145) OX=100226 GN=SCO7657 PE=4 SV=1	-202.113	0.38974	55721.3	585	229	229	20	20	27	18	1.5	30.6228	1	12
c353	c353.a1	c353.a1.a1	SCO7417	Q9L142	Putative cytochrome P450-family protein OS=Streptomyces coelicolor (strain ATCC BAA-471 / A3(2) / M145) OX=100226 GN=SCO7417 PE=1 SV=1	-183.588	0.66585	40012.9	407	226	226	20	20	30	18	1.66667	45.4159	1	12
c354	c354.a1	c354.a1.a1	SCO3210	Q9Z4X1	Phospho-2-dehydro-3-deoxyheptonate aldolase OS=Streptomyces coelicolor (strain ATCC BAA-471 / A3(2) / M145) OX=100226 GN=SCO3210 PE=3 SV=1	-207.833	0.56198	48109.6	484	209	209	20	20	30	24	1.25	16.7828	1	12
c355	c355.a1	c355.a1.a1	SCO5752	O86812	Ribosomal protein S12 methylthiotransferase RimO OS=Streptomyces coelicolor (strain ATCC BAA-471 / A3(2) / M145) OX=100226 GN=rimO PE=3 SV=1	-194.701	0.65112	48834.7	493	207	207	21	21	23	23	1	9	1	12
c356	c356.a1	c356.a1.a1	SCO4987	Q93JK7	Putative D-amino acid deaminase OS=Streptomyces coelicolor (strain ATCC BAA-471 / A3(2) / M145) OX=100226 GN=SCO4987 PE=4 SV=1	-197.266	0.56813	41452.1	433	202	202	20	20	26	21	1.2381	16.302	1	12
c357	c357.a1	c357.a1.a1	SCO5385	Q9K4C6	Putative 3-hydroxybutyryl-coA dehydrogenase OS=Streptomyces coelicolor (strain ATCC BAA-471 / A3(2) / M145) OX=100226 GN=SCO5385 PE=4 SV=1	-128.509	0.62766	27243	282	189	189	17	17	22	14	1.57143	36.2759	1	12
c358	c358.a1	c358.a1.a1	SCO2641	Q9L1Z4	Putative resistance protein OS=Streptomyces coelicolor (strain ATCC BAA-471 / A3(2) / M145) OX=100226 GN=SCO2641 PE=4 SV=1	-162.395	0.6962	38562.6	395	183	183	20	20	26	18	1.44444	26.8256	1	12
c359	c359.a1	c359.a1.a1	SCO1850	Q9RJ18	Putative chelatase OS=Streptomyces coelicolor (strain ATCC BAA-471 / A3(2) / M145) OX=100226 GN=SCO1850 PE=4 SV=1	-145.879	0.3631	62744.3	672	176	176	19	19	23	25	0.92	7.31764	1	12
c360	c360.a1	c360.a1.a1	SCO6800	Q9L232	2-amino-3-ketobutyrate coenzyme A ligase OS=Streptomyces coelicolor (strain ATCC BAA-471 / A3(2) / M145) OX=100226 GN=kbl PE=3 SV=1	-155.275	0.50378	38671.8	397	175	175	20	20	26	15	1.73333	53.117	1	12
c361	c361.a1	c361.a1.a1	SCO1404	Q9KZM8	Uncharacterized protein OS=Streptomyces coelicolor (strain ATCC BAA-471 / A3(2) / M145) OX=100226 GN=SCO1404 PE=4 SV=1	-194.149	0.37762	94483.9	1001	159	159	21	21	25	48	0.520833	2.31767	1	12
c362	c362.a1	c362.a1.a1	SCO5444	Q8CJR4	Putative glycogen phosphorylase OS=Streptomyces coelicolor (strain ATCC BAA-471 / A3(2) / M145) OX=100226 GN=SCO5444 PE=4 SV=1	-168.434	0.43822	89521.3	874	102	102	21	21	22	36	0.611111	3.08424	1	12
c363	c363.a1	c363.a1.a1	SCO4761	P0A345	10 kDa chaperonin OS=Streptomyces coelicolor (strain ATCC BAA-471 / A3(2) / M145) OX=100226 GN=groS PE=3 SV=1	-169.992	0.93137	10442.5	102	644	644	19	19	24	6	4	9999	1	12
c364	c364.a1	c364.a1.a1	SCO4702	Q9L0E0	50S ribosomal protein L3 OS=Streptomyces coelicolor (strain ATCC BAA-471 / A3(2) / M145) OX=100226 GN=rplC PE=3 SV=1	-182.393	0.64486	21263.3	214	545	545	19	19	23	8	2.875	748.894	1	12
c365	c365.a1	c365.a1.a1	SCO1793	Q8CK18	Putative secreted protein OS=Streptomyces coelicolor (strain ATCC BAA-471 / A3(2) / M145) OX=100226 GN=SCO1793 PE=4 SV=1	-183.226	0.8	27019.7	260	402	402	18	18	29	9	3.22222	1667.1	1	12
c366	c366.a1	c366.a1.a1	SCO1945	Q9Z520	Triosephosphate isomerase OS=Streptomyces coelicolor (strain ATCC BAA-471 / A3(2) / M145) OX=100226 GN=tpiA PE=1 SV=1	-183.784	0.75581	25232.8	258	393	393	17	17	32	13	2.46154	288.427	1	12
c367	c367.a1	c367.a1.a1	SCO3944	Q9ZBY8	Putative phenylalanine aminotransferase OS=Streptomyces coelicolor (strain ATCC BAA-471 / A3(2) / M145) OX=100226 GN=pat PE=3 SV=1	-198.708	0.68524	35360.1	359	364	364	20	20	30	15	2	99	1	12
c368	c368.a1	c368.a1.a1	SCO1595	O88055	Phenylalanine--tRNA ligase alpha subunit OS=Streptomyces coelicolor (strain ATCC BAA-471 / A3(2) / M145) OX=100226 GN=pheS PE=3 SV=2	-170.724	0.67318	36039.6	358	302	302	18	18	27	18	1.5	30.6228	1	12
c369	c369.a1	c369.a1.a1	SCO1947	Q9Z518	Glyceraldehyde-3-phosphate dehydrogenase OS=Streptomyces coelicolor (strain ATCC BAA-471 / A3(2) / M145) OX=100226 GN=gap PE=3 SV=1	-183.224	0.63393	33830.5	336	298	298	18	18	31	14	2.21429	162.789	1	12
c370	c370.a1	c370.a1.a1	SCO0705	Q9L2K3	Uncharacterized protein OS=Streptomyces coelicolor (strain ATCC BAA-471 / A3(2) / M145) OX=100226 GN=SCO0705 PE=4 SV=1	-156.696	0.73162	28878.5	272	295	295	14	14	25	10	2.5	315.228	1	12
c371	c371.a1	c371.a1.a1	SCO4068	Q9RKL4	Phosphoribosylamine--glycine ligase OS=Streptomyces coelicolor (strain ATCC BAA-471 / A3(2) / M145) OX=100226 GN=purD PE=3 SV=1	-206.573	0.64904	37340	416	291	291	19	19	26	15	1.73333	53.117	1	12
c372	c372.a1	c372.a1.a1	SCO3571	Q9XA42	Putative transcriptional regulator OS=Streptomyces coelicolor (strain ATCC BAA-471 / A3(2) / M145) OX=100226 GN=SCO3571 PE=1 SV=1	-179.001	0.84821	22955.2	224	287	287	18	18	27	8	3.375	2370.37	1	12
c373	c373.a1	c373.a1.a1	SCO6031	O69861	Uroporphyrinogen decarboxylase OS=Streptomyces coelicolor (strain ATCC BAA-471 / A3(2) / M145) OX=100226 GN=hemE PE=3 SV=1	-210.672	0.71831	35161.4	355	284	284	20	20	29	11	2.63636	431.876	1	12
c374	c374.a1	c374.a1.a1	SCO2388	P72392	3-oxoacyl-[acyl-carrier-protein] synthase 3 protein 1 OS=Streptomyces coelicolor (strain ATCC BAA-471 / A3(2) / M145) OX=100226 GN=fabH1 PE=3 SV=1	-190.789	0.6793	32691.8	343	283	283	19	19	24	16	1.5	30.6228	1	12
c375	c375.a1	c375.a1.a1	SCO6644	O86690	Putative solute-binding lipoprotein OS=Streptomyces coelicolor (strain ATCC BAA-471 / A3(2) / M145) OX=100226 GN=SCO6644 PE=4 SV=1	-195.887	0.54274	46219.5	503	279	279	19	19	25	15	1.66667	45.4159	1	12
c376	c376.a1	c376.a1.a1	SCO5580	Q9ZBP9	Signal recognition particle receptor FtsY OS=Streptomyces coelicolor (strain ATCC BAA-471 / A3(2) / M145) OX=100226 GN=ftsY PE=3 SV=1	-168.162	0.63107	40995	412	258	258	18	18	21	12	1.75	55.2341	1	12
c377	c377.a1	c377.a1.a1	SCO4242	Q9L0P9	Putative membrane protein OS=Streptomyces coelicolor (strain ATCC BAA-471 / A3(2) / M145) OX=100226 GN=SCO4242 PE=4 SV=1	-181.914	0.54274	42831.3	468	248	248	20	20	28	10	2.8	629.957	1	12
c378	c378.a1	c378.a1.a1	SCO4209	P33158	2,3-bisphosphoglycerate-dependent phosphoglycerate mutase OS=Streptomyces coelicolor (strain ATCC BAA-471 / A3(2) / M145) OX=100226 GN=gpmA PE=1 SV=3	-149.438	0.5336	26272.6	253	246	246	17	17	27	12	2.25	176.828	1	12
c379	c379.a1	c379.a1.a1	SCO2633	O51917	Superoxide dismutase [Fe-Zn] 1 OS=Streptomyces coelicolor (strain ATCC BAA-471 / A3(2) / M145) OX=100226 GN=sodF1 PE=1 SV=3	-192.054	0.86385	21736.8	213	240	147	19	12	25	5	5	99999	1	12
c379	c379.a2	c379.a2.a1	SCO0999	Q7AKR0	Superoxide dismutase OS=Streptomyces coelicolor (strain ATCC BAA-471 / A3(2) / M145) OX=100226 GN=SCO0999 PE=3 SV=1	-170.83	0.86047	21666.8	215	265	172	16	9	22	5	4.4	25117.9	1	12
c380	c380.a1	c380.a1.a1	SCO3961	Q9ZBX1	Serine--tRNA ligase OS=Streptomyces coelicolor (strain ATCC BAA-471 / A3(2) / M145) OX=100226 GN=serS PE=3 SV=1	-179.193	0.51529	43701.5	425	234	234	19	19	25	15	1.66667	45.4159	1	12
c381	c381.a1	c381.a1.a1	SCO2774	Q9L079	Acyl-CoA dehydrogenase OS=Streptomyces coelicolor (strain ATCC BAA-471 / A3(2) / M145) OX=100226 GN=SCO2774 PE=3 SV=1	-189.855	0.68052	38675.3	385	228	228	20	20	27	21	1.28571	18.307	1	12
c382	c382.a1	c382.a1.a1	SCO5167	Q9FBJ1	Uncharacterized protein OS=Streptomyces coelicolor (strain ATCC BAA-471 / A3(2) / M145) OX=100226 GN=SCO5167 PE=4 SV=1	-177.256	0.8	23396.7	260	227	227	16	16	25	10	2.5	315.228	1	12
c383	c383.a1	c383.a1.a1	SCO2614	Q9L1G4	Folylpolyglutamate synthase OS=Streptomyces coelicolor (strain ATCC BAA-471 / A3(2) / M145) OX=100226 GN=SCO2614 PE=3 SV=1	-189.323	0.58784	42189.7	444	222	222	20	20	25	17	1.47059	28.5521	1	12
c384	c384.a1	c384.a1.a1	SCO1484	Q9KXR5	Carbamoyl-phosphate synthase small chain OS=Streptomyces coelicolor (strain ATCC BAA-471 / A3(2) / M145) OX=100226 GN=carA PE=3 SV=1	-165.752	0.69737	38118	380	212	212	18	18	25	9	2.77778	598.484	1	12
c385	c385.a1	c385.a1.a1	SCO4886	Q9AK40	Putative sugar ABC transporter ATP-binding protein OS=Streptomyces coelicolor (strain ATCC BAA-471 / A3(2) / M145) OX=100226 GN=SCO4886 PE=4 SV=1	-177.983	0.5121	53406.2	537	211	211	19	19	25	23	1.08696	11.2168	1	12
c386	c386.a1	c386.a1.a1	SCO4678	Q9L0G4	Uncharacterized protein OS=Streptomyces coelicolor (strain ATCC BAA-471 / A3(2) / M145) OX=100226 GN=SCO4678 PE=4 SV=1	-181.6	0.63475	29039.1	282	211	211	16	16	25	11	2.27273	186.382	1	11
c387	c387.a1	c387.a1.a1	SCO4298	Q9KXU3	Carboxylic ester hydrolase OS=Streptomyces coelicolor (strain ATCC BAA-471 / A3(2) / M145) OX=100226 GN=SCO4298 PE=3 SV=1	-167.23	0.42885	47848	513	209	209	18	18	26	15	1.73333	53.117	1	12
c388	c388.a1	c388.a1.a1	SCO4577	Q9XAR9	Putative helicase OS=Streptomyces coelicolor (strain ATCC BAA-471 / A3(2) / M145) OX=100226 GN=SCO4577 PE=4 SV=1	-171.096	0.43047	67099.3	676	209	209	20	20	24	23	1.04348	10.053	1	12
c389	c389.a1	c389.a1.a1	SCO2582	Q9RDK4	Uncharacterized protein OS=Streptomyces coelicolor (strain ATCC BAA-471 / A3(2) / M145) OX=100226 GN=SCO2582 PE=3 SV=1	-149.578	0.41791	41555.9	402	208	208	17	17	22	16	1.375	22.7137	1	12
c390	c390.a1	c390.a1.a1	SCO2532	Q9L2L5	PhoH-like protein OS=Streptomyces coelicolor (strain ATCC BAA-471 / A3(2) / M145) OX=100226 GN=SCO2532 PE=4 SV=1	-182.011	0.71031	36849.1	359	207	207	18	18	25	17	1.47059	28.5521	1	12
c391	c391.a1	c391.a1.a1	SCO0884	Q9RD26	Probable oxidoreductase OS=Streptomyces coelicolor (strain ATCC BAA-471 / A3(2) / M145) OX=100226 GN=SCO0884 PE=4 SV=1	-200.706	0.66457	45481.4	477	205	205	19	19	27	18	1.5	30.6228	1	12
c392	c392.a1	c392.a1.a1	SCO4235	Q9L0Q6	Cysteine--tRNA ligase OS=Streptomyces coelicolor (strain ATCC BAA-471 / A3(2) / M145) OX=100226 GN=cysS PE=3 SV=1	-160.378	0.4894	62453.9	613	199	199	18	18	27	25	1.08	11.0226	1	12
c393	c393.a1	c393.a1.a1	SCO6097	Q9ADG6	Sulfate adenylyltransferase subunit 1 OS=Streptomyces coelicolor (strain ATCC BAA-471 / A3(2) / M145) OX=100226 GN=SCO6097 PE=3 SV=1	-190.455	0.53437	44625.8	451	194	194	19	19	26	14	1.85714	70.9686	1	12
c394	c394.a1	c394.a1.a1	SCO6248	Q9RKU4	Probable allantoicase OS=Streptomyces coelicolor (strain ATCC BAA-471 / A3(2) / M145) OX=100226 GN=alc PE=3 SV=1	-153.208	0.625	38057	376	190	190	19	19	25	18	1.38889	23.4844	1	12
c395	c395.a1	c395.a1.a1	SCO3345	O69198	Dihydroxy-acid dehydratase OS=Streptomyces coelicolor (strain ATCC BAA-471 / A3(2) / M145) OX=100226 GN=ilvD PE=3 SV=2	-173.834	0.42626	59533.7	617	182	182	20	20	21	23	0.913043	7.18547	1	12
c396	c396.a1	c396.a1.a1	SCO6065	Q9X832	Putative secreted substrate-binding protein OS=Streptomyces coelicolor (strain ATCC BAA-471 / A3(2) / M145) OX=100226 GN=SCO6065 PE=4 SV=1	-172.262	0.70937	30748	320	177	177	20	20	26	15	1.73333	53.117	1	12
c397	c397.a1	c397.a1.a1	SCO4494	Q8CJT5	Aminodeoxyfutalosine synthase OS=Streptomyces coelicolor (strain ATCC BAA-471 / A3(2) / M145) OX=100226 GN=mqnE PE=3 SV=1	-159.022	0.51163	42332.3	387	175	175	19	19	26	15	1.73333	53.117	1	12
c398	c398.a1	c398.a1.a1	SCO1554	Q9L1C8	Nicotinate-nucleotide--dimethylbenzimidazole phosphoribosyltransferase OS=Streptomyces coelicolor (strain ATCC BAA-471 / A3(2) / M145) OX=100226 GN=cobT PE=3 SV=1	-200.159	0.25908	107867	1212	173	173	20	20	23	22	1.04545	10.1034	1	12
c399	c399.a1	c399.a1.a1	SCO5465	Q9L1E0	Uncharacterized protein OS=Streptomyces coelicolor (strain ATCC BAA-471 / A3(2) / M145) OX=100226 GN=SCO5465 PE=4 SV=1	-177.042	0.86818	20936.8	220	173	173	17	17	26	11	2.36364	230.013	1	12
c400	c400.a1	c400.a1.a1	SCO3214	Q9Z4W7	Anthranilate synthase component 1 OS=Streptomyces coelicolor (strain ATCC BAA-471 / A3(2) / M145) OX=100226 GN=trpE PE=3 SV=1	-196.414	0.49119	49041.4	511	171	171	19	19	25	19	1.31579	19.6914	1	12
c401	c401.a1	c401.a1.a1	SCO5425	Q8CJR5	Phosphate acetyltransferase OS=Streptomyces coelicolor (strain ATCC BAA-471 / A3(2) / M145) OX=100226 GN=pta PE=3 SV=1	-163.055	0.38737	67608	697	164	164	18	18	23	21	1.09524	11.452	1	12
c402	c402.a1	c402.a1.a1	SCO2975	Q9L060	Uncharacterized protein OS=Streptomyces coelicolor (strain ATCC BAA-471 / A3(2) / M145) OX=100226 GN=SCO2975 PE=4 SV=1	-191.183	0.26543	119478	1345	157	157	20	20	23	42	0.547619	2.52874	1	12
c403	c403.a1	c403.a1.a1	SCO3887	Q9S6U1	Putative partitioning or sporulation protein OS=Streptomyces coelicolor (strain ATCC BAA-471 / A3(2) / M145) OX=100226 GN=SCO3887 PE=3 SV=1	-145.193	0.72866	33590.7	328	157	157	18	18	23	18	1.27778	17.9574	1	12
c404	c404.a1	c404.a1.a1	SCO3237	Q9Z4Z4	Uncharacterized protein OS=Streptomyces coelicolor (strain ATCC BAA-471 / A3(2) / M145) OX=100226 GN=SCO3237 PE=4 SV=1	-168.375	0.56926	46994.3	462	151	138	20	17	24	13	1.84615	69.1704	1	12
c404	c404.a2	c404.a2.a1	SCO6579	O69954	Uncharacterized protein OS=Streptomyces coelicolor (strain ATCC BAA-471 / A3(2) / M145) OX=100226 GN=SCO6579 PE=4 SV=1	-30.4593	0.07527	47473.1	465	26	13	4	1	4	16	0.25	0.778279	1	10
c405	c405.a1	c405.a1.a1	SCO2004	Q9S2J9	Putative formate dehydrogenase OS=Streptomyces coelicolor (strain ATCC BAA-471 / A3(2) / M145) OX=100226 GN=SCO2004 PE=3 SV=1	-143.591	0.35968	76450.8	759	147	147	20	20	24	37	0.648649	3.45296	1	12
c406	c406.a1	c406.a1.a1	SCO1073	Q9K426	Putative hydrogenase OS=Streptomyces coelicolor (strain ATCC BAA-471 / A3(2) / M145) OX=100226 GN=SCO1073 PE=4 SV=1	-154.14	0.54739	40678.1	422	140	140	20	20	22	20	1.1	11.5893	1	12
c407	c407.a1	c407.a1.a1	SCO6272	Q9EX55	Putative secreted FAD-binding protein OS=Streptomyces coelicolor (strain ATCC BAA-471 / A3(2) / M145) OX=100226 GN=SCO6272 PE=4 SV=1	-166.658	0.45818	55027.6	550	130	130	20	20	20	21	0.952381	7.96151	1	8
c408	c408.a1	c408.a1.a1	SCO7173	Q8CJK8	Putative transcriptional regulator OS=Streptomyces coelicolor (strain ATCC BAA-471 / A3(2) / M145) OX=100226 GN=SCO7173 PE=4 SV=1	-133.247	0.32048	88595.5	908	126	126	20	20	20	38	0.526316	2.35982	1	12
c409	c409.a1	c409.a1.a1	SCO5734	O86653	Putative ATP/GTP binding protein (Putative membrane protein) OS=Streptomyces coelicolor (strain ATCC BAA-471 / A3(2) / M145) OX=100226 GN=SCO5734 PE=4 SV=1	-156.56	0.25889	133851	1321	121	121	19	19	21	42	0.5	2.16228	1	12
c410	c410.a1	c410.a1.a1	SCO2524	Q9L2F9	Uncharacterized protein OS=Streptomyces coelicolor (strain ATCC BAA-471 / A3(2) / M145) OX=100226 GN=SCO2524 PE=4 SV=1	-158.548	0.4202	64327.2	614	112	112	19	19	22	33	0.666667	3.64159	1	12
c411	c411.a1	c411.a1.a1	SCO2619	Q9F315	ATP-dependent Clp protease proteolytic subunit 1 OS=Streptomyces coelicolor (strain ATCC BAA-471 / A3(2) / M145) OX=100226 GN=clpP1 PE=2 SV=1	-166.796	0.6347	21367.9	219	398	398	15	15	25	7	3.57143	3726.59	1	12
c412	c412.a1	c412.a1.a1	SCO1505	Q9KXP5	30S ribosomal protein S4 OS=Streptomyces coelicolor (strain ATCC BAA-471 / A3(2) / M145) OX=100226 GN=rpsD PE=3 SV=1	-118.017	0.53431	22389.1	204	353	353	17	17	26	10	2.6	397.107	1	12
c413	c413.a1	c413.a1.a1	SCO1857	Q93RW9	Putative bifunctional protein (CbiGH) OS=Streptomyces coelicolor (strain ATCC BAA-471 / A3(2) / M145) OX=100226 GN=SCO1857 PE=4 SV=1	-177.744	0.53173	52153.3	583	338	338	18	18	26	21	1.2381	16.302	1	12
c414	c414.a1	c414.a1.a1	SCO3767	Q9F2L4	Uncharacterized protein OS=Streptomyces coelicolor (strain ATCC BAA-471 / A3(2) / M145) OX=100226 GN=SCO3767 PE=4 SV=1	-160.951	0.70199	14886.6	151	315	315	17	17	28	8	3.5	3161.28	1	12
c415	c415.a1	c415.a1.a1	SCO4919	Q9EWF0	Putative oxidoreductase OS=Streptomyces coelicolor (strain ATCC BAA-471 / A3(2) / M145) OX=100226 GN=SCO4919 PE=4 SV=2	-200.13	0.43789	45735.7	475	282	282	18	18	29	10	2.9	793.328	1	12
c416	c416.a1	c416.a1.a1	SCO1428	Q9RKY7	Acyl-CoA dehydrogenase OS=Streptomyces coelicolor (strain ATCC BAA-471 / A3(2) / M145) OX=100226 GN=SCO1428 PE=3 SV=1	-168.813	0.54476	37408.1	391	272	272	17	17	26	17	1.52941	32.8386	1	12
c417	c417.a1	c417.a1.a1	SCO2950	P0A3H5	DNA-binding protein HU 1 OS=Streptomyces coelicolor (strain ATCC BAA-471 / A3(2) / M145) OX=100226 GN=hup1 PE=3 SV=1	-172.302	0.75269	8708.66	93	269	269	19	19	24	4	6	999999	1	12
c418	c418.a1	c418.a1.a1	SCO5519	Q9Z560	Uncharacterized protein OS=Streptomyces coelicolor (strain ATCC BAA-471 / A3(2) / M145) OX=100226 GN=SCO5519 PE=4 SV=1	-161.799	0.56818	32051.5	308	269	269	16	16	25	12	2.08333	120.153	1	12
c419	c419.a1	c419.a1.a1	SCO4366	Q9F2Y1	Phosphoserine aminotransferase OS=Streptomyces coelicolor (strain ATCC BAA-471 / A3(2) / M145) OX=100226 GN=serC PE=3 SV=1	-200.685	0.69697	35537.1	363	255	255	17	17	22	12	1.83333	67.1292	1	12
c420	c420.a1	c420.a1.a1	SCO1706	Q9S246	Putative aldehyde dehydrogenase OS=Streptomyces coelicolor (strain ATCC BAA-471 / A3(2) / M145) OX=100226 GN=SCO1706 PE=3 SV=1	-174.181	0.54978	42164.6	462	251	251	19	19	23	16	1.4375	26.3842	1	12
c421	c421.a1	c421.a1.a1	SCO5523	O86505	Probable branched-chain-amino-acid aminotransferase OS=Streptomyces coelicolor (strain ATCC BAA-471 / A3(2) / M145) OX=100226 GN=ilvE PE=3 SV=1	-142.669	0.5221	36367.2	362	245	245	17	17	28	16	1.75	55.2341	1	12
c422	c422.a1	c422.a1.a1	SCO3622	Q9XAI0	Putative aminotransferase OS=Streptomyces coelicolor (strain ATCC BAA-471 / A3(2) / M145) OX=100226 GN=SCO3622 PE=3 SV=1	-210.559	0.48559	43197.4	451	243	243	18	18	25	18	1.38889	23.4844	1	12
c423	c423.a1	c423.a1.a1	SCO2241	Q9RDS6	Probable glutamine synthetase OS=Streptomyces coelicolor (strain ATCC BAA-471 / A3(2) / M145) OX=100226 GN=SCO2241 PE=3 SV=1	-147.671	0.54084	47395.6	453	226	226	18	18	23	18	1.27778	17.9574	1	12
c424	c424.a1	c424.a1.a1	SCO5769	O50487	Protein RecA OS=Streptomyces coelicolor (strain ATCC BAA-471 / A3(2) / M145) OX=100226 GN=recA PE=3 SV=1	-175.022	0.67914	36005.8	374	222	222	18	18	23	15	1.53333	33.1455	1	12
c425	c425.a1	c425.a1.a1	SCO7468	Q8CJJ9	Putative flavin-binding monooxygenase OS=Streptomyces coelicolor (strain ATCC BAA-471 / A3(2) / M145) OX=100226 GN=SCO7468 PE=4 SV=1	-158.602	0.59259	43236	432	221	221	19	19	23	16	1.4375	26.3842	1	12
c426	c426.a1	c426.a1.a1	SCO5185	Q9FCK3	Putative peptidase OS=Streptomyces coelicolor (strain ATCC BAA-471 / A3(2) / M145) OX=100226 GN=SCO5185 PE=4 SV=1	-178.06	0.56596	46649.5	470	217	217	19	19	24	21	1.14286	12.895	1	12
c427	c427.a1	c427.a1.a1	SCO3234	Q9Z4Z7	3-hydroxyasparagine phosphotransferase OS=Streptomyces coelicolor (strain ATCC BAA-471 / A3(2) / M145) OX=100226 GN=hasP PE=4 SV=1	-146.38	0.61	30394.8	300	209	209	16	16	27	14	1.92857	83.8343	1	12
c428	c428.a1	c428.a1.a1	SCO2438	Q9L0A8	Putative secreted protein OS=Streptomyces coelicolor (strain ATCC BAA-471 / A3(2) / M145) OX=100226 GN=SCO2438 PE=4 SV=1	-183.848	0.59188	44732.5	468	208	208	19	19	22	23	0.956522	8.04736	1	12
c429	c429.a1	c429.a1.a1	SCO1798	Q9X9Z4	Putative ABC transporter ATP-binding subunit OS=Streptomyces coelicolor (strain ATCC BAA-471 / A3(2) / M145) OX=100226 GN=SCO1798 PE=4 SV=1	-137.638	0.79623	27409.4	265	207	207	15	15	23	9	2.55556	358.381	1	12
c430	c430.a1	c430.a1.a1	SCO4967	Q9ADK0	Mycothiol S-conjugate amidase OS=Streptomyces coelicolor (strain ATCC BAA-471 / A3(2) / M145) OX=100226 GN=mca PE=2 SV=1	-158.396	0.56997	31509.5	293	200	200	16	16	26	14	1.85714	70.9686	1	12
c431	c431.a1	c431.a1.a1	SCO2668	Q9L253	Uncharacterized protein OS=Streptomyces coelicolor (strain ATCC BAA-471 / A3(2) / M145) OX=100226 GN=SCO2668 PE=4 SV=1	-160.816	0.56637	41914.3	452	197	197	19	19	25	19	1.31579	19.6914	1	12
c432	c432.a1	c432.a1.a1	SCO3156	Q9RKD1	Putative penicillin-binding protein (Putative secreted protein) OS=Streptomyces coelicolor (strain ATCC BAA-471 / A3(2) / M145) OX=100226 GN=SCO3156 PE=4 SV=1	-207.481	0.5305	50611.2	541	195	195	19	19	21	17	1.23529	16.1907	1	12
c433	c433.a1	c433.a1.a1	SCO3352	Q9X8L6	DNA integrity scanning protein DisA OS=Streptomyces coelicolor (strain ATCC BAA-471 / A3(2) / M145) OX=100226 GN=disA PE=1 SV=1	-158.828	0.58021	37106.8	374	185	185	19	19	24	21	1.14286	12.895	1	12
c434	c434.a1	c434.a1.a1	SCO2978	Q9L057	Putative secreted protein OS=Streptomyces coelicolor (strain ATCC BAA-471 / A3(2) / M145) OX=100226 GN=SCO2978 PE=4 SV=1	-150.274	0.52688	43474.7	465	185	185	18	18	23	19	1.21053	15.2378	1	12
c435	c435.a1	c435.a1.a1	SCO5743	O86840	Flavin-dependent thymidylate synthase OS=Streptomyces coelicolor (strain ATCC BAA-471 / A3(2) / M145) OX=100226 GN=thyX PE=3 SV=1	-141.688	0.56098	25848.8	246	184	184	15	15	25	15	1.66667	45.4159	1	12
c436	c436.a1	c436.a1.a1	SCO6195	Q9Z5A7	Putative acetyl-coenzyme A synthetase OS=Streptomyces coelicolor (strain ATCC BAA-471 / A3(2) / M145) OX=100226 GN=SCO6195 PE=4 SV=1	-183.946	0.57348	56309.3	558	181	181	19	19	22	22	1	9	1	12
c437	c437.a1	c437.a1.a1	SCO0913	Q8CK43	Histidine N-alpha-methyltransferase OS=Streptomyces coelicolor (strain ATCC BAA-471 / A3(2) / M145) OX=100226 GN=egtD PE=3 SV=1	-154.477	0.72755	31621.5	323	171	171	19	19	23	14	1.64286	42.9397	1	12
c438	c438.a1	c438.a1.a1	SCO2147	O68608	Anthranilate phosphoribosyltransferase 1 OS=Streptomyces coelicolor (strain ATCC BAA-471 / A3(2) / M145) OX=100226 GN=trpD1 PE=3 SV=1	-153.7	0.73164	33088.2	354	170	170	19	19	22	19	1.15789	13.3845	1	12
c439	c439.a1	c439.a1.a1	SCO1393	Q9KZN9	Acetoacetyl-CoA synthetase OS=Streptomyces coelicolor (strain ATCC BAA-471 / A3(2) / M145) OX=100226 GN=SCO1393 PE=4 SV=1	-166.59	0.3617	67404	658	166	166	19	19	20	20	1	9	1	12
c440	c440.a1	c440.a1.a1	SCO4916	Q9AD82	Putative phosphomannomutase OS=Streptomyces coelicolor (strain ATCC BAA-471 / A3(2) / M145) OX=100226 GN=SCO4916 PE=3 SV=1	-167.743	0.57195	51807.9	549	165	165	19	19	21	25	0.84	5.91831	1	12
c441	c441.a1	c441.a1.a1	SCO3216	Q9Z4W5	Putative integral membrane ATPase OS=Streptomyces coelicolor (strain ATCC BAA-471 / A3(2) / M145) OX=100226 GN=SCO3216 PE=4 SV=1	-192.67	0.39698	75911.5	796	155	138	19	18	24	23	1.04348	10.053	1	12
c441	c441.a2	c441.a2.a1	SCO4332	Q9KXM5	Putative integral membrane ATPase OS=Streptomyces coelicolor (strain ATCC BAA-471 / A3(2) / M145) OX=100226 GN=SCO4332 PE=4 SV=1	-130.513	0.33791	77737.2	802	75	58	14	13	16	29	0.551724	2.56225	1	12
c442	c442.a1	c442.a1.a1	SCO5040	Q9FBN8	Uncharacterized protein OS=Streptomyces coelicolor (strain ATCC BAA-471 / A3(2) / M145) OX=100226 GN=SCO5040 PE=4 SV=1	-132.852	0.41927	71275.6	737	130	130	19	19	20	26	0.769231	4.87802	1	12
c443	c443.a1	c443.a1.a1	SCO0996	Q9EX42	Putative lipoprotein OS=Streptomyces coelicolor (strain ATCC BAA-471 / A3(2) / M145) OX=100226 GN=SCO0996 PE=4 SV=1	-167.258	0.57061	34037.6	347	116	116	19	19	20	17	1.17647	14.0131	1	12
c444	c444.a1	c444.a1.a1	SCO6005	O50499	Putative lipoprotein OS=Streptomyces coelicolor (strain ATCC BAA-471 / A3(2) / M145) OX=100226 GN=SCO6005 PE=4 SV=1	-115.691	0.45842	47240.9	469	114	114	17	17	20	17	1.17647	14.0131	1	12
c445	c445.a1	c445.a1.a1	SCO4508	Q9L0T6	Putative cell division-related protein OS=Streptomyces coelicolor (strain ATCC BAA-471 / A3(2) / M145) OX=100226 GN=SCO4508 PE=4 SV=1	-160.632	0.23869	151504	1525	97	97	19	19	19	53	0.358491	1.28292	1	12
c446	c446.a1	c446.a1.a1	SCO2816	Q93J81	Uncharacterized protein OS=Streptomyces coelicolor (strain ATCC BAA-471 / A3(2) / M145) OX=100226 GN=SCO2816 PE=4 SV=1	-168.212	0.80874	34817.7	366	96	96	17	17	25	10	2.5	315.228	1	12
c447	c447.a1	c447.a1.a1	SCO4092	Q9RKJ4	ATP-dependent helicase OS=Streptomyces coelicolor (strain ATCC BAA-471 / A3(2) / M145) OX=100226 GN=SCO4092 PE=4 SV=1	-118.21	0.18839	141171	1327	83	83	19	19	20	68	0.294118	0.968419	1	12
c448	c448.a1	c448.a1.a1	SCO5896	Q8CJQ2	Phosphoenolpyruvate-utilizing enzyme OS=Streptomyces coelicolor (strain ATCC BAA-471 / A3(2) / M145) OX=100226 GN=SCO5896 PE=4 SV=1	-125.219	0.22294	95406.6	933	80	80	19	19	22	29	0.758621	4.73615	1	11
c449	c449.a1	c449.a1.a1	SCO2156	Q9X814	Probable cytochrome c oxidase subunit 2 OS=Streptomyces coelicolor (strain ATCC BAA-471 / A3(2) / M145) OX=100226 GN=ctaC PE=3 SV=1	-127.551	0.35423	34003.3	319	371	371	14	14	26	10	2.6	397.107	1	12
c450	c450.a1	c450.a1.a1	SCO2067	Q9S2S3	Putative membrane protein OS=Streptomyces coelicolor (strain ATCC BAA-471 / A3(2) / M145) OX=100226 GN=SCO2067 PE=4 SV=1	-166.927	0.57143	26250.3	266	329	329	17	17	27	11	2.45455	283.804	1	12
c451	c451.a1	c451.a1.a1	SCO4716	P49399	30S ribosomal protein S8 OS=Streptomyces coelicolor (strain ATCC BAA-471 / A3(2) / M145) OX=100226 GN=rpsH PE=3 SV=2	-120.397	0.78788	13486.2	132	322	322	14	14	25	6	4.16667	14677	1	12
c452	c452.a1	c452.a1.a1	SCO3659	Q9X8S6	Uncharacterized protein OS=Streptomyces coelicolor (strain ATCC BAA-471 / A3(2) / M145) OX=100226 GN=SCO3659 PE=4 SV=1	-145.605	0.78652	19942.7	178	309	309	14	14	24	8	3	999	1	12
c453	c453.a1	c453.a1.a1	SCO3791	Q9F2J0	Uncharacterized protein OS=Streptomyces coelicolor (strain ATCC BAA-471 / A3(2) / M145) OX=100226 GN=SCO3791 PE=4 SV=1	-181.878	0.53258	40285.8	445	288	288	18	18	26	12	2.16667	145.78	1	12
c454	c454.a1	c454.a1.a1	SCO3974	Q93J33	Uncharacterized protein OS=Streptomyces coelicolor (strain ATCC BAA-471 / A3(2) / M145) OX=100226 GN=SCO3974 PE=4 SV=1	-192.704	0.62617	31158.9	321	282	282	17	17	28	11	2.54545	350.119	1	12
c455	c455.a1	c455.a1.a1	SCO3137	Q9K3S7	UDP-glucose 4-epimerase OS=Streptomyces coelicolor (strain ATCC BAA-471 / A3(2) / M145) OX=100226 GN=SCO3137 PE=3 SV=1	-193.46	0.70717	30793.4	321	280	280	18	18	27	11	2.45455	283.804	1	12
c456	c456.a1	c456.a1.a1	SCO4652	P41103	50S ribosomal protein L10 OS=Streptomyces coelicolor (strain ATCC BAA-471 / A3(2) / M145) OX=100226 GN=rplJ PE=3 SV=1	-130.577	0.66477	16645.9	176	277	277	16	16	22	4	5.5	316227	1	12
c457	c457.a1	c457.a1.a1	SCO5459	Q9L1E6	Putative enoyl-coA hydratase OS=Streptomyces coelicolor (strain ATCC BAA-471 / A3(2) / M145) OX=100226 GN=SCO5459 PE=3 SV=1	-139.533	0.64706	24135.7	255	255	255	15	15	22	14	1.57143	36.2759	1	12
c458	c458.a1	c458.a1.a1	SCO5971	Q93JF6	Uncharacterized protein OS=Streptomyces coelicolor (strain ATCC BAA-471 / A3(2) / M145) OX=100226 GN=SCO5971 PE=4 SV=1	-165.856	0.71987	30018.4	307	249	249	16	16	25	14	1.78571	60.054	1	12
c459	c459.a1	c459.a1.a1	SCO4723	P43414	Adenylate kinase OS=Streptomyces coelicolor (strain ATCC BAA-471 / A3(2) / M145) OX=100226 GN=adk PE=3 SV=3	-157.251	0.68664	22620.5	217	243	243	13	13	23	12	1.91667	81.5404	1	12
c460	c460.a1	c460.a1.a1	SCO2088	Q9S2W8	UDP-N-acetylmuramoyl-tripeptide--D-alanyl-D-alanine ligase OS=Streptomyces coelicolor (strain ATCC BAA-471 / A3(2) / M145) OX=100226 GN=murF PE=3 SV=1	-171.325	0.53503	43752.8	471	243	243	16	16	25	14	1.78571	60.054	1	12
c461	c461.a1	c461.a1.a1	SCO1796	Q9X9Z6	Putative secreted protein OS=Streptomyces coelicolor (strain ATCC BAA-471 / A3(2) / M145) OX=100226 GN=SCO1796 PE=4 SV=1	-164.012	0.70219	32170.2	319	237	237	17	17	23	11	2.09091	122.285	1	12
c462	c462.a1	c462.a1.a1	SCO3845	Q9XA19	Uncharacterized protein OS=Streptomyces coelicolor (strain ATCC BAA-471 / A3(2) / M145) OX=100226 GN=SCO3845 PE=4 SV=1	-178.578	0.44854	50874.2	515	231	231	16	16	23	14	1.64286	42.9397	1	12
c463	c463.a1	c463.a1.a1	SCO4086	Q7AKK3	Amidophosphoribosyltransferase OS=Streptomyces coelicolor (strain ATCC BAA-471 / A3(2) / M145) OX=100226 GN=purF PE=3 SV=1	-173.343	0.51132	52173.8	530	226	226	17	17	20	19	1.05263	10.2884	1	12
c464	c464.a1	c464.a1.a1	SCO2611	Q9L1G6	Rod shape-determining protein OS=Streptomyces coelicolor (strain ATCC BAA-471 / A3(2) / M145) OX=100226 GN=SCO2611 PE=4 SV=1	-158.48	0.53353	34169.1	343	224	224	18	18	25	17	1.47059	28.5521	1	12
c465	c465.a1	c465.a1.a1	SCO4580	Q9XAS2	Putative fumarylacetoacetase OS=Streptomyces coelicolor (strain ATCC BAA-471 / A3(2) / M145) OX=100226 GN=SCO4580 PE=4 SV=1	-171.278	0.67464	42145.2	418	223	223	17	17	24	13	1.84615	69.1704	1	12
c466	c466.a1	c466.a1.a1	SCO7471	Q93JC5	Putative phenylacetic acid degradation protein PaaA OS=Streptomyces coelicolor (strain ATCC BAA-471 / A3(2) / M145) OX=100226 GN=SCO7471 PE=4 SV=1	-121.16	0.57622	34578.9	328	221	221	13	13	22	13	1.69231	48.2388	1	12
c467	c467.a1	c467.a1.a1	SCO5717	O86637	Uncharacterized protein OS=Streptomyces coelicolor (strain ATCC BAA-471 / A3(2) / M145) OX=100226 GN=SCO5717 PE=4 SV=1	-179.772	0.24561	102141	1083	219	219	17	17	23	14	1.64286	42.9397	1	12
c468	c468.a1	c468.a1.a1	SCO5262	Q9F3K3	Putative dehydrogenase OS=Streptomyces coelicolor (strain ATCC BAA-471 / A3(2) / M145) OX=100226 GN=SCO5262 PE=4 SV=1	-178.031	0.59813	31203.2	321	216	216	18	18	22	10	2.2	157.489	1	12
c469	c469.a1	c469.a1.a1	SCO4930	Q9EWW0	Putative enoyl-CoA hydratase OS=Streptomyces coelicolor (strain ATCC BAA-471 / A3(2) / M145) OX=100226 GN=SCO4930 PE=3 SV=1	-142.354	0.55263	24907.1	266	214	214	16	16	22	11	2	99	1	12
c470	c470.a1	c470.a1.a1	SCO3079	Q9KZ69	Putative thiolase OS=Streptomyces coelicolor (strain ATCC BAA-471 / A3(2) / M145) OX=100226 GN=SCO3079 PE=3 SV=1	-173.564	0.49015	39471	406	212	212	17	17	22	22	1	9	1	12
c471	c471.a1	c471.a1.a1	SCO4986	Q93JK8	Putative D-aminoacylase OS=Streptomyces coelicolor (strain ATCC BAA-471 / A3(2) / M145) OX=100226 GN=SCO4986 PE=4 SV=1	-183.553	0.47948	53910.2	536	210	210	18	18	25	24	1.04167	10.0069	1	12
c472	c472.a1	c472.a1.a1	SCO4614	Q9F2U7	UPF0234 protein SCO4614 OS=Streptomyces coelicolor (strain ATCC BAA-471 / A3(2) / M145) OX=100226 GN=SCO4614 PE=3 SV=1	-147.655	0.82099	16953.8	162	206	206	18	18	23	10	2.3	198.526	1	12
c473	c473.a1	c473.a1.a1	SCO3478	Q9RKF9	Putative dehydrogenase OS=Streptomyces coelicolor (strain ATCC BAA-471 / A3(2) / M145) OX=100226 GN=SCO3478 PE=3 SV=1	-188.744	0.61628	33310.2	344	206	206	18	18	26	13	2	99	1	12
c474	c474.a1	c474.a1.a1	SCO4071	Q9RKL1	Phosphoribosylaminoimidazole-succinocarboxamide synthase OS=Streptomyces coelicolor (strain ATCC BAA-471 / A3(2) / M145) OX=100226 GN=purC PE=3 SV=1	-157.277	0.60535	30842.5	299	205	205	17	17	22	12	1.83333	67.1292	1	12
c475	c475.a1	c475.a1.a1	SCO5696	Q9KYR9	4-hydroxy-3-methylbut-2-en-1-yl diphosphate synthase (flavodoxin) 2 OS=Streptomyces coelicolor (strain ATCC BAA-471 / A3(2) / M145) OX=100226 GN=ispG2 PE=3 SV=1	-145.752	0.53247	37573.5	385	204	204	16	16	23	19	1.21053	15.2378	1	12
c476	c476.a1	c476.a1.a1	SCO4839	Q9KZA7	Tryptophan--tRNA ligase 2 OS=Streptomyces coelicolor (strain ATCC BAA-471 / A3(2) / M145) OX=100226 GN=trpS2 PE=3 SV=1	-148.048	0.51032	34940.8	339	195	195	16	16	24	11	2.18182	150.991	1	12
c477	c477.a1	c477.a1.a1	SCO0805	Q9RD72	Putative prolyl aminopeptidase OS=Streptomyces coelicolor (strain ATCC BAA-471 / A3(2) / M145) OX=100226 GN=SCO0805 PE=4 SV=1	-147.164	0.53349	43075.9	433	190	190	17	17	23	14	1.64286	42.9397	1	12
c478	c478.a1	c478.a1.a1	SCO6717	Q9XAL3	Putative acyl-[acyl-carrier protein] desaturase OS=Streptomyces coelicolor (strain ATCC BAA-471 / A3(2) / M145) OX=100226 GN=SCO6717 PE=4 SV=1	-145.777	0.6128	34335	328	188	188	16	16	26	14	1.85714	70.9686	1	12
c479	c479.a1	c479.a1.a1	SCO2940	Q9L1R8	Putative oxidoreductase OS=Streptomyces coelicolor (strain ATCC BAA-471 / A3(2) / M145) OX=100226 GN=SCO2940 PE=4 SV=1	-161.792	0.4088	72124	773	178	178	18	18	20	27	0.740741	4.50479	1	12
c480	c480.a1	c480.a1.a1	SCO2561	Q9RDD0	Putative long-chain fatty-acid CoA ligase OS=Streptomyces coelicolor (strain ATCC BAA-471 / A3(2) / M145) OX=100226 GN=SCO2561 PE=4 SV=1	-137.697	0.44204	63934.2	647	178	178	18	18	21	23	0.913043	7.18547	1	12
c481	c481.a1	c481.a1.a1	SCO1848	Q9RJ20	Cobyric acid synthase OS=Streptomyces coelicolor (strain ATCC BAA-471 / A3(2) / M145) OX=100226 GN=cobQ PE=3 SV=1	-137.314	0.45219	49564.7	502	174	174	18	18	23	20	1.15	13.1254	1	12
c482	c482.a1	c482.a1.a1	SCO6488	Q9ZBI6	Putative acyl-peptide hydrolase OS=Streptomyces coelicolor (strain ATCC BAA-471 / A3(2) / M145) OX=100226 GN=SCO6488 PE=4 SV=1	-161.709	0.44427	65462.6	655	173	173	18	18	22	19	1.15789	13.3845	1	12
c483	c483.a1	c483.a1.a1	SCO3136	Q9K3S8	Galactokinase OS=Streptomyces coelicolor (strain ATCC BAA-471 / A3(2) / M145) OX=100226 GN=galK PE=3 SV=1	-141.841	0.57364	36445.5	387	168	168	18	18	21	18	1.16667	13.678	1	12
c484	c484.a1	c484.a1.a1	SCO3667	Q9KYQ3	Putative secreted solute-binding protein OS=Streptomyces coelicolor (strain ATCC BAA-471 / A3(2) / M145) OX=100226 GN=SCO3667 PE=4 SV=1	-132.401	0.6371	36008.1	372	159	159	16	16	20	19	1.05263	10.2884	1	12
c485	c485.a1	c485.a1.a1	SCO6968	Q9KZC1	Probable long-chain-fatty-acid-CoA ligase OS=Streptomyces coelicolor (strain ATCC BAA-471 / A3(2) / M145) OX=100226 GN=SCO6968 PE=4 SV=1	-154.608	0.49119	48796.4	511	160	160	18	18	22	16	1.375	22.7137	1	12
c486	c486.a1	c486.a1.a1	SCO1461	Q9L0Z8	Putative inosine monophosphate dehydrogenase OS=Streptomyces coelicolor (strain ATCC BAA-471 / A3(2) / M145) OX=100226 GN=SCO1461 PE=4 SV=1	-134.548	0.50725	46542.8	483	160	160	14	14	20	19	1.05263	10.2884	1	12
c487	c487.a1	c487.a1.a1	SCO2037	O05625	Tryptophan synthase beta chain OS=Streptomyces coelicolor (strain ATCC BAA-471 / A3(2) / M145) OX=100226 GN=trpB PE=3 SV=2	-138.286	0.57611	41093.6	427	156	156	17	17	22	13	1.69231	48.2388	1	12
c488	c488.a1	c488.a1.a1	SCO2831	Q9RDC0	Probable amino acid ABC transporter protein, ATP-binding component OS=Streptomyces coelicolor (strain ATCC BAA-471 / A3(2) / M145) OX=100226 GN=SCO2831 PE=4 SV=1	-130.892	0.58621	27420.3	261	155	155	15	15	21	12	1.75	55.2341	1	12
c489	c489.a1	c489.a1.a1	SCO2606	Q9L1H1	Uncharacterized protein OS=Streptomyces coelicolor (strain ATCC BAA-471 / A3(2) / M145) OX=100226 GN=SCO2606 PE=4 SV=1	-133.542	0.36914	70335.2	661	148	148	18	18	19	21	0.904762	7.03086	1	12
c490	c490.a1	c490.a1.a1	SCO6269	Q9RKS5	Putative oxidoreductase beta-subunit OS=Streptomyces coelicolor (strain ATCC BAA-471 / A3(2) / M145) OX=100226 GN=SCO6269 PE=4 SV=1	-148.696	0.61143	35368.8	350	146	30	17	3	22	11	2	99	1	12
c490	c490.a2	c490.a2.a1	SCO4594	Q9F2W7	Putative oxidoreductase OS=Streptomyces coelicolor (strain ATCC BAA-471 / A3(2) / M145) OX=100226 GN=SCO4594 PE=4 SV=1	-127.352	0.56534	35287.9	352	136	20	15	1	20	11	1.81818	64.7933	1	12
c491	c491.a1	c491.a1.a1	SCO3896	Q9X8T2	Putative RNA nucleotidyltransferase OS=Streptomyces coelicolor (strain ATCC BAA-471 / A3(2) / M145) OX=100226 GN=SCO3896 PE=3 SV=1	-139.315	0.50725	50684.1	483	140	140	18	18	20	23	0.869565	6.40568	1	12
c492	c492.a1	c492.a1.a1	SCO0498	Q9RK08	Putative peptide monooxygenase OS=Streptomyces coelicolor (strain ATCC BAA-471 / A3(2) / M145) OX=100226 GN=SCO0498 PE=4 SV=1	-149.02	0.48115	47191.8	451	139	139	17	17	23	20	1.15	13.1254	1	12
c493	c493.a1	c493.a1.a1	SCO1952	Q9Z513	Nucleotide-binding protein SCO1952 OS=Streptomyces coelicolor (strain ATCC BAA-471 / A3(2) / M145) OX=100226 GN=SCO1952 PE=3 SV=2	-147.521	0.63211	30527.8	299	135	135	18	18	20	13	1.53846	33.5511	1	12
c494	c494.a1	c494.a1.a1	SCO7028	Q9L027	Putative sugar-binding lipoprotein OS=Streptomyces coelicolor (strain ATCC BAA-471 / A3(2) / M145) OX=100226 GN=SCO7028 PE=4 SV=1	-129.946	0.51843	44277.1	434	134	134	18	18	20	21	0.952381	7.96151	1	12
c495	c495.a1	c495.a1.a1	SCO1661	Q9ADA6	Putative glycerol-3-phosphate dehydrogenase OS=Streptomyces coelicolor (strain ATCC BAA-471 / A3(2) / M145) OX=100226 GN=SCO1661 PE=4 SV=1	-137.861	0.50372	52149.2	538	131	131	18	18	19	26	0.730769	4.37984	1	12
c496	c496.a1	c496.a1.a1	SCO3217	Q9Z389	Putative transcriptional regulator OS=Streptomyces coelicolor (strain ATCC BAA-471 / A3(2) / M145) OX=100226 GN=SCO3217 PE=4 SV=1	-148.758	0.4185	64535.6	638	130	130	18	18	20	26	0.769231	4.87802	1	12
c497	c497.a1	c497.a1.a1	SCO3920	Q59829	Putative cystathionine gamma-lyase OS=Streptomyces coelicolor (strain ATCC BAA-471 / A3(2) / M145) OX=100226 GN=cysA PE=3 SV=2	-95.2712	0.46173	37648.2	392	124	124	16	16	18	16	1.125	12.3352	1	12
c498	c498.a1	c498.a1.a1	SCO3224	Q9S6T6	Putative ABC transporter ATP-binding protein OS=Streptomyces coelicolor (strain ATCC BAA-471 / A3(2) / M145) OX=100226 GN=SCO3224 PE=4 SV=1	-134.655	0.75079	31937.8	317	121	121	18	18	20	13	1.53846	33.5511	1	11
c499	c499.a1	c499.a1.a1	SCO3145	Q9K3R9	Putative secreted protein OS=Streptomyces coelicolor (strain ATCC BAA-471 / A3(2) / M145) OX=100226 GN=SCO3145 PE=4 SV=1	-149.28	0.39034	47692.4	497	117	117	17	17	19	24	0.791667	5.18966	1	12
c500	c500.a1	c500.a1.a1	SCO0386	Q9RJK2	Putative asparagine synthetase OS=Streptomyces coelicolor (strain ATCC BAA-471 / A3(2) / M145) OX=100226 GN=SCO0386 PE=4 SV=1	-128.903	0.38199	65801.8	644	91	91	18	18	18	30	0.6	2.98107	1	12
c501	c501.a1	c501.a1.a1	SCO0388	Q9RJK0	Uncharacterized protein OS=Streptomyces coelicolor (strain ATCC BAA-471 / A3(2) / M145) OX=100226 GN=SCO0388 PE=4 SV=1	-158.653	0.39204	64747	653	67	67	17	17	20	28	0.714286	4.17947	1	12
c502	c502.a1	c502.a1.a1	SCO4593	Q9F2W8	Uncharacterized protein OS=Streptomyces coelicolor (strain ATCC BAA-471 / A3(2) / M145) OX=100226 GN=SCO4593 PE=4 SV=1	-150.296	0.65845	26263.5	284	62	62	17	17	23	9	2.55556	358.381	1	4
c503	c503.a1	c503.a1.a1	SCO4721	P46787	50S ribosomal protein L15 OS=Streptomyces coelicolor (strain ATCC BAA-471 / A3(2) / M145) OX=100226 GN=rplO PE=3 SV=2	-130.055	0.70199	14801.1	151	520	520	15	15	25	7	3.57143	3726.59	1	12
c504	c504.a1	c504.a1.a1	SCO4660	Q9L0K4	30S ribosomal protein S7 OS=Streptomyces coelicolor (strain ATCC BAA-471 / A3(2) / M145) OX=100226 GN=rspG PE=3 SV=1	-178.753	0.66026	16426	156	417	417	16	16	26	7	3.71429	5178.47	1	12
c505	c505.a1	c505.a1.a1	SCO1965	Q9Z501	Putative export associated protein OS=Streptomyces coelicolor (strain ATCC BAA-471 / A3(2) / M145) OX=100226 GN=SCO1965 PE=4 SV=1	-136.364	0.72396	19354.8	192	344	344	13	13	19	11	1.72727	52.367	1	12
c506	c506.a1	c506.a1.a1	SCO1916	Q9X9V6	2,3,4,5-tetrahydropyridine-2,6-dicarboxylate N-succinyltransferase OS=Streptomyces coelicolor (strain ATCC BAA-471 / A3(2) / M145) OX=100226 GN=dapD PE=3 SV=1	-170.199	0.79635	31141	329	340	340	17	17	25	8	3.125	1332.52	1	12
c507	c507.a1	c507.a1.a1	SCO2155	Q9X813	Probable cytochrome c oxidase subunit 1-alpha OS=Streptomyces coelicolor (strain ATCC BAA-471 / A3(2) / M145) OX=100226 GN=ctaD1 PE=3 SV=1	-116.782	0.17301	60456.8	578	264	264	14	14	23	7	3.28571	1929.7	1	12
c508	c508.a1	c508.a1.a1	SCO3182	Q9RKA6	UTP--glucose-1-phosphate uridylyltransferase OS=Streptomyces coelicolor (strain ATCC BAA-471 / A3(2) / M145) OX=100226 GN=SCO3182 PE=3 SV=1	-156.699	0.55776	31046.8	303	263	263	17	17	23	9	2.55556	358.381	1	12
c509	c509.a1	c509.a1.a1	SCO2013	Q9S2J0	Putative two-component system response regulator OS=Streptomyces coelicolor (strain ATCC BAA-471 / A3(2) / M145) OX=100226 GN=SCO2013 PE=4 SV=1	-148.716	0.77064	22288.4	218	249	249	15	15	21	9	2.33333	214.443	1	12
c510	c510.a1	c510.a1.a1	SCO3229	Q9Z4X7	Putative 4-hydroxyphenylpyruvic acid dioxygenase OS=Streptomyces coelicolor (strain ATCC BAA-471 / A3(2) / M145) OX=100226 GN=SCO3229 PE=1 SV=1	-184.017	0.6442	36905.3	371	247	247	17	17	21	18	1.16667	13.678	1	12
c511	c511.a1	c511.a1.a1	SCO3822	Q9XA56	Uncharacterized protein OS=Streptomyces coelicolor (strain ATCC BAA-471 / A3(2) / M145) OX=100226 GN=SCO3822 PE=4 SV=1	-138.462	0.65922	18457.3	179	239	239	16	16	20	7	2.85714	718.686	1	12
c512	c512.a1	c512.a1.a1	SCO6027	O69857	Acetyl-coa acetyltransferase (Thiolase) OS=Streptomyces coelicolor (strain ATCC BAA-471 / A3(2) / M145) OX=100226 GN=SCO6027 PE=3 SV=1	-155.793	0.55309	39513.9	405	236	236	14	14	21	12	1.75	55.2341	1	12
c513	c513.a1	c513.a1.a1	SCO6606	O86540	Uncharacterized protein OS=Streptomyces coelicolor (strain ATCC BAA-471 / A3(2) / M145) OX=100226 GN=SCO6606 PE=4 SV=1	-140.78	0.60333	29929.3	300	234	234	15	15	23	13	1.76923	57.7802	1	12
c514	c514.a1	c514.a1.a1	SCO4471	Q9F2R8	Putative secreted protein OS=Streptomyces coelicolor (strain ATCC BAA-471 / A3(2) / M145) OX=100226 GN=SCO4471 PE=4 SV=1	-143.961	0.47917	44205.9	432	232	232	15	15	23	7	3.28571	1929.7	1	12
c515	c515.a1	c515.a1.a1	SCO1244	Q9FCC3	Biotin synthase OS=Streptomyces coelicolor (strain ATCC BAA-471 / A3(2) / M145) OX=100226 GN=bioB PE=3 SV=1	-137.27	0.37592	39324.4	407	220	220	14	14	25	9	2.77778	598.484	1	12
c516	c516.a1	c516.a1.a1	SCO4824	Q9K3J6	Bifunctional protein FolD OS=Streptomyces coelicolor (strain ATCC BAA-471 / A3(2) / M145) OX=100226 GN=folD PE=3 SV=1	-136.324	0.5669	27285.4	284	217	217	14	14	23	12	1.91667	81.5404	1	12
c517	c517.a1	c517.a1.a1	SCO3243	Q9Z4Y8	Putative myo-inositol phosphate synthase OS=Streptomyces coelicolor (strain ATCC BAA-471 / A3(2) / M145) OX=100226 GN=SCO3243 PE=4 SV=1	-162.666	0.62629	35216.2	388	210	210	17	17	23	14	1.64286	42.9397	1	12
c518	c518.a1	c518.a1.a1	SCO4711	Q9L0D1	30S ribosomal protein S17 OS=Streptomyces coelicolor (strain ATCC BAA-471 / A3(2) / M145) OX=100226 GN=rpsQ PE=3 SV=1	-112.782	0.71579	10074.4	95	207	207	14	14	23	7	3.28571	1929.7	1	12
c519	c519.a1	c519.a1.a1	SCO3950	Q9ZBY2	Uncharacterized protein OS=Streptomyces coelicolor (strain ATCC BAA-471 / A3(2) / M145) OX=100226 GN=SCO3950 PE=4 SV=1	-160.955	0.68852	29175.8	305	198	194	15	14	22	11	2	99	1	12
c519	c519.a2	c519.a2.a1	SCO3960	Q9ZBX2	Uncharacterized protein OS=Streptomyces coelicolor (strain ATCC BAA-471 / A3(2) / M145) OX=100226 GN=SCO3960 PE=4 SV=1	-109.907	0.59286	25407	280	113	109	10	9	10	10	1	9	1	12
c520	c520.a1	c520.a1.a1	SCO3115	Q9F2N5	Uncharacterized protein OS=Streptomyces coelicolor (strain ATCC BAA-471 / A3(2) / M145) OX=100226 GN=SCO3115 PE=4 SV=1	-155.735	0.27672	78101.6	889	197	197	15	15	21	12	1.75	55.2341	1	12
c521	c521.a1	c521.a1.a1	SCO4394	Q7AKJ7	DmdR1 protein OS=Streptomyces coelicolor (strain ATCC BAA-471 / A3(2) / M145) OX=100226 GN=dmdR1 PE=4 SV=1	-132.635	0.8	23754	230	195	195	14	14	22	8	2.75	561.341	1	12
c522	c522.a1	c522.a1.a1	SCO3903	Q9X8T9	Uncharacterized protein OS=Streptomyces coelicolor (strain ATCC BAA-471 / A3(2) / M145) OX=100226 GN=SCO3903 PE=4 SV=1	-155.241	0.49563	35673.6	343	187	187	17	17	22	18	1.22222	15.681	1	12
c523	c523.a1	c523.a1.a1	SCO5354	Q9ADB4	Homoserine dehydrogenase OS=Streptomyces coelicolor (strain ATCC BAA-471 / A3(2) / M145) OX=100226 GN=SCO5354 PE=3 SV=1	-186.201	0.50816	38606	429	181	181	17	17	23	14	1.64286	42.9397	1	12
c524	c524.a1	c524.a1.a1	SCO2077	Q9S2X4	Uncharacterized protein OS=Streptomyces coelicolor (strain ATCC BAA-471 / A3(2) / M145) OX=100226 GN=SCO2077 PE=4 SV=1	-116.854	0.39447	38059.3	398	180	180	15	15	19	8	2.375	236.137	1	12
c525	c525.a1	c525.a1.a1	SCO3977	Q93J30	Putative protease (Putative secreted protein) OS=Streptomyces coelicolor (strain ATCC BAA-471 / A3(2) / M145) OX=100226 GN=SCO3977 PE=4 SV=1	-178.613	0.43738	45395.3	519	176	176	16	16	24	14	1.71429	50.7947	1	12
c526	c526.a1	c526.a1.a1	SCO3248	Q9Z4Y3	Putative 3-oxoacyl-[acyl carrier protein] synthase II OS=Streptomyces coelicolor (strain ATCC BAA-471 / A3(2) / M145) OX=100226 GN=SCO3248 PE=3 SV=1	-154.199	0.61576	36103.3	406	174	174	17	17	23	16	1.4375	26.3842	1	12
c527	c527.a1	c527.a1.a1	SCO3877	Q7AKL1	Putative 6-phosphogluconate dehydrogenase OS=Streptomyces coelicolor (strain ATCC BAA-471 / A3(2) / M145) OX=100226 GN=SCO3877 PE=4 SV=1	-136.517	0.70447	29093.4	291	171	141	16	13	21	14	1.5	30.6228	1	12
c527	c527.a2	c527.a2.a1	SCO6658	O88014	6-phosphogluconate dehydrogenase OS=Streptomyces coelicolor (strain ATCC BAA-471 / A3(2) / M145) OX=100226 GN=SCO6658 PE=4 SV=1	-64.3041	0.45051	29870.9	293	62	32	9	6	10	13	0.769231	4.87802	1	12
c528	c528.a1	c528.a1.a1	SCO3895	Q9X8T1	Putative membrane protein OS=Streptomyces coelicolor (strain ATCC BAA-471 / A3(2) / M145) OX=100226 GN=SCO3895 PE=4 SV=1	-120.457	0.33799	75589.2	787	170	170	17	17	19	24	0.791667	5.18966	1	12
c529	c529.a1	c529.a1.a1	SCO4423	P54741	Serine/threonine-protein kinase AfsK OS=Streptomyces coelicolor (strain ATCC BAA-471 / A3(2) / M145) OX=100226 GN=afsK PE=1 SV=2	-158.922	0.34543	75140.1	799	168	168	17	17	19	27	0.703704	4.0548	1	12
c530	c530.a1	c530.a1.a1	SCO1623	Q9RJ78	Uncharacterized protein OS=Streptomyces coelicolor (strain ATCC BAA-471 / A3(2) / M145) OX=100226 GN=SCO1623 PE=4 SV=1	-127.301	0.625	28906.4	280	168	167	14	13	21	15	1.4	24.1189	1	12
c530	c530.a2	c530.a2.a1	SCO1666	Q9ADA1	Putative phosphatase OS=Streptomyces coelicolor (strain ATCC BAA-471 / A3(2) / M145) OX=100226 GN=SCO1666 PE=4 SV=1	-68.681	0.4693	22292.3	228	64	63	8	7	8	11	0.727273	4.3367	1	12
c531	c531.a1	c531.a1.a1	SCO0315	Q9RL03	Putative decarboxylase OS=Streptomyces coelicolor (strain ATCC BAA-471 / A3(2) / M145) OX=100226 GN=SCO0315 PE=3 SV=1	-147.703	0.59956	41974.4	452	167	167	17	17	18	18	1	9	1	12
c532	c532.a1	c532.a1.a1	SCO2593	Q9L1I3	Uncharacterized protein OS=Streptomyces coelicolor (strain ATCC BAA-471 / A3(2) / M145) OX=100226 GN=SCO2593 PE=4 SV=1	-116.666	0.41337	33466.6	329	159	159	15	15	19	14	1.35714	21.7585	1	12
c533	c533.a1	c533.a1.a1	SCO4913	Q9AD84	Putative aldehyde dehydrogenase OS=Streptomyces coelicolor (strain ATCC BAA-471 / A3(2) / M145) OX=100226 GN=SCO4913 PE=4 SV=1	-138.949	0.47917	46322.9	480	156	156	17	17	21	18	1.16667	13.678	1	12
c534	c534.a1	c534.a1.a1	SCO3893	Q9X8S9	Uncharacterized protein OS=Streptomyces coelicolor (strain ATCC BAA-471 / A3(2) / M145) OX=100226 GN=SCO3893 PE=4 SV=1	-148.598	0.4476	55358.9	563	147	147	17	17	18	23	0.782609	5.0619	1	12
c535	c535.a1	c535.a1.a1	SCO3834	Q9XA30	Putative 3-Hydroxyacyl-CoA dehydrogenase OS=Streptomyces coelicolor (strain ATCC BAA-471 / A3(2) / M145) OX=100226 GN=SCO3834 PE=4 SV=1	-152.17	0.49405	47640.5	504	147	147	16	16	19	17	1.11765	12.1113	1	12
c536	c536.a1	c536.a1.a1	SCO5796	O69972	GTPase HflX OS=Streptomyces coelicolor (strain ATCC BAA-471 / A3(2) / M145) OX=100226 GN=hflX PE=3 SV=1	-137.22	0.4507	50708.6	497	145	145	17	17	19	17	1.11765	12.1113	1	12
c537	c537.a1	c537.a1.a1	SCO2616	Q8CJZ0	Putative membrane protein OS=Streptomyces coelicolor (strain ATCC BAA-471 / A3(2) / M145) OX=100226 GN=SCO2616 PE=4 SV=1	-150.737	0.37612	32525.8	335	144	144	16	16	22	9	2.44444	277.256	1	12
c538	c538.a1	c538.a1.a1	SCO5662	O86737	Aminodeoxyfutalosine deaminase OS=Streptomyces coelicolor (strain ATCC BAA-471 / A3(2) / M145) OX=100226 GN=SCO5662 PE=1 SV=1	-143.504	0.52196	38780.8	387	143	143	16	16	20	16	1.25	16.7828	1	12
c539	c539.a1	c539.a1.a1	SCO0797	Q9RD80	Putative integral membrane protein OS=Streptomyces coelicolor (strain ATCC BAA-471 / A3(2) / M145) OX=100226 GN=SCO0797 PE=4 SV=1	-110.001	0.49143	34989.7	350	141	141	16	16	17	15	1.13333	12.5936	1	12
c540	c540.a1	c540.a1.a1	SCO3941	Q7AKK9	Putative serine/threonineprotein kinase OS=Streptomyces coelicolor (strain ATCC BAA-471 / A3(2) / M145) OX=100226 GN=SCO3941 PE=4 SV=1	-142.154	0.54348	36804	368	140	140	17	17	20	13	1.53846	33.5511	1	12
c541	c541.a1	c541.a1.a1	SCO1964	Q9Z502	Putative export associated protein OS=Streptomyces coelicolor (strain ATCC BAA-471 / A3(2) / M145) OX=100226 GN=SCO1964 PE=4 SV=1	-144.524	0.44858	62152.8	671	140	140	17	17	18	21	0.857143	6.19686	1	12
c542	c542.a1	c542.a1.a1	SCO1938	Q9XAB8	Uncharacterized protein OS=Streptomyces coelicolor (strain ATCC BAA-471 / A3(2) / M145) OX=100226 GN=SCO1938 PE=4 SV=1	-129.505	0.50427	33960.7	351	138	122	16	14	18	11	1.63636	42.2876	1	12
c542	c542.a2	c542.a2.a1	SCO2175	Q9S2R1	Nicotinate-nucleotide--dimethylbenzimidazole phosphoribosyltransferase OS=Streptomyces coelicolor (strain ATCC BAA-471 / A3(2) / M145) OX=100226 GN=cobT PE=3 SV=1	-92.6851	0.45658	33021.2	357	119	110	11	10	15	12	1.25	16.7828	1	12
c542	c542.a3	c542.a3.a1	SCO6660	O88016	Uncharacterized protein OS=Streptomyces coelicolor (strain ATCC BAA-471 / A3(2) / M145) OX=100226 GN=SCO6660 PE=4 SV=1	-61.0608	0.43408	31055.4	311	42	35	8	7	9	11	0.818182	5.57933	1	12
c542	c542.a4	c542.a4.a1	SCO5678	Q9KYT7	Putative regulatory protein OS=Streptomyces coelicolor (strain ATCC BAA-471 / A3(2) / M145) OX=100226 GN=SCO5678 PE=4 SV=1	-19.6271	0.10326	49312.8	552	22	13	3	2	3	21	0.142857	0.389495	1	12
c543	c543.a1	c543.a1.a1	SCO4490	Q9KYP3	Putative decarboxylase SCD69.10 OS=Streptomyces coelicolor (strain ATCC BAA-471 / A3(2) / M145) OX=100226 GN=SCO4490 PE=3 SV=1	-125.802	0.49485	51518.5	485	135	135	16	16	18	20	0.9	6.94328	1	12
c544	c544.a1	c544.a1.a1	SCO4683	Q9L0F9	Glutamate dehydrogenase OS=Streptomyces coelicolor (strain ATCC BAA-471 / A3(2) / M145) OX=100226 GN=SCO4683 PE=3 SV=1	-136.464	0.57918	45614.9	461	135	135	17	17	18	20	0.9	6.94328	1	12
c545	c545.a1	c545.a1.a1	SCO4890	Q9AK36	Thymidine phosphorylase OS=Streptomyces coelicolor (strain ATCC BAA-471 / A3(2) / M145) OX=100226 GN=SCO4890 PE=3 SV=1	-124.754	0.43794	39411.2	427	133	133	15	15	20	19	1.05263	10.2884	1	12
c546	c546.a1	c546.a1.a1	SCO3146	Q9K3R8	Putative secreted protein OS=Streptomyces coelicolor (strain ATCC BAA-471 / A3(2) / M145) OX=100226 GN=SCO3146 PE=4 SV=1	-119.622	0.40612	47835.6	490	133	133	15	15	18	20	0.9	6.94328	1	12
c547	c547.a1	c547.a1.a1	SCO4837	Q9KZA9	Serine hydroxymethyltransferase OS=Streptomyces coelicolor (strain ATCC BAA-471 / A3(2) / M145) OX=100226 GN=glyA PE=3 SV=1	-159.618	0.53222	46500.6	481	129	129	16	16	18	22	0.818182	5.57933	1	12
c548	c548.a1	c548.a1.a1	SCO4067	Q9RKL5	DNA polymerase III subunit gamma/tau OS=Streptomyces coelicolor (strain ATCC BAA-471 / A3(2) / M145) OX=100226 GN=dnaX PE=3 SV=1	-119.263	0.34184	69529.4	784	125	125	17	17	18	23	0.782609	5.0619	1	12
c549	c549.a1	c549.a1.a1	SCO1144	Q9EWY2	Putative ABC transporter ATP-binding protein OS=Streptomyces coelicolor (strain ATCC BAA-471 / A3(2) / M145) OX=100226 GN=SCO1144 PE=4 SV=1	-150.93	0.365	59766	600	121	121	17	17	19	24	0.791667	5.18966	1	12
c550	c550.a1	c550.a1.a1	SCO5249	Q9F3L5	Putative nucleotide-binding protein OS=Streptomyces coelicolor (strain ATCC BAA-471 / A3(2) / M145) OX=100226 GN=SCO5249 PE=4 SV=1	-150.797	0.47222	49319.3	468	118	118	17	17	20	23	0.869565	6.40568	1	12
c551	c551.a1	c551.a1.a1	SCO1631	Q9RJ70	Putative helicase OS=Streptomyces coelicolor (strain ATCC BAA-471 / A3(2) / M145) OX=100226 GN=SCO1631 PE=4 SV=1	-133.507	0.26105	98232.6	950	118	118	17	17	19	41	0.463415	1.9068	1	12
c552	c552.a1	c552.a1.a1	SCO6636	O86683	Bacteriophage (PhiC31) resistance gene pglZ OS=Streptomyces coelicolor (strain ATCC BAA-471 / A3(2) / M145) OX=100226 GN=SCO6636 PE=4 SV=1	-155.766	0.32136	93049.6	974	116	116	17	17	17	38	0.447368	1.80136	1	12
c553	c553.a1	c553.a1.a1	SCO5028	Q9FBP8	Putative ATP-binding protein OS=Streptomyces coelicolor (strain ATCC BAA-471 / A3(2) / M145) OX=100226 GN=SCO5028 PE=4 SV=1	-145.141	0.54195	45447.1	441	113	113	17	17	20	20	1	9	1	12
c554	c554.a1	c554.a1.a1	SCO6280	Q93S09	Putative regulatory protein OS=Streptomyces coelicolor (strain ATCC BAA-471 / A3(2) / M145) OX=100226 GN=SCO6280 PE=4 SV=1	-140.947	0.44199	51319	543	93	93	15	15	19	19	1	9	1	8
c555	c555.a1	c555.a1.a1	SCO2785	Q9L069	Uncharacterized protein OS=Streptomyces coelicolor (strain ATCC BAA-471 / A3(2) / M145) OX=100226 GN=SCO2785 PE=4 SV=1	-120.879	0.37983	61717.2	595	84	84	15	15	18	30	0.6	2.98107	1	12
c556	c556.a1	c556.a1.a1	SCO6819	Q9L213	3-phosphoshikimate 1-carboxyvinyltransferase 2 OS=Streptomyces coelicolor (strain ATCC BAA-471 / A3(2) / M145) OX=100226 GN=aroA2 PE=3 SV=1	-139.361	0.66818	43303.9	440	77	77	17	17	20	16	1.25	16.7828	1	11
c557	c557.a1	c557.a1.a1	SCO6096	Q9ADG7	Putative lipoprotein OS=Streptomyces coelicolor (strain ATCC BAA-471 / A3(2) / M145) OX=100226 GN=SCO6096 PE=4 SV=1	-123.846	0.67847	34837.3	367	69	69	17	17	17	15	1.13333	12.5936	1	10
c558	c558.a1	c558.a1.a1	SCO5032	Q9FBP5	Alkyl hydroperoxide reductase OS=Streptomyces coelicolor (strain ATCC BAA-471 / A3(2) / M145) OX=100226 GN=SCO5032 PE=4 SV=1	-131.536	0.67391	19789.6	184	406	406	14	14	24	11	2.18182	150.991	1	12
c559	c559.a1	c559.a1.a1	SCO1082	Q9K417	Putative electron transfer flavoprotein, beta subunit OS=Streptomyces coelicolor (strain ATCC BAA-471 / A3(2) / M145) OX=100226 GN=SCO1082 PE=4 SV=1	-166.594	0.69084	25743.9	262	396	396	15	15	23	7	3.28571	1929.7	1	12
c560	c560.a1	c560.a1.a1	SCO4706	Q9L0D6	30S ribosomal protein S19 OS=Streptomyces coelicolor (strain ATCC BAA-471 / A3(2) / M145) OX=100226 GN=rpsS PE=3 SV=1	-112.633	0.58065	10353.5	93	359	359	11	11	23	5	4.6	39809.7	1	12
c561	c561.a1	c561.a1.a1	SCO4199	Q9FCH0	Uncharacterized protein OS=Streptomyces coelicolor (strain ATCC BAA-471 / A3(2) / M145) OX=100226 GN=SCO4199 PE=4 SV=1	-141.361	0.60094	19739.5	213	298	298	15	15	22	7	3.14286	1388.5	1	12
c562	c562.a1	c562.a1.a1	SCO4734	Q53874	50S ribosomal protein L13 OS=Streptomyces coelicolor (strain ATCC BAA-471 / A3(2) / M145) OX=100226 GN=rplM PE=3 SV=1	-122.837	0.59864	15656.3	147	297	297	15	15	26	7	3.71429	5178.47	1	12
c563	c563.a1	c563.a1.a1	SCO0608	Q9RJN6	Putative regulatory protein OS=Streptomyces coelicolor (strain ATCC BAA-471 / A3(2) / M145) OX=100226 GN=SCO0608 PE=4 SV=1	-139.29	0.66438	26164.7	292	278	278	13	13	23	10	2.3	198.526	1	12
c564	c564.a1	c564.a1.a1	SCO4087	Q7AKK2	Phosphoribosylformylglycinamidine cyclo-ligase OS=Streptomyces coelicolor (strain ATCC BAA-471 / A3(2) / M145) OX=100226 GN=purM PE=3 SV=1	-192.441	0.63662	33400.9	355	261	261	15	15	24	12	2	99	1	12
c565	c565.a1	c565.a1.a1	SCO6278	Q93S11	Putative integral membrane transport protein OS=Streptomyces coelicolor (strain ATCC BAA-471 / A3(2) / M145) OX=100226 GN=SCO6278 PE=4 SV=1	-137.587	0.24678	48733.4	543	271	271	12	12	22	9	2.44444	277.256	1	9
c566	c566.a1	c566.a1.a1	SCO5744	O86841	4-hydroxy-tetrahydrodipicolinate synthase 2 OS=Streptomyces coelicolor (strain ATCC BAA-471 / A3(2) / M145) OX=100226 GN=dapA2 PE=3 SV=1	-139.556	0.58528	28242.8	299	236	236	14	14	21	8	2.625	420.697	1	12
c567	c567.a1	c567.a1.a1	SCO0741	Q9EWT0	Putative oxidoreductase OS=Streptomyces coelicolor (strain ATCC BAA-471 / A3(2) / M145) OX=100226 GN=SCO0741 PE=3 SV=1	-139.029	0.44199	35084.8	362	232	232	14	14	20	17	1.17647	14.0131	1	12
c568	c568.a1	c568.a1.a1	SCO1907	Q9X9W5	Uncharacterized protein OS=Streptomyces coelicolor (strain ATCC BAA-471 / A3(2) / M145) OX=100226 GN=SCO1907 PE=4 SV=1	-135.168	0.44842	44234.2	475	232	232	14	14	18	11	1.63636	42.2876	1	12
c569	c569.a1	c569.a1.a1	SCO6265	Q7AKF1	Gamma-butyrolactone binding protein OS=Streptomyces coelicolor (strain ATCC BAA-471 / A3(2) / M145) OX=100226 GN=SCO6265 PE=4 SV=1	-142.294	0.72093	21928.6	215	227	227	14	14	22	8	2.75	561.341	1	12
c570	c570.a1	c570.a1.a1	SCO1294	Q93IX6	Putative cystathionine gamma-synthase OS=Streptomyces coelicolor (strain ATCC BAA-471 / A3(2) / M145) OX=100226 GN=SCO1294 PE=3 SV=1	-156.502	0.44226	37438.5	407	226	226	15	15	22	11	2	99	1	12
c571	c571.a1	c571.a1.a1	SCO4718	P46788	50S ribosomal protein L18 OS=Streptomyces coelicolor (strain ATCC BAA-471 / A3(2) / M145) OX=100226 GN=rplR PE=3 SV=3	-127.151	0.74016	11865.5	127	221	221	15	15	24	4	6	999999	1	12
c572	c572.a1	c572.a1.a1	SCO2158	Q9X816	Putative kinase OS=Streptomyces coelicolor (strain ATCC BAA-471 / A3(2) / M145) OX=100226 GN=SCO2158 PE=4 SV=1	-161.701	0.61538	34101	338	218	218	15	15	17	15	1.13333	12.5936	1	12
c573	c573.a1	c573.a1.a1	SCO2988	Q9L047	UDP-glucose 4-epimerase OS=Streptomyces coelicolor (strain ATCC BAA-471 / A3(2) / M145) OX=100226 GN=SCO2988 PE=3 SV=1	-160.865	0.55828	31250.8	326	212	212	14	14	21	12	1.75	55.2341	1	12
c574	c574.a1	c574.a1.a1	SCO6753	Q9WW65	Putative nucleotide sugar-1-phosphate transferase OS=Streptomyces coelicolor (strain ATCC BAA-471 / A3(2) / M145) OX=100226 GN=SCO6753 PE=4 SV=1	-155.419	0.6	25385.1	250	200	200	15	15	26	10	2.6	397.107	1	12
c575	c575.a1	c575.a1.a1	SCO3319	Q9WX15	Glutamyl-tRNA reductase OS=Streptomyces coelicolor (strain ATCC BAA-471 / A3(2) / M145) OX=100226 GN=hemA PE=3 SV=1	-157.999	0.4062	53137.4	581	197	197	16	16	20	26	0.769231	4.87802	1	12
c576	c576.a1	c576.a1.a1	SCO4352	Q9F2Z5	Putative oxidoreductase OS=Streptomyces coelicolor (strain ATCC BAA-471 / A3(2) / M145) OX=100226 GN=SCO4352 PE=4 SV=1	-143.965	0.48182	33750.2	330	197	197	15	15	23	10	2.3	198.526	1	12
c577	c577.a1	c577.a1.a1	SCO7404	Q9L173	Uncharacterized protein OS=Streptomyces coelicolor (strain ATCC BAA-471 / A3(2) / M145) OX=100226 GN=SCO7404 PE=4 SV=1	-151.026	0.8327	26022.4	263	196	172	15	13	21	5	4.2	15847.9	1	12
c577	c577.a2	c577.a2.a1	SCO6536	O86718	Uncharacterized protein OS=Streptomyces coelicolor (strain ATCC BAA-471 / A3(2) / M145) OX=100226 GN=SCO6536 PE=4 SV=1	-47.2828	0.44649	26624.8	271	48	36	8	7	9	8	1.125	12.3352	1	12
c577	c577.a3	c577.a3.a1	SCO6607	O86541	Uncharacterized protein OS=Streptomyces coelicolor (strain ATCC BAA-471 / A3(2) / M145) OX=100226 GN=SCO6607 PE=4 SV=1	-14.5217	0.22222	26868.9	261	21	9	3	2	3	10	0.3	0.995262	1	12
c578	c578.a1	c578.a1.a1	SCO3227	Q8CJX3	Putative aminotransferase OS=Streptomyces coelicolor (strain ATCC BAA-471 / A3(2) / M145) OX=100226 GN=SCO3227 PE=4 SV=1	-145.716	0.57432	44125.7	444	195	195	15	15	21	14	1.5	30.6228	1	12
c579	c579.a1	c579.a1.a1	SCO2634	Q9L201	Uncharacterized protein OS=Streptomyces coelicolor (strain ATCC BAA-471 / A3(2) / M145) OX=100226 GN=SCO2634 PE=4 SV=1	-165.625	0.73611	22550.4	216	189	189	15	15	27	7	3.85714	7195.86	1	12
c580	c580.a1	c580.a1.a1	SCO1170	Q9RK00	Xylulose kinase OS=Streptomyces coelicolor (strain ATCC BAA-471 / A3(2) / M145) OX=100226 GN=xylB PE=3 SV=2	-146.482	0.48233	44110.7	481	179	179	16	16	18	24	0.75	4.62341	1	12
c581	c581.a1	c581.a1.a1	SCO5243	Q9RIT0	RNA polymerase sigma factor OS=Streptomyces coelicolor (strain ATCC BAA-471 / A3(2) / M145) OX=100226 GN=sigH PE=3 SV=1	-145.382	0.49307	37814.4	361	178	178	16	16	18	10	1.8	62.0957	1	12
c582	c582.a1	c582.a1.a1	SCO6341	O86610	Putative exonuclease OS=Streptomyces coelicolor (strain ATCC BAA-471 / A3(2) / M145) OX=100226 GN=SCO6341 PE=4 SV=1	-131.301	0.7529	25998	259	175	175	16	16	19	17	1.11765	12.1113	1	12
c583	c583.a1	c583.a1.a1	SCO5195	Q9FCJ3	Uncharacterized protein OS=Streptomyces coelicolor (strain ATCC BAA-471 / A3(2) / M145) OX=100226 GN=SCO5195 PE=4 SV=1	-136.039	0.31849	54957.4	584	164	164	14	14	18	14	1.28571	18.307	1	12
c584	c584.a1	c584.a1.a1	SCO1600	O88060	Translation initiation factor IF-3 OS=Streptomyces coelicolor (strain ATCC BAA-471 / A3(2) / M145) OX=100226 GN=infC PE=3 SV=1	-97.4845	0.57143	22021.4	217	165	165	12	12	21	8	2.625	420.697	1	12
c585	c585.a1	c585.a1.a1	SCO3239	Q9Z4Z2	Uncharacterized protein OS=Streptomyces coelicolor (strain ATCC BAA-471 / A3(2) / M145) OX=100226 GN=SCO3239 PE=4 SV=1	-163.493	0.64014	29717.8	289	145	145	15	15	19	16	1.1875	14.3993	1	12
c586	c586.a1	c586.a1.a1	SCO4474	Q9F2R5	Putative integral membrane protein OS=Streptomyces coelicolor (strain ATCC BAA-471 / A3(2) / M145) OX=100226 GN=SCO4474 PE=4 SV=1	-133.958	0.40418	57470.4	574	133	133	16	16	18	19	0.947368	7.85867	1	12
c587	c587.a1	c587.a1.a1	SCO2847	Q9RDA4	Putative oxidoreductase OS=Streptomyces coelicolor (strain ATCC BAA-471 / A3(2) / M145) OX=100226 GN=SCO2847 PE=4 SV=1	-143.801	0.58611	34173.8	360	128	128	16	16	18	15	1.2	14.8489	1	12
c588	c588.a1	c588.a1.a1	SCO3018	Q9KYW3	Putative regulatory protein OS=Streptomyces coelicolor (strain ATCC BAA-471 / A3(2) / M145) OX=100226 GN=SCO3018 PE=4 SV=1	-136.199	0.74164	31726.7	329	125	125	16	16	17	14	1.21429	15.3789	1	12
c589	c589.a1	c589.a1.a1	SCO6060	Q9X827	UDP-N-acetylmuramate--L-alanine ligase OS=Streptomyces coelicolor (strain ATCC BAA-471 / A3(2) / M145) OX=100226 GN=murC PE=3 SV=1	-126.719	0.48701	41779.4	462	123	123	16	16	19	17	1.11765	12.1113	1	12
c590	c590.a1	c590.a1.a1	SCO3963	Q9ZBW9	Deferrochelatase/peroxidase OS=Streptomyces coelicolor (strain ATCC BAA-471 / A3(2) / M145) OX=100226 GN=SCO3963 PE=1 SV=1	-139.827	0.53258	42591.2	445	121	121	15	15	18	21	0.857143	6.19686	1	12
c591	c591.a1	c591.a1.a1	SCO3580	Q8CJW2	Putative transpeptidase OS=Streptomyces coelicolor (strain ATCC BAA-471 / A3(2) / M145) OX=100226 GN=SCO3580 PE=4 SV=1	-148.013	0.30952	74550.5	756	119	119	16	16	17	28	0.607143	3.04709	1	12
c592	c592.a1	c592.a1.a1	SCO3407	Q9X8I7	Uncharacterized protein OS=Streptomyces coelicolor (strain ATCC BAA-471 / A3(2) / M145) OX=100226 GN=SCO3407 PE=4 SV=1	-117.837	0.512	38589	375	119	119	16	16	18	18	1	9	1	12
c593	c593.a1	c593.a1.a1	SCO1959	Q9Z506	Uncharacterized protein OS=Streptomyces coelicolor (strain ATCC BAA-471 / A3(2) / M145) OX=100226 GN=SCO1959 PE=4 SV=1	-114.419	0.76316	22311.2	228	119	119	14	14	18	10	1.8	62.0957	1	12
c594	c594.a1	c594.a1.a1	SCO6098	Q9ADG5	Sulfate adenylyltransferase OS=Streptomyces coelicolor (strain ATCC BAA-471 / A3(2) / M145) OX=100226 GN=SCO6098 PE=3 SV=1	-111.46	0.62821	33245.8	312	115	115	15	15	21	16	1.3125	19.5353	1	12
c595	c595.a1	c595.a1.a1	SCO4548	Q8CJT3	Putative integral membrane protein OS=Streptomyces coelicolor (strain ATCC BAA-471 / A3(2) / M145) OX=100226 GN=SCO4548 PE=4 SV=1	-129.483	0.31537	95578.4	1002	113	113	16	16	17	28	0.607143	3.04709	1	12
c596	c596.a1	c596.a1.a1	SCO0204	Q9RI42	Putative luxR family two-component response regulator OS=Streptomyces coelicolor (strain ATCC BAA-471 / A3(2) / M145) OX=100226 GN=SCO0204 PE=4 SV=1	-125.74	0.59227	23843.4	233	111	111	14	14	18	9	2	99	1	12
c597	c597.a1	c597.a1.a1	SCO2014	Q9S2I9	Pyruvate kinase OS=Streptomyces coelicolor (strain ATCC BAA-471 / A3(2) / M145) OX=100226 GN=SCO2014 PE=3 SV=1	-115.801	0.4749	48295.8	478	111	111	16	16	17	25	0.68	3.7863	1	12
c598	c598.a1	c598.a1.a1	SCO5787	O69963	tRNA-2-methylthio-N(6)-dimethylallyladenosine synthase OS=Streptomyces coelicolor (strain ATCC BAA-471 / A3(2) / M145) OX=100226 GN=miaB PE=3 SV=1	-104.877	0.33861	51327	505	97	97	16	16	17	16	1.0625	10.5478	1	12
c599	c599.a1	c599.a1.a1	SCO4926	Q7AKI7	Propionyl-CoA carboxylase complex B subunit OS=Streptomyces coelicolor (strain ATCC BAA-471 / A3(2) / M145) OX=100226 GN=SCO4926 PE=4 SV=1	-117.828	0.39623	53003.7	530	95	95	15	15	16	12	1.33333	20.5443	1	12
c600	c600.a1	c600.a1.a1	SCO1132	Q9EWZ4	Putative oxidoreductase OS=Streptomyces coelicolor (strain ATCC BAA-471 / A3(2) / M145) OX=100226 GN=SCO1132 PE=4 SV=1	-132.859	0.43217	67166.1	715	93	93	16	16	19	22	0.863636	6.30527	1	12
c601	c601.a1	c601.a1.a1	SCO0731	Q9EWU0	Putative transferase OS=Streptomyces coelicolor (strain ATCC BAA-471 / A3(2) / M145) OX=100226 GN=SCO0731 PE=4 SV=1	-103.751	0.63359	37205.4	393	88	88	16	16	16	20	0.8	5.30957	1	12
c602	c602.a1	c602.a1.a1	SCO3091	Q9KZ58	Cyclopropane-fatty-acyl-phospholipid synthase OS=Streptomyces coelicolor (strain ATCC BAA-471 / A3(2) / M145) OX=100226 GN=SCO3091 PE=4 SV=1	-142.781	0.50457	44254.1	438	88	88	16	16	21	15	1.4	24.1189	1	12
c603	c603.a1	c603.a1.a1	SCO6593	O87848	Uncharacterized protein OS=Streptomyces coelicolor (strain ATCC BAA-471 / A3(2) / M145) OX=100226 GN=SCO6593 PE=4 SV=1	-136.895	0.26242	97801.3	1147	71	71	16	16	16	38	0.421053	1.63665	1	12
c604	c604.a1	c604.a1.a1	SCO7510	Q93J09	Peptidyl-prolyl cis-trans isomerase OS=Streptomyces coelicolor (strain ATCC BAA-471 / A3(2) / M145) OX=100226 GN=SCO7510 PE=3 SV=1	-129.503	0.8	17238.5	165	641	641	13	13	20	7	2.85714	718.686	1	12
c605	c605.a1	c605.a1.a1	SCO1598	O88058	50S ribosomal protein L20 OS=Streptomyces coelicolor (strain ATCC BAA-471 / A3(2) / M145) OX=100226 GN=rplT PE=3 SV=1	-125.479	0.55906	12815	127	315	315	14	14	24	6	4	9999	1	12
c606	c606.a1	c606.a1.a1	SCO4703	Q9L0D9	50S ribosomal protein L4 OS=Streptomyces coelicolor (strain ATCC BAA-471 / A3(2) / M145) OX=100226 GN=rplD PE=3 SV=1	-124.291	0.621	21923.6	219	297	297	14	14	20	7	2.85714	718.686	1	12
c607	c607.a1	c607.a1.a1	SCO0525	Q9RK84	Uncharacterized protein OS=Streptomyces coelicolor (strain ATCC BAA-471 / A3(2) / M145) OX=100226 GN=SCO0525 PE=4 SV=1	-178.867	0.82288	27241.7	271	289	289	14	14	22	11	2	99	1	12
c608	c608.a1	c608.a1.a1	SCO2618	Q9ZH58	ATP-dependent Clp protease proteolytic subunit 2 OS=Streptomyces coelicolor (strain ATCC BAA-471 / A3(2) / M145) OX=100226 GN=clpP2 PE=2 SV=2	-124.164	0.37156	22531.3	218	285	285	12	12	22	8	2.75	561.341	1	12
c609	c609.a1	c609.a1.a1	SCO3906	Q9X8U2	30S ribosomal protein S6 OS=Streptomyces coelicolor (strain ATCC BAA-471 / A3(2) / M145) OX=100226 GN=rpsF PE=3 SV=1	-90.9257	0.90625	11027.8	96	264	264	10	10	21	5	4.2	15847.9	1	12
c610	c610.a1	c610.a1.a1	SCO2726	Q9L1J1	Methylmalonic acid semialdehyde dehydrogenase OS=Streptomyces coelicolor (strain ATCC BAA-471 / A3(2) / M145) OX=100226 GN=SCO2726 PE=4 SV=1	-154.931	0.474	47781.3	500	251	251	13	13	19	19	1	9	1	12
c611	c611.a1	c611.a1.a1	SCO1517	Q9L292	Putative secreted protein OS=Streptomyces coelicolor (strain ATCC BAA-471 / A3(2) / M145) OX=100226 GN=SCO1517 PE=4 SV=1	-154.48	0.74556	16124.9	169	246	246	13	13	24	7	3.42857	2681.7	1	12
c612	c612.a1	c612.a1.a1	SCO2387	Q7AKN9	Malonyl CoA:acyl carrier protein malonyltransferase OS=Streptomyces coelicolor (strain ATCC BAA-471 / A3(2) / M145) OX=100226 GN=SCO2387 PE=4 SV=1	-122.904	0.58544	27866.6	316	231	231	13	13	19	8	2.375	236.137	1	12
c613	c613.a1	c613.a1.a1	SCO3060	Q8CJX8	N5-carboxyaminoimidazole ribonucleotide synthase OS=Streptomyces coelicolor (strain ATCC BAA-471 / A3(2) / M145) OX=100226 GN=purK PE=3 SV=1	-154.013	0.50852	41072.1	411	233	233	15	15	21	16	1.3125	19.5353	1	12
c614	c614.a1	c614.a1.a1	SCO4041	Q9AK76	Uracil phosphoribosyltransferase OS=Streptomyces coelicolor (strain ATCC BAA-471 / A3(2) / M145) OX=100226 GN=upp PE=3 SV=2	-165.435	0.80095	21487.3	211	219	219	14	14	22	12	1.83333	67.1292	1	12
c615	c615.a1	c615.a1.a1	SCO4704	Q9L0D8	50S ribosomal protein L23 OS=Streptomyces coelicolor (strain ATCC BAA-471 / A3(2) / M145) OX=100226 GN=rplW PE=3 SV=1	-113.405	0.68345	13548.4	139	215	215	15	15	17	8	2.125	132.352	1	12
c616	c616.a1	c616.a1.a1	SCO4118	Q9KYF2	Putative tetR-family transcriptional regulator OS=Streptomyces coelicolor (strain ATCC BAA-471 / A3(2) / M145) OX=100226 GN=SCO4118 PE=4 SV=1	-129.715	0.77441	25856.4	297	201	201	14	14	18	9	2	99	1	12
c617	c617.a1	c617.a1.a1	SCO5038	Q9KIM1	F42a OS=Streptomyces coelicolor (strain ATCC BAA-471 / A3(2) / M145) OX=100226 GN=f42a PE=4 SV=1	-133.231	0.5641	29989.5	312	197	197	13	13	19	14	1.35714	21.7585	1	12
c618	c618.a1	c618.a1.a1	SCO1438	Q8CK28	ATP phosphoribosyltransferase OS=Streptomyces coelicolor (strain ATCC BAA-471 / A3(2) / M145) OX=100226 GN=hisG PE=3 SV=1	-111.029	0.63509	28541.8	285	195	195	14	14	21	13	1.61538	40.2463	1	12
c619	c619.a1	c619.a1.a1	SCO4251	Q9L0P0	Putative secreted protein OS=Streptomyces coelicolor (strain ATCC BAA-471 / A3(2) / M145) OX=100226 GN=SCO4251 PE=4 SV=1	-126.685	0.82486	16989.4	177	188	188	13	13	19	8	2.375	236.137	1	12
c620	c620.a1	c620.a1.a1	SCO4469	Q9F2S0	Glutamate-1-semialdehyde 2,1-aminomutase OS=Streptomyces coelicolor (strain ATCC BAA-471 / A3(2) / M145) OX=100226 GN=hemL PE=3 SV=1	-130.398	0.45662	39700.7	438	187	187	12	12	16	10	1.6	38.8107	1	12
c621	c621.a1	c621.a1.a1	SCO2321	Q9KXJ9	Putative secreted protein OS=Streptomyces coelicolor (strain ATCC BAA-471 / A3(2) / M145) OX=100226 GN=SCO2321 PE=4 SV=1	-147.937	0.57518	36492	419	187	187	14	14	19	11	1.72727	52.367	1	12
c622	c622.a1	c622.a1.a1	SCO4701	P66337	30S ribosomal protein S10 OS=Streptomyces coelicolor (strain ATCC BAA-471 / A3(2) / M145) OX=100226 GN=rpsJ PE=3 SV=1	-95.8379	0.65686	11088	102	184	184	13	13	18	8	2.25	176.828	1	12
c623	c623.a1	c623.a1.a1	SCO5572	Q9ZBQ7	Ribonuclease 3 OS=Streptomyces coelicolor (strain ATCC BAA-471 / A3(2) / M145) OX=100226 GN=rnc PE=1 SV=2	-147.672	0.62319	26282.5	276	183	183	15	15	20	11	1.81818	64.7933	1	12
c624	c624.a1	c624.a1.a1	SCO3013	Q9KYW8	Putative two-component system response regulator OS=Streptomyces coelicolor (strain ATCC BAA-471 / A3(2) / M145) OX=100226 GN=SCO3013 PE=4 SV=1	-157.596	0.73799	23811.8	229	179	179	15	15	19	10	1.9	78.4328	1	12
c625	c625.a1	c625.a1.a1	SCO0499	Q9RK07	Putative formyltransferase OS=Streptomyces coelicolor (strain ATCC BAA-471 / A3(2) / M145) OX=100226 GN=SCO0499 PE=4 SV=1	-153.515	0.63492	33118.9	315	174	174	14	14	19	14	1.35714	21.7585	1	12
c626	c626.a1	c626.a1.a1	SCO1557	Q9L1C5	Lipoprotein OS=Streptomyces coelicolor (strain ATCC BAA-471 / A3(2) / M145) OX=100226 GN=SCO1557 PE=3 SV=1	-126.94	0.64364	26470.6	275	172	172	15	15	16	12	1.33333	20.5443	1	12
c627	c627.a1	c627.a1.a1	SCO5212	Q9K4A7	3-phosphoshikimate 1-carboxyvinyltransferase 1 OS=Streptomyces coelicolor (strain ATCC BAA-471 / A3(2) / M145) OX=100226 GN=aroA1 PE=3 SV=1	-147.035	0.60274	42412.8	438	169	169	15	15	18	17	1.05882	10.4505	1	12
c628	c628.a1	c628.a1.a1	SCO4470	Q9F2R9	Putative phosphoglycerate mutase OS=Streptomyces coelicolor (strain ATCC BAA-471 / A3(2) / M145) OX=100226 GN=SCO4470 PE=4 SV=1	-127.101	0.69099	24420.7	233	169	169	15	15	18	15	1.2	14.8489	1	12
c629	c629.a1	c629.a1.a1	SCO7324	Q9KY14	Putative regulatory protein OS=Streptomyces coelicolor (strain ATCC BAA-471 / A3(2) / M145) OX=100226 GN=SCO7324 PE=4 SV=1	-135.695	0.72575	28328	299	168	168	14	14	17	11	1.54545	34.1119	1	12
c630	c630.a1	c630.a1.a1	SCO3123	Q9K3U0	Ribose-phosphate pyrophosphokinase OS=Streptomyces coelicolor (strain ATCC BAA-471 / A3(2) / M145) OX=100226 GN=prs PE=3 SV=1	-133.933	0.40123	32549.9	324	167	167	15	15	20	12	1.66667	45.4159	1	12
c631	c631.a1	c631.a1.a1	SCO5736	O86655	30S ribosomal protein S15 OS=Streptomyces coelicolor (strain ATCC BAA-471 / A3(2) / M145) OX=100226 GN=rpsO PE=3 SV=1	-93.7382	0.67368	10215.7	95	163	163	14	14	17	4	4.25	17781.8	1	12
c632	c632.a1	c632.a1.a1	SCO0769	Q8CK46	Putative oxidoreductase OS=Streptomyces coelicolor (strain ATCC BAA-471 / A3(2) / M145) OX=100226 GN=SCO0769 PE=4 SV=1	-112.547	0.53416	33376.7	322	160	129	13	11	22	14	1.57143	36.2759	1	12
c632	c632.a2	c632.a2.a1	SCO2938	Q9L1S0	Putative oxidoreductase OS=Streptomyces coelicolor (strain ATCC BAA-471 / A3(2) / M145) OX=100226 GN=SCO2938 PE=4 SV=1	-12.4342	0.0744	33912.1	336	20	1	2	1	4	13	0.307692	1.03092	1	12
c632	c632.a3	c632.a3.a1	SCO4951	Q9ADK9	Putative aldoketoreductase OS=Streptomyces coelicolor (strain ATCC BAA-471 / A3(2) / M145) OX=100226 GN=SCO4951 PE=4 SV=1	-20.9245	0.08406	33554.3	345	13	1	2	1	2	12	0.166667	0.467799	1	12
c633	c633.a1	c633.a1.a1	SCO3028	Q9KZL6	Phosphomannomutase OS=Streptomyces coelicolor (strain ATCC BAA-471 / A3(2) / M145) OX=100226 GN=SCO3028 PE=4 SV=1	-134.866	0.39207	43537.8	454	160	160	15	15	17	11	1.54545	34.1119	1	12
c634	c634.a1	c634.a1.a1	SCO2949	Q9L1U5	UDP-N-acetylglucosamine 1-carboxyvinyltransferase OS=Streptomyces coelicolor (strain ATCC BAA-471 / A3(2) / M145) OX=100226 GN=murA PE=3 SV=1	-134.661	0.49554	45092.5	448	157	157	14	14	18	17	1.05882	10.4505	1	12
c635	c635.a1	c635.a1.a1	SCO2462	Q8CJZ5	Putative sugar kinase OS=Streptomyces coelicolor (strain ATCC BAA-471 / A3(2) / M145) OX=100226 GN=SCO2462 PE=3 SV=1	-127.906	0.42116	44014.8	482	153	153	13	13	17	13	1.30769	19.3092	1	12
c636	c636.a1	c636.a1.a1	SCO0392	Q9RJJ6	Putative methyltransferase OS=Streptomyces coelicolor (strain ATCC BAA-471 / A3(2) / M145) OX=100226 GN=SCO0392 PE=4 SV=1	-132.772	0.4976	42194.5	416	152	152	15	15	19	13	1.46154	27.9427	1	12
c637	c637.a1	c637.a1.a1	SCO3545	Q9X911	Putative transferase OS=Streptomyces coelicolor (strain ATCC BAA-471 / A3(2) / M145) OX=100226 GN=SCO3545 PE=4 SV=1	-125.369	0.48317	49216.7	505	152	152	15	15	18	18	1	9	1	12
c638	c638.a1	c638.a1.a1	SCO1840	Q9RJ28	Putative ABC transporter ATP binding protein OS=Streptomyces coelicolor (strain ATCC BAA-471 / A3(2) / M145) OX=100226 GN=SCO1840 PE=4 SV=1	-137.16	0.44549	53621.3	532	151	151	15	15	19	26	0.730769	4.37984	1	12
c639	c639.a1	c639.a1.a1	SCO7536	Q9KYZ3	Putative integral membrane protein OS=Streptomyces coelicolor (strain ATCC BAA-471 / A3(2) / M145) OX=100226 GN=SCO7536 PE=4 SV=1	-138.561	0.30582	67334.5	739	147	147	14	14	16	17	0.941176	7.73326	1	12
c640	c640.a1	c640.a1.a1	SCO1453	Q9L106	Uncharacterized protein OS=Streptomyces coelicolor (strain ATCC BAA-471 / A3(2) / M145) OX=100226 GN=SCO1453 PE=4 SV=1	-125.059	0.64516	30130.7	310	142	142	15	15	18	12	1.5	30.6228	1	12
c641	c641.a1	c641.a1.a1	SCO1768	Q9S232	Pseudouridine synthase OS=Streptomyces coelicolor (strain ATCC BAA-471 / A3(2) / M145) OX=100226 GN=SCO1768 PE=3 SV=1	-129.161	0.43396	39207.1	371	140	140	14	14	17	14	1.21429	15.3789	1	12
c642	c642.a1	c642.a1.a1	SCO1816	Q8CK16	Uncharacterized protein OS=Streptomyces coelicolor (strain ATCC BAA-471 / A3(2) / M145) OX=100226 GN=SCO1816 PE=4 SV=1	-131.643	0.4714	49332.4	507	138	138	15	15	17	19	0.894737	6.8476	1	12
c643	c643.a1	c643.a1.a1	SCO1480	Q9KXR9	Uncharacterized protein OS=Streptomyces coelicolor (strain ATCC BAA-471 / A3(2) / M145) OX=100226 GN=SCO1480 PE=1 SV=1	-114.648	0.70093	10624.8	107	137	137	13	13	16	5	3.2	1583.89	1	12
c644	c644.a1	c644.a1.a1	SCO0382	Q9RJK6	UDP-glucose/GDP-mannose family dehydrogenase (Putative secreted protein) OS=Streptomyces coelicolor (strain ATCC BAA-471 / A3(2) / M145) OX=100226 GN=SCO0382 PE=3 SV=1	-125.554	0.47846	43560.4	441	137	137	15	15	19	14	1.35714	21.7585	1	12
c645	c645.a1	c645.a1.a1	SCO4228	Q8CJU3	Phosphate-specific transport system accessory protein PhoU OS=Streptomyces coelicolor (strain ATCC BAA-471 / A3(2) / M145) OX=100226 GN=SCO4228 PE=3 SV=1	-127.088	0.81223	23168	229	133	133	15	15	17	12	1.41667	25.1016	1	12
c646	c646.a1	c646.a1.a1	SCO1223	Q9FC90	Ornithine aminotransferase OS=Streptomyces coelicolor (strain ATCC BAA-471 / A3(2) / M145) OX=100226 GN=SCO1223 PE=3 SV=1	-173.446	0.59459	39043.6	407	133	133	15	15	22	15	1.46667	28.2864	1	12
c647	c647.a1	c647.a1.a1	SCO4151	Q9KZV0	Mycothiol acetyltransferase OS=Streptomyces coelicolor (strain ATCC BAA-471 / A3(2) / M145) OX=100226 GN=mshD PE=2 SV=1	-123.226	0.61812	31012.1	309	132	132	14	14	18	12	1.5	30.6228	1	12
c648	c648.a1	c648.a1.a1	SCO0911	Q9RD00	Hercynine oxygenase OS=Streptomyces coelicolor (strain ATCC BAA-471 / A3(2) / M145) OX=100226 GN=egtB PE=3 SV=1	-146.541	0.56278	45876.6	446	130	130	15	15	16	17	0.941176	7.73326	1	12
c649	c649.a1	c649.a1.a1	SCO4901	Q9AK25	Adenosine deaminase 1 OS=Streptomyces coelicolor (strain ATCC BAA-471 / A3(2) / M145) OX=100226 GN=add1 PE=3 SV=1	-123.661	0.47222	40808.4	396	126	126	14	14	17	16	1.0625	10.5478	1	12
c650	c650.a1	c650.a1.a1	SCO2554	Q9RDD7	Chaperone protein DnaJ 2 OS=Streptomyces coelicolor (strain ATCC BAA-471 / A3(2) / M145) OX=100226 GN=dnaJ2 PE=3 SV=1	-111.327	0.48148	38403.1	378	126	126	13	13	20	11	1.81818	64.7933	1	12
c651	c651.a1	c651.a1.a1	SCO2086	Q9S2W9	UDP-N-acetylmuramoylalanine--D-glutamate ligase OS=Streptomyces coelicolor (strain ATCC BAA-471 / A3(2) / M145) OX=100226 GN=murD PE=3 SV=1	-137.627	0.55626	43288.2	471	126	126	15	15	16	16	1	9	1	12
c652	c652.a1	c652.a1.a1	SCO5104	Q93IY1	Uncharacterized protein OS=Streptomyces coelicolor (strain ATCC BAA-471 / A3(2) / M145) OX=100226 GN=SCO5104 PE=4 SV=1	-142.881	0.30227	87687.7	880	121	121	15	15	15	29	0.517241	2.29034	1	12
c653	c653.a1	c653.a1.a1	SCO5694	Q9KYS1	1-deoxy-D-xylulose 5-phosphate reductoisomerase OS=Streptomyces coelicolor (strain ATCC BAA-471 / A3(2) / M145) OX=100226 GN=dxr PE=3 SV=3	-121.177	0.49043	38914.2	418	115	115	15	15	18	15	1.2	14.8489	1	12
c654	c654.a1	c654.a1.a1	SCO4829	Q9K3J1	Putative oxidoreductase OS=Streptomyces coelicolor (strain ATCC BAA-471 / A3(2) / M145) OX=100226 GN=SCO4829 PE=3 SV=1	-115.898	0.41176	52785.4	510	113	113	14	14	17	21	0.809524	5.44947	1	12
c655	c655.a1	c655.a1.a1	SCO1817	Q9RJ51	Uncharacterized protein OS=Streptomyces coelicolor (strain ATCC BAA-471 / A3(2) / M145) OX=100226 GN=SCO1817 PE=4 SV=1	-118.164	0.53664	45397.9	464	112	112	15	15	16	19	0.842105	5.95193	1	12
c656	c656.a1	c656.a1.a1	SCO1777	Q9S223	Uncharacterized protein OS=Streptomyces coelicolor (strain ATCC BAA-471 / A3(2) / M145) OX=100226 GN=SCO1777 PE=4 SV=1	-118.882	0.39706	64419.4	612	111	111	15	15	16	26	0.615385	3.12463	1	12
c657	c657.a1	c657.a1.a1	SCO2595	P95722	GTPase Obg OS=Streptomyces coelicolor (strain ATCC BAA-471 / A3(2) / M145) OX=100226 GN=obg PE=1 SV=1	-141.794	0.48326	47561.3	478	110	110	15	15	17	19	0.894737	6.8476	1	12
c658	c658.a1	c658.a1.a1	SCO2045	Q9S2U0	Uncharacterized protein OS=Streptomyces coelicolor (strain ATCC BAA-471 / A3(2) / M145) OX=100226 GN=SCO2045 PE=4 SV=1	-98.417	0.63981	21964.6	211	110	110	14	14	17	12	1.41667	25.1016	1	12
c659	c659.a1	c659.a1.a1	SCO4779	Q9L0H8	Serine/threonine protein kinase OS=Streptomyces coelicolor (strain ATCC BAA-471 / A3(2) / M145) OX=100226 GN=SCO4779 PE=4 SV=1	-126.271	0.44161	52404.9	548	108	108	14	14	16	16	1	9	1	12
c660	c660.a1	c660.a1.a1	SCO5226	Q9K496	Ribonucleoside-diphosphate reductase OS=Streptomyces coelicolor (strain ATCC BAA-471 / A3(2) / M145) OX=100226 GN=SCO5226 PE=3 SV=1	-116.665	0.25411	78323.7	791	102	102	14	14	15	32	0.46875	1.94273	1	12
c661	c661.a1	c661.a1.a1	SCO2043	Q9S2U2	Anthranilate synthase component 1 OS=Streptomyces coelicolor (strain ATCC BAA-471 / A3(2) / M145) OX=100226 GN=trpE PE=3 SV=1	-118.496	0.42032	49726.2	502	99	99	15	15	17	20	0.85	6.07946	1	12
c662	c662.a1	c662.a1.a1	SCO6041	Q8CJP6	Protoporphyrinogen oxidase OS=Streptomyces coelicolor (strain ATCC BAA-471 / A3(2) / M145) OX=100226 GN=SCO6041 PE=3 SV=1	-118.576	0.44534	44531.3	494	94	94	15	15	15	21	0.714286	4.17947	1	12
c663	c663.a1	c663.a1.a1	SCO3406	Q9X8I6	tRNA(Ile)-lysidine synthase OS=Streptomyces coelicolor (strain ATCC BAA-471 / A3(2) / M145) OX=100226 GN=tilS PE=3 SV=1	-103.837	0.52273	32011.1	352	93	93	15	15	15	16	0.9375	7.65964	1	12
c664	c664.a1	c664.a1.a1	SCO3841	Q9XA23	Uncharacterized protein OS=Streptomyces coelicolor (strain ATCC BAA-471 / A3(2) / M145) OX=100226 GN=SCO3841 PE=4 SV=1	-138.774	0.39686	46302.6	509	92	92	15	15	16	17	0.941176	7.73326	1	12
c665	c665.a1	c665.a1.a1	SCO2469	Q9S1N5	DnaG gene and flanking genes OS=Streptomyces coelicolor (strain ATCC BAA-471 / A3(2) / M145) OX=100226 GN=SCO2469 PE=4 SV=1	-135.354	0.6247	41078.1	421	91	91	15	15	18	18	1	9	1	12
c666	c666.a1	c666.a1.a1	SCO0774	Q9EWS4	Putative cytochrome P450 OS=Streptomyces coelicolor (strain ATCC BAA-471 / A3(2) / M145) OX=100226 GN=SCO0774 PE=3 SV=1	-106.709	0.39806	41336.5	412	88	88	15	15	15	14	1.07143	10.7877	1	12
c667	c667.a1	c667.a1.a1	SCO4969	Q9EWG5	Putative regulatory protein OS=Streptomyces coelicolor (strain ATCC BAA-471 / A3(2) / M145) OX=100226 GN=SCO4969 PE=4 SV=1	-152.424	0.23479	110675	1167	71	71	15	15	16	44	0.363636	1.31013	1	11
c668	c668.a1	c668.a1.a1	SCO4213	Q9FCF7	Uncharacterized protein OS=Streptomyces coelicolor (strain ATCC BAA-471 / A3(2) / M145) OX=100226 GN=SCO4213 PE=4 SV=1	-82.5553	0.38971	56777.8	544	71	71	14	14	15	22	0.681818	3.80638	1	11
c669	c669.a1	c669.a1.a1	SCO4426	P25941	Regulatory protein AfsR OS=Streptomyces coelicolor (strain ATCC BAA-471 / A3(2) / M145) OX=100226 GN=afsR PE=3 SV=2	-78.4105	0.25176	92508.9	993	63	63	14	14	16	36	0.444444	1.78256	1	12
c670	c670.a1	c670.a1.a1	SCO4252	Q9L0N9	Uncharacterized protein OS=Streptomyces coelicolor (strain ATCC BAA-471 / A3(2) / M145) OX=100226 GN=SCO4252 PE=4 SV=1	-78.6746	0.5302	15759.9	149	397	397	9	9	18	6	3	999	1	12
c671	c671.a1	c671.a1.a1	SCO1815	Q9S274	Probable 3-oxacyl-(Acyl-carrier-protein) reductase OS=Streptomyces coelicolor (strain ATCC BAA-471 / A3(2) / M145) OX=100226 GN=SCO1815 PE=1 SV=1	-117.733	0.69658	22827.9	234	318	318	11	11	22	11	2	99	1	12
c672	c672.a1	c672.a1.a1	SCO2778	Q9L075	Hydroxymethylglutaryl-CoA lyase OS=Streptomyces coelicolor (strain ATCC BAA-471 / A3(2) / M145) OX=100226 GN=SCO2778 PE=4 SV=1	-111.902	0.45426	30042.6	317	288	288	11	11	19	12	1.58333	37.3119	1	12
c673	c673.a1	c673.a1.a1	SCO3059	Q93J44	N5-carboxyaminoimidazole ribonucleotide mutase OS=Streptomyces coelicolor (strain ATCC BAA-471 / A3(2) / M145) OX=100226 GN=purE PE=3 SV=1	-121.841	0.90556	16826.7	180	228	228	10	10	22	5	4.4	25117.9	1	12
c674	c674.a1	c674.a1.a1	SCO1087	Q9K3R1	Putative aldolase OS=Streptomyces coelicolor (strain ATCC BAA-471 / A3(2) / M145) OX=100226 GN=SCO1087 PE=4 SV=1	-140.089	0.60955	35744.9	356	211	211	14	14	19	16	1.1875	14.3993	1	12
c675	c675.a1	c675.a1.a1	SCO4855	Q9KZ91	Succinate dehydrogenase iron-sulfur subunit OS=Streptomyces coelicolor (strain ATCC BAA-471 / A3(2) / M145) OX=100226 GN=SCO4855 PE=3 SV=1	-113.92	0.48249	27719.9	257	211	211	13	13	20	11	1.81818	64.7933	1	12
c676	c676.a1	c676.a1.a1	SCO4965	Q9ADK2	Transcription elongation factor GreA OS=Streptomyces coelicolor (strain ATCC BAA-471 / A3(2) / M145) OX=100226 GN=greA PE=3 SV=1	-113.206	0.67273	16482.2	165	210	210	12	12	21	6	3.5	3161.28	1	12
c677	c677.a1	c677.a1.a1	SCO5405	Q9L2B5	Putative transcriptional regulator OS=Streptomyces coelicolor (strain ATCC BAA-471 / A3(2) / M145) OX=100226 GN=SCO5405 PE=1 SV=1	-104.065	0.71519	17519.8	158	210	210	12	12	18	12	1.5	30.6228	1	12
c678	c678.a1	c678.a1.a1	SCO1494	Q9KXQ6	3-dehydroquinate synthase OS=Streptomyces coelicolor (strain ATCC BAA-471 / A3(2) / M145) OX=100226 GN=aroB PE=3 SV=1	-139.914	0.50964	34310.1	363	204	204	13	13	20	16	1.25	16.7828	1	12
c679	c679.a1	c679.a1.a1	SCO6162	Q9ZBS6	Putative two-component system response regulator OS=Streptomyces coelicolor (strain ATCC BAA-471 / A3(2) / M145) OX=100226 GN=SCO6162 PE=4 SV=1	-122.606	0.63846	25733.5	260	195	193	13	12	18	12	1.5	30.6228	1	12
c679	c679.a2	c679.a2.a1	SCO5785	O69961	Putative two-component regulator OS=Streptomyces coelicolor (strain ATCC BAA-471 / A3(2) / M145) OX=100226 GN=SCO5785 PE=4 SV=1	-7.60276	0.10046	22219.9	219	6	4	2	1	2	9	0.222222	0.668101	1	5
c680	c680.a1	c680.a1.a1	SCO4328	Q9KXM9	Putative lipoprotein OS=Streptomyces coelicolor (strain ATCC BAA-471 / A3(2) / M145) OX=100226 GN=SCO4328 PE=4 SV=1	-118.591	0.63636	15473.7	154	190	190	13	13	19	6	3.16667	1466.8	1	12
c681	c681.a1	c681.a1.a1	SCO2094	Q9S2W2	Putative regulatory protein OS=Streptomyces coelicolor (strain ATCC BAA-471 / A3(2) / M145) OX=100226 GN=SCO2094 PE=4 SV=1	-130.312	0.58457	33910.8	337	175	175	12	12	16	12	1.33333	20.5443	1	12
c682	c682.a1	c682.a1.a1	SCO1591	O88051	Putative 3-hydroxyacyl-CoA dehydrogenase OS=Streptomyces coelicolor (strain ATCC BAA-471 / A3(2) / M145) OX=100226 GN=SCO1591 PE=4 SV=1	-106.573	0.65347	30129.4	303	161	161	12	12	17	11	1.54545	34.1119	1	12
c683	c683.a1	c683.a1.a1	SCO4293	Q9KXU8	Putative threonine synthase OS=Streptomyces coelicolor (strain ATCC BAA-471 / A3(2) / M145) OX=100226 GN=SCO4293 PE=4 SV=1	-124.66	0.47897	41532.1	428	153	153	14	14	16	19	0.842105	5.95193	1	12
c684	c684.a1	c684.a1.a1	SCO2011	Q9S2J2	Putative branched chain amino acid transport ATP-binding protein OS=Streptomyces coelicolor (strain ATCC BAA-471 / A3(2) / M145) OX=100226 GN=SCO2011 PE=4 SV=1	-125.253	0.66667	29742.3	309	149	149	14	14	16	15	1.06667	10.6591	1	12
c685	c685.a1	c685.a1.a1	SCO3673	Q9X8V5	Putative iron-sulphur-binding reductase OS=Streptomyces coelicolor (strain ATCC BAA-471 / A3(2) / M145) OX=100226 GN=SCO3673 PE=4 SV=1	-125.959	0.23289	78578	760	148	148	14	14	17	25	0.68	3.7863	1	12
c686	c686.a1	c686.a1.a1	SCO2193	Q8CK04	Octanoyltransferase OS=Streptomyces coelicolor (strain ATCC BAA-471 / A3(2) / M145) OX=100226 GN=lipB PE=3 SV=1	-114.164	0.68679	28178.6	265	144	144	14	14	17	12	1.41667	25.1016	1	12
c687	c687.a1	c687.a1.a1	SCO4179	Q9K4F9	UPF0678 fatty acid-binding protein-like protein SCO4179 OS=Streptomyces coelicolor (strain ATCC BAA-471 / A3(2) / M145) OX=100226 GN=SCO4179 PE=3 SV=1	-96.3905	0.82723	20757.3	191	138	138	12	12	17	11	1.54545	34.1119	1	12
c688	c688.a1	c688.a1.a1	SCO3477	Q9RKG0	Putative dehydrogenase OS=Streptomyces coelicolor (strain ATCC BAA-471 / A3(2) / M145) OX=100226 GN=SCO3477 PE=4 SV=1	-126.083	0.5843	32026.4	344	138	138	12	12	17	15	1.13333	12.5936	1	12
c689	c689.a1	c689.a1.a1	SCO3228	Q9Z4X8	Putative glycolate oxidase OS=Streptomyces coelicolor (strain ATCC BAA-471 / A3(2) / M145) OX=100226 GN=SCO3228 PE=3 SV=1	-141.123	0.63395	33747.8	377	137	137	14	14	18	15	1.2	14.8489	1	12
c690	c690.a1	c690.a1.a1	SCO2262	Q9RKR6	Putative oxidoreductase OS=Streptomyces coelicolor (strain ATCC BAA-471 / A3(2) / M145) OX=100226 GN=SCO2262 PE=4 SV=1	-131.83	0.69456	22160.6	239	136	136	14	14	17	8	2.125	132.352	1	12
c691	c691.a1	c691.a1.a1	SCO4895	Q9AK31	Putative ECF sigma factor OS=Streptomyces coelicolor (strain ATCC BAA-471 / A3(2) / M145) OX=100226 GN=SCO4895 PE=3 SV=1	-121.026	0.56287	33246.7	334	135	135	13	13	16	11	1.45455	27.4804	1	12
c692	c692.a1	c692.a1.a1	SCO1856	Q93RX0	Putative precorrin-6Y C5,15-methyltransferase OS=Streptomyces coelicolor (strain ATCC BAA-471 / A3(2) / M145) OX=100226 GN=SCO1856 PE=4 SV=1	-141.157	0.50732	35740	410	129	129	14	14	15	16	0.9375	7.65964	1	12
c693	c693.a1	c693.a1.a1	SCO6967	Q9KZC2	Beta-ketoadipyl-CoA thiolase OS=Streptomyces coelicolor (strain ATCC BAA-471 / A3(2) / M145) OX=100226 GN=SCO6967 PE=3 SV=1	-140.525	0.52911	36924	395	128	128	14	14	15	11	1.36364	22.1013	1	12
c694	c694.a1	c694.a1.a1	SCO5216	Q7AKG9	ECF RNA polymerase sigma factor SigR OS=Streptomyces coelicolor (strain ATCC BAA-471 / A3(2) / M145) OX=100226 GN=sigR PE=1 SV=1	-114.949	0.66079	23071.3	227	121	121	13	13	16	14	1.14286	12.895	1	12
c695	c695.a1	c695.a1.a1	SCO6759	Q9X7V4	Putative phytoene synthase OS=Streptomyces coelicolor (strain ATCC BAA-471 / A3(2) / M145) OX=100226 GN=SCO6759 PE=4 SV=1	-116.869	0.59076	29482.4	303	121	121	14	14	16	16	1	9	1	12
c696	c696.a1	c696.a1.a1	SCO1024	Q9K3N6	Uncharacterized protein OS=Streptomyces coelicolor (strain ATCC BAA-471 / A3(2) / M145) OX=100226 GN=SCO1024 PE=4 SV=1	-120.222	0.27251	81013.6	833	118	118	14	14	17	34	0.5	2.16228	1	12
c697	c697.a1	c697.a1.a1	SCO5901	O54099	Uncharacterized RNA methyltransferase SCO5901 OS=Streptomyces coelicolor (strain ATCC BAA-471 / A3(2) / M145) OX=100226 GN=SCO5901 PE=3 SV=1	-109.263	0.38428	45626.5	458	117	117	14	14	15	25	0.6	2.98107	1	12
c698	c698.a1	c698.a1.a1	SCO2285	Q9RKP3	Putative oxidoreductase OS=Streptomyces coelicolor (strain ATCC BAA-471 / A3(2) / M145) OX=100226 GN=SCO2285 PE=4 SV=1	-128.299	0.60399	33500.9	351	117	117	14	14	15	13	1.15385	13.251	1	12
c699	c699.a1	c699.a1.a1	SCO7271	Q9X7S9	Putative ion channel subunit OS=Streptomyces coelicolor (strain ATCC BAA-471 / A3(2) / M145) OX=100226 GN=SCO7271 PE=4 SV=1	-135.068	0.75549	32478.7	319	117	117	14	14	16	14	1.14286	12.895	1	12
c700	c700.a1	c700.a1.a1	SCO4290	Q9KXV1	Putative possible trehalose-phosphate synthase OS=Streptomyces coelicolor (strain ATCC BAA-471 / A3(2) / M145) OX=100226 GN=SCO4290 PE=4 SV=1	-101.331	0.35931	45632.2	462	116	116	14	14	14	15	0.933333	7.57696	1	12
c701	c701.a1	c701.a1.a1	SCO3879	P27902	Chromosomal replication initiator protein DnaA OS=Streptomyces coelicolor (strain ATCC BAA-471 / A3(2) / M145) OX=100226 GN=dnaA PE=3 SV=1	-131.347	0.34756	68804.6	656	115	115	14	14	16	31	0.516129	2.28193	1	12
c702	c702.a1	c702.a1.a1	SCO3727	Q9L0X7	Putative stress response protein OS=Streptomyces coelicolor (strain ATCC BAA-471 / A3(2) / M145) OX=100226 GN=SCO3727 PE=4 SV=1	-116.063	0.81959	18894.6	194	115	115	11	11	17	4	4.25	17781.8	1	12
c703	c703.a1	c703.a1.a1	SCO0462	Q9RJH2	2-dehydropantoate 2-reductase OS=Streptomyces coelicolor (strain ATCC BAA-471 / A3(2) / M145) OX=100226 GN=SCO0462 PE=3 SV=1	-109.991	0.57282	29897.7	309	111	111	14	14	18	14	1.28571	18.307	1	12
c704	c704.a1	c704.a1.a1	SCO3546	Q9X912	Putative small secreted protein OS=Streptomyces coelicolor (strain ATCC BAA-471 / A3(2) / M145) OX=100226 GN=SCO3546 PE=4 SV=1	-122.534	0.55612	18223	196	106	106	14	14	16	10	1.6	38.8107	1	12
c705	c705.a1	c705.a1.a1	SCO5232	Q9K491	Putative sugar transporter sugar binding protein OS=Streptomyces coelicolor (strain ATCC BAA-471 / A3(2) / M145) OX=100226 GN=SCO5232 PE=4 SV=1	-111.476	0.50588	41143.9	425	103	103	14	14	14	13	1.07692	10.9378	1	12
c706	c706.a1	c706.a1.a1	SCO1622	Q9RJ79	5'-3' exonuclease OS=Streptomyces coelicolor (strain ATCC BAA-471 / A3(2) / M145) OX=100226 GN=SCO1622 PE=3 SV=1	-99.5671	0.701	28841.2	301	99	99	14	14	15	15	1	9	1	12
c707	c707.a1	c707.a1.a1	SCO6736	Q9X7P2	Putative metallopeptidase OS=Streptomyces coelicolor (strain ATCC BAA-471 / A3(2) / M145) OX=100226 GN=SCO6736 PE=4 SV=1	-110.047	0.44269	50192.8	506	92	92	13	13	17	13	1.30769	19.3092	1	12
c708	c708.a1	c708.a1.a1	SCO5975	Q93JF2	Arginine deiminase OS=Streptomyces coelicolor (strain ATCC BAA-471 / A3(2) / M145) OX=100226 GN=arcA PE=3 SV=1	-119.149	0.41388	43721	418	88	88	13	13	14	22	0.636364	3.32876	1	12
c709	c709.a1	c709.a1.a1	SCO2064	Q9Z618	DNA polymerase III subunit alpha OS=Streptomyces coelicolor (strain ATCC BAA-471 / A3(2) / M145) OX=100226 GN=dnaE PE=3 SV=1	-112.298	0.17642	123822	1179	86	86	14	14	15	46	0.326087	1.11879	1	12
c710	c710.a1	c710.a1.a1	SCO6292	Q93RY0	Putative dihydropicolinate synthase OS=Streptomyces coelicolor (strain ATCC BAA-471 / A3(2) / M145) OX=100226 GN=SCO6292 PE=3 SV=1	-87.2579	0.50336	29363.8	298	86	86	14	14	15	16	0.9375	7.65964	1	12
c711	c711.a1	c711.a1.a1	SCO6769	Q9X7W4	Probable aminotransferase OS=Streptomyces coelicolor (strain ATCC BAA-471 / A3(2) / M145) OX=100226 GN=SCO6769 PE=3 SV=1	-143.149	0.45336	46605.2	461	86	86	14	14	14	21	0.666667	3.64159	1	12
c712	c712.a1	c712.a1.a1	SCO2665	Q9L256	Uncharacterized protein OS=Streptomyces coelicolor (strain ATCC BAA-471 / A3(2) / M145) OX=100226 GN=SCO2665 PE=4 SV=1	-100.563	0.46396	43599.9	444	82	82	14	14	16	20	0.8	5.30957	1	12
c713	c713.a1	c713.a1.a1	SCO0401	Q9RJI7	Putative aminotransferase OS=Streptomyces coelicolor (strain ATCC BAA-471 / A3(2) / M145) OX=100226 GN=SCO0401 PE=3 SV=1	-120.797	0.44671	42205.4	441	81	81	14	14	19	16	1.1875	14.3993	1	12
c714	c714.a1	c714.a1.a1	SCO6517	O86699	UvrA-like protein OS=Streptomyces coelicolor (strain ATCC BAA-471 / A3(2) / M145) OX=100226 GN=SCO6517 PE=4 SV=1	-111.487	0.27513	79520.7	796	80	80	14	14	14	26	0.538462	2.45511	1	12
c715	c715.a1	c715.a1.a1	SCO2849	Q9RDA2	Uncharacterized protein OS=Streptomyces coelicolor (strain ATCC BAA-471 / A3(2) / M145) OX=100226 GN=SCO2849 PE=4 SV=1	-119.879	0.63793	28021.4	290	77	77	14	14	16	13	1.23077	16.0125	1	12
c716	c716.a1	c716.a1.a1	SCO6469	Q9ZBK5	Putative acyl-CoA dehydrogenase OS=Streptomyces coelicolor (strain ATCC BAA-471 / A3(2) / M145) OX=100226 GN=SCO6469 PE=3 SV=1	-94.1587	0.43641	41872.1	401	72	72	14	14	15	23	0.652174	3.48925	1	12
c717	c717.a1	c717.a1.a1	SCO4567	Q9XAQ9	NADH-quinone oxidoreductase subunit F OS=Streptomyces coelicolor (strain ATCC BAA-471 / A3(2) / M145) OX=100226 GN=nuoF PE=3 SV=1	-84.5491	0.36526	45762.7	449	70	70	13	13	15	16	0.9375	7.65964	1	12
c718	c718.a1	c718.a1.a1	SCO5039	Q9FBN9	Putative penicillin-binding protein OS=Streptomyces coelicolor (strain ATCC BAA-471 / A3(2) / M145) OX=100226 GN=SCO5039 PE=4 SV=1	-106.932	0.35894	71485.1	716	69	69	14	14	15	20	0.75	4.62341	1	12
c719	c719.a1	c719.a1.a1	SCO5897	O54095	Putative oxidase OS=Streptomyces coelicolor (strain ATCC BAA-471 / A3(2) / M145) OX=100226 GN=SCO5897 PE=4 SV=1	-100.227	0.38228	42336	395	68	68	13	13	15	16	0.9375	7.65964	1	12
c720	c720.a1	c720.a1.a1	SCO7036	P24532	Argininosuccinate synthase OS=Streptomyces coelicolor (strain ATCC BAA-471 / A3(2) / M145) OX=100226 GN=argG PE=3 SV=4	-113.217	0.48233	48258.9	481	67	67	14	14	15	23	0.652174	3.48925	1	12
c721	c721.a1	c721.a1.a1	SCO7629	Q7AKC7	Probable starvation sensing protein OS=Streptomyces coelicolor (strain ATCC BAA-471 / A3(2) / M145) OX=100226 GN=SCO7629 PE=3 SV=1	-103.507	0.52785	41626	413	67	67	14	14	14	21	0.666667	3.64159	1	12
c722	c722.a1	c722.a1.a1	SCO4587	Q9F2X4	Uncharacterized protein OS=Streptomyces coelicolor (strain ATCC BAA-471 / A3(2) / M145) OX=100226 GN=SCO4587 PE=4 SV=1	-102.84	0.64	20474.5	200	56	56	13	13	20	10	2	99	1	4
c723	c723.a1	c723.a1.a1	SCO2405	Q9RDN2	Putative sugar-transport ATP binding protein OS=Streptomyces coelicolor (strain ATCC BAA-471 / A3(2) / M145) OX=100226 GN=SCO2405 PE=4 SV=1	-91.3441	0.31238	55203	525	54	54	14	14	14	30	0.466667	1.92864	1	12
c724	c724.a1	c724.a1.a1	SCO5629	O86768	Putative ATP /GTP-binding protein OS=Streptomyces coelicolor (strain ATCC BAA-471 / A3(2) / M145) OX=100226 GN=SCO5629 PE=4 SV=1	-81.3044	0.25621	89202.9	886	43	43	14	14	14	33	0.424242	1.65609	1	12
c725	c725.a1	c725.a1.a1	SCO6551	Q9ZBW7	Putative oxidoreductase OS=Streptomyces coelicolor (strain ATCC BAA-471 / A3(2) / M145) OX=100226 GN=SCO6551 PE=4 SV=1	-123.683	0.70036	27935.4	277	242	242	13	13	18	10	1.8	62.0957	1	12
c726	c726.a1	c726.a1.a1	SCO2150	Q9X808	Cytochrome bc1 complex cytochrome c subunit OS=Streptomyces coelicolor (strain ATCC BAA-471 / A3(2) / M145) OX=100226 GN=SCO2150 PE=4 SV=1	-133.982	0.39777	24525.4	269	238	238	11	11	18	6	3	999	1	12
c727	c727.a1	c727.a1.a1	SCO4958	Q9EWF9	Cystathionine gamma-synthase OS=Streptomyces coelicolor (strain ATCC BAA-471 / A3(2) / M145) OX=100226 GN=SCO4958 PE=3 SV=1	-142.974	0.62176	36964.8	386	237	237	12	12	22	13	1.69231	48.2388	1	12
c728	c728.a1	c728.a1.a1	SCO4727	O86773	30S ribosomal protein S13 OS=Streptomyces coelicolor (strain ATCC BAA-471 / A3(2) / M145) OX=100226 GN=rpsM PE=3 SV=1	-91.9839	0.45238	13571.5	126	226	226	12	12	21	6	3.5	3161.28	1	12
c729	c729.a1	c729.a1.a1	SCO7481	Q93JB5	Uncharacterized protein OS=Streptomyces coelicolor (strain ATCC BAA-471 / A3(2) / M145) OX=100226 GN=SCO7481 PE=4 SV=1	-103.499	0.69634	17993	191	226	226	11	11	18	9	2	99	1	12
c730	c730.a1	c730.a1.a1	SCO4647	P36266	Transcription termination/antitermination protein NusG OS=Streptomyces coelicolor (strain ATCC BAA-471 / A3(2) / M145) OX=100226 GN=nusG PE=3 SV=3	-102.782	0.45	30125.4	300	225	225	12	12	17	7	2.42857	267.27	1	12
c731	c731.a1	c731.a1.a1	SCO5798	O69974	Putative secreted protein OS=Streptomyces coelicolor (strain ATCC BAA-471 / A3(2) / M145) OX=100226 GN=SCO5798 PE=4 SV=1	-106.982	0.38631	39163.6	409	208	208	12	12	16	14	1.14286	12.895	1	12
c732	c732.a1	c732.a1.a1	SCO1384	Q9KZP8	Uncharacterized protein OS=Streptomyces coelicolor (strain ATCC BAA-471 / A3(2) / M145) OX=100226 GN=SCO1384 PE=4 SV=1	-137.12	0.48689	26001.7	267	206	206	13	13	17	8	2.125	132.352	1	12
c733	c733.a1	c733.a1.a1	SCO3124	Q9K3T9	50S ribosomal protein L25 OS=Streptomyces coelicolor (strain ATCC BAA-471 / A3(2) / M145) OX=100226 GN=rplY PE=3 SV=1	-115.357	0.58081	19182.1	198	191	191	13	13	18	4	4.5	31621.8	1	12
c734	c734.a1	c734.a1.a1	SCO1772	Q9S228	Putative partitioning or sporulation protein OS=Streptomyces coelicolor (strain ATCC BAA-471 / A3(2) / M145) OX=100226 GN=SCO1772 PE=4 SV=1	-141.34	0.52647	34234.2	340	191	191	12	12	18	10	1.8	62.0957	1	12
c735	c735.a1	c735.a1.a1	SCO4509	Q9L0T5	Uncharacterized protein OS=Streptomyces coelicolor (strain ATCC BAA-471 / A3(2) / M145) OX=100226 GN=SCO4509 PE=3 SV=1	-89.9308	0.55645	13391.6	124	186	186	9	9	15	6	2.5	315.228	1	12
c736	c736.a1	c736.a1.a1	SCO2196	Q9S2P0	Putative integral membrane protein OS=Streptomyces coelicolor (strain ATCC BAA-471 / A3(2) / M145) OX=100226 GN=SCO2196 PE=4 SV=1	-109.772	0.51709	22996.7	234	185	185	11	11	16	7	2.28571	192.07	1	12
c737	c737.a1	c737.a1.a1	SCO5257	Q9F3K8	Methyltransferase OS=Streptomyces coelicolor (strain ATCC BAA-471 / A3(2) / M145) OX=100226 GN=SCO5257 PE=4 SV=1	-134.824	0.73978	26184.7	269	184	184	11	11	20	9	2.22222	165.81	1	12
c738	c738.a1	c738.a1.a1	SCO3859	Q9XA05	Putative DNA-binding protein OS=Streptomyces coelicolor (strain ATCC BAA-471 / A3(2) / M145) OX=100226 GN=SCO3859 PE=4 SV=1	-141.668	0.84066	17454.9	182	182	182	12	12	17	10	1.7	49.1187	1	12
c739	c739.a1	c739.a1.a1	SCO1212	Q9FCA1	Putative ligase OS=Streptomyces coelicolor (strain ATCC BAA-471 / A3(2) / M145) OX=100226 GN=SCO1212 PE=4 SV=1	-109.177	0.40777	39033	412	179	179	12	12	15	14	1.07143	10.7877	1	12
c740	c740.a1	c740.a1.a1	SCO5152	Q9FBK6	Iron-sulfur cluster carrier protein OS=Streptomyces coelicolor (strain ATCC BAA-471 / A3(2) / M145) OX=100226 GN=SCO5152 PE=3 SV=1	-136.108	0.58886	36050.7	377	175	175	13	13	17	12	1.41667	25.1016	1	12
c741	c741.a1	c741.a1.a1	SCO2039	O68814	Indole-3-glycerol phosphate synthase 1 OS=Streptomyces coelicolor (strain ATCC BAA-471 / A3(2) / M145) OX=100226 GN=trpC1 PE=3 SV=3	-125.073	0.59851	25315.5	269	175	175	13	13	16	11	1.45455	27.4804	1	12
c742	c742.a1	c742.a1.a1	SCO7057	Q9FC27	Putative esterase OS=Streptomyces coelicolor (strain ATCC BAA-471 / A3(2) / M145) OX=100226 GN=SCO7057 PE=4 SV=1	-118.235	0.57764	31772.7	322	173	173	12	12	18	15	1.2	14.8489	1	12
c743	c743.a1	c743.a1.a1	SCO5169	Q9FBI9	Putative ATP-binding protein OS=Streptomyces coelicolor (strain ATCC BAA-471 / A3(2) / M145) OX=100226 GN=SCO5169 PE=4 SV=1	-110.558	0.69149	9568.03	94	172	172	13	13	17	5	3.4	2510.89	1	12
c744	c744.a1	c744.a1.a1	SCO1546	Q9L1D6	Putative aminotransferase OS=Streptomyces coelicolor (strain ATCC BAA-471 / A3(2) / M145) OX=100226 GN=SCO1546 PE=3 SV=1	-117.776	0.59341	26897.9	273	171	171	13	13	16	13	1.23077	16.0125	1	12
c745	c745.a1	c745.a1.a1	SCO2879	Q9KZS2	Putative membrane protein OS=Streptomyces coelicolor (strain ATCC BAA-471 / A3(2) / M145) OX=100226 GN=SCO2879 PE=4 SV=1	-153.547	0.32123	47212.5	551	169	169	13	13	18	15	1.2	14.8489	1	12
c746	c746.a1	c746.a1.a1	SCO5998	Q8CJP9	Putative UDP-N-acetylglucosamine transferase OS=Streptomyces coelicolor (strain ATCC BAA-471 / A3(2) / M145) OX=100226 GN=SCO5998 PE=4 SV=1	-119.11	0.34774	52725.5	509	168	168	13	13	16	24	0.666667	3.64159	1	12
c747	c747.a1	c747.a1.a1	SCO7473	Q93JC3	Putative phenylacetic acid degradation protein PaaC OS=Streptomyces coelicolor (strain ATCC BAA-471 / A3(2) / M145) OX=100226 GN=SCO7473 PE=4 SV=1	-116.604	0.58545	27187.6	275	165	165	13	13	17	12	1.41667	25.1016	1	12
c748	c748.a1	c748.a1.a1	SCO2194	Q9S2P2	Lipoyl synthase OS=Streptomyces coelicolor (strain ATCC BAA-471 / A3(2) / M145) OX=100226 GN=lipA PE=3 SV=1	-125.67	0.43849	34499.5	317	162	162	13	13	17	15	1.13333	12.5936	1	12
c749	c749.a1	c749.a1.a1	SCO2612	P50589	Nucleoside diphosphate kinase OS=Streptomyces coelicolor (strain ATCC BAA-471 / A3(2) / M145) OX=100226 GN=ndk PE=3 SV=1	-107.25	0.71533	14248.5	137	159	159	13	13	19	7	2.71429	516.947	1	12
c750	c750.a1	c750.a1.a1	SCO5260	Q9F3K5	Secreted protein OS=Streptomyces coelicolor (strain ATCC BAA-471 / A3(2) / M145) OX=100226 GN=SCO5260 PE=4 SV=1	-136.199	0.47813	30526.3	320	156	156	13	13	17	13	1.30769	19.3092	1	12
c751	c751.a1	c751.a1.a1	SCO1340	Q9K3Z3	Uncharacterized protein OS=Streptomyces coelicolor (strain ATCC BAA-471 / A3(2) / M145) OX=100226 GN=SCO1340 PE=4 SV=1	-128.149	0.70588	17728.6	170	152	143	13	12	15	10	1.5	30.6228	1	12
c751	c751.a2	c751.a2.a1	SCO1604 SCO6401	P14706	Mini-circle uncharacterized 19.1 kDa protein OS=Streptomyces coelicolor (strain ATCC BAA-471 / A3(2) / M145) OX=100226 GN=SCO1604 PE=4 SV=2	-91.1574	0.74286	17525.6	175	104	95	8	7	11	8	1.375	22.7137	1	12
c752	c752.a1	c752.a1.a1	SCO5144	Q9FBL4	Putative acyl CoA isomerase OS=Streptomyces coelicolor (strain ATCC BAA-471 / A3(2) / M145) OX=100226 GN=SCO5144 PE=3 SV=1	-117.777	0.64794	23965.5	267	151	151	13	13	16	11	1.45455	27.4804	1	12
c753	c753.a1	c753.a1.a1	SCO7286	Q9X7R4	Putative oxidoreducatse OS=Streptomyces coelicolor (strain ATCC BAA-471 / A3(2) / M145) OX=100226 GN=SCO7286 PE=4 SV=1	-128.666	0.63609	32823.5	327	147	147	13	13	16	7	2.28571	192.07	1	12
c754	c754.a1	c754.a1.a1	SCO4498	Q9L0U6	Putative proton transport protein OS=Streptomyces coelicolor (strain ATCC BAA-471 / A3(2) / M145) OX=100226 GN=SCO4498 PE=3 SV=1	-116.713	0.30909	42237	440	144	144	12	12	17	15	1.13333	12.5936	1	12
c755	c755.a1	c755.a1.a1	SCO2883	Q9KZR8	Putative cytochrome P450 OS=Streptomyces coelicolor (strain ATCC BAA-471 / A3(2) / M145) OX=100226 GN=SCO2883 PE=3 SV=1	-143.606	0.53902	40176.3	410	143	143	13	13	15	14	1.07143	10.7877	1	12
c756	c756.a1	c756.a1.a1	SCO5651	O86748	Uncharacterized protein OS=Streptomyces coelicolor (strain ATCC BAA-471 / A3(2) / M145) OX=100226 GN=SCO5651 PE=4 SV=1	-129.684	0.54569	37855.8	394	139	139	13	13	16	18	0.888889	6.74264	1	12
c757	c757.a1	c757.a1.a1	SCO0506	Q9RJM5	NH(3)-dependent NAD(+) synthetase OS=Streptomyces coelicolor (strain ATCC BAA-471 / A3(2) / M145) OX=100226 GN=nadE PE=3 SV=1	-104.651	0.56159	26681.9	276	137	137	13	13	17	11	1.54545	34.1119	1	12
c758	c758.a1	c758.a1.a1	SCO4912	Q9EWV0	Putative aldehyde dehydrogenase OS=Streptomyces coelicolor (strain ATCC BAA-471 / A3(2) / M145) OX=100226 GN=SCO4912 PE=4 SV=1	-133.166	0.73038	27278.1	293	137	137	13	13	17	12	1.41667	25.1016	1	12
c759	c759.a1	c759.a1.a1	SCO7418	Q9L141	Putative cytochrome P450-family protein OS=Streptomyces coelicolor (strain ATCC BAA-471 / A3(2) / M145) OX=100226 GN=SCO7418 PE=3 SV=1	-136.887	0.53027	41550.9	413	137	137	13	13	17	21	0.809524	5.44947	1	12
c760	c760.a1	c760.a1.a1	SCO6028	O69858	Putative ribonuclease OS=Streptomyces coelicolor (strain ATCC BAA-471 / A3(2) / M145) OX=100226 GN=SCO6028 PE=4 SV=1	-125.506	0.47208	37462.7	394	133	133	13	13	15	11	1.36364	22.1013	1	12
c761	c761.a1	c761.a1.a1	SCO4828	Q9K3J2	Betaine aldehyde dehydrogenase OS=Streptomyces coelicolor (strain ATCC BAA-471 / A3(2) / M145) OX=100226 GN=SCO4828 PE=3 SV=1	-133.698	0.36149	48934.8	509	130	130	13	13	15	14	1.07143	10.7877	1	12
c762	c762.a1	c762.a1.a1	SCO5172	Q9FBI7	Putative hydrolase OS=Streptomyces coelicolor (strain ATCC BAA-471 / A3(2) / M145) OX=100226 GN=SCO5172 PE=4 SV=1	-99.8588	0.49162	34949.1	358	125	125	13	13	13	16	0.8125	5.49382	1	12
c763	c763.a1	c763.a1.a1	SCO3884	Q7BUY9	Jag-like OS=Streptomyces coelicolor (strain ATCC BAA-471 / A3(2) / M145) OX=100226 GN=jag PE=4 SV=1	-81.6853	0.58235	16778.5	170	124	124	10	10	15	6	2.5	315.228	1	12
c764	c764.a1	c764.a1.a1	SCO1639	Q9RJ62	Peptidylprolyl isomerase OS=Streptomyces coelicolor (strain ATCC BAA-471 / A3(2) / M145) OX=100226 GN=SCO1639 PE=4 SV=1	-116.08	0.43284	32570.7	335	124	124	12	12	17	16	1.0625	10.5478	1	12
c765	c765.a1	c765.a1.a1	SCO2034	Q9S2U8	Prolipoprotein diacylglyceryl transferase 1 OS=Streptomyces coelicolor (strain ATCC BAA-471 / A3(2) / M145) OX=100226 GN=lgt1 PE=3 SV=1	-161.396	0.47522	32943.8	343	123	123	13	13	17	18	0.944444	7.79923	1	12
c766	c766.a1	c766.a1.a1	SCO6622	O86556	Putative ATP/GTP binding protein OS=Streptomyces coelicolor (strain ATCC BAA-471 / A3(2) / M145) OX=100226 GN=SCO6622 PE=4 SV=1	-113.219	0.23567	64780	628	121	121	13	13	15	22	0.681818	3.80638	1	12
c767	c767.a1	c767.a1.a1	SCO1424	Q9RKY3	Uncharacterized protein OS=Streptomyces coelicolor (strain ATCC BAA-471 / A3(2) / M145) OX=100226 GN=SCO1424 PE=4 SV=1	-100.283	0.34888	48323.5	536	121	121	13	13	13	17	0.764706	4.81709	1	12
c768	c768.a1	c768.a1.a1	SCO5859	O50533	Probable ferrochelatase OS=Streptomyces coelicolor (strain ATCC BAA-471 / A3(2) / M145) OX=100226 GN=hemH PE=3 SV=1	-117.482	0.496	37328.6	375	120	120	12	12	16	10	1.6	38.8107	1	12
c769	c769.a1	c769.a1.a1	SCO2148	Q9X806	Cytochrome bc1 complex cytochrome b subunit OS=Streptomyces coelicolor (strain ATCC BAA-471 / A3(2) / M145) OX=100226 GN=qcrB PE=3 SV=1	-101.739	0.22385	58147.3	545	120	111	12	11	16	10	1.6	38.8107	1	12
c769	c769.a2	c769.a2.a1	SCO7120	Q9FC66	Ubiquinol-cytochrome C reductase cytochrome B subunit OS=Streptomyces coelicolor (strain ATCC BAA-471 / A3(2) / M145) OX=100226 GN=SCO7120 PE=4 SV=1	-7.07058	0.03896	55977.6	539	10	1	2	1	2	12	0.166667	0.467799	1	9
c770	c770.a1	c770.a1.a1	SCO5186	Q9FCK2	Uncharacterized protein OS=Streptomyces coelicolor (strain ATCC BAA-471 / A3(2) / M145) OX=100226 GN=SCO5186 PE=4 SV=1	-130.852	0.54088	32049.1	318	120	120	12	12	15	9	1.66667	45.4159	1	12
c771	c771.a1	c771.a1.a1	SCO2050	P16250	Phosphoribosyl isomerase A OS=Streptomyces coelicolor (strain ATCC BAA-471 / A3(2) / M145) OX=100226 GN=priA PE=1 SV=1	-98.3575	0.65833	22578.6	240	119	119	13	13	15	13	1.15385	13.251	1	12
c772	c772.a1	c772.a1.a1	SCO5510	Q9Z569	Putative dehydrogenase OS=Streptomyces coelicolor (strain ATCC BAA-471 / A3(2) / M145) OX=100226 GN=SCO5510 PE=4 SV=1	-93.8895	0.64537	30810.4	313	119	119	13	13	16	11	1.45455	27.4804	1	12
c773	c773.a1	c773.a1.a1	SCO1477	Q8CK27	Coenzyme A biosynthesis bifunctional protein CoaBC OS=Streptomyces coelicolor (strain ATCC BAA-471 / A3(2) / M145) OX=100226 GN=SCO1477 PE=3 SV=1	-127.586	0.54333	40488.3	427	118	118	13	13	16	18	0.888889	6.74264	1	12
c774	c774.a1	c774.a1.a1	SCO1851	Q9RJ17	Cob(I)alamin adenosyltransferase OS=Streptomyces coelicolor (strain ATCC BAA-471 / A3(2) / M145) OX=100226 GN=SCO1851 PE=4 SV=1	-104.98	0.69347	21086.6	199	118	118	13	13	16	11	1.45455	27.4804	1	12
c775	c775.a1	c775.a1.a1	SCO5360	Q9K4E4	Peptide chain release factor 1 OS=Streptomyces coelicolor (strain ATCC BAA-471 / A3(2) / M145) OX=100226 GN=prfA PE=3 SV=1	-125.425	0.45251	36381.4	358	115	115	13	13	15	16	0.9375	7.65964	1	12
c776	c776.a1	c776.a1.a1	SCO5400	Q9L2C0	Putative transport system kinase OS=Streptomyces coelicolor (strain ATCC BAA-471 / A3(2) / M145) OX=100226 GN=SCO5400 PE=4 SV=1	-121.965	0.46541	30072.7	318	114	114	13	13	15	15	1	9	1	12
c777	c777.a1	c777.a1.a1	SCO3966	Q93J40	Putative secreted protein OS=Streptomyces coelicolor (strain ATCC BAA-471 / A3(2) / M145) OX=100226 GN=SCO3966 PE=1 SV=1	-118.507	0.46296	21642.1	216	111	111	13	13	16	6	2.66667	463.159	1	12
c778	c778.a1	c778.a1.a1	SCO4128	Q9KYE2	Putative membrane protein OS=Streptomyces coelicolor (strain ATCC BAA-471 / A3(2) / M145) OX=100226 GN=SCO4128 PE=4 SV=1	-101.504	0.30019	52519.1	513	111	111	11	11	13	22	0.590909	2.8986	1	12
c779	c779.a1	c779.a1.a1	SCO2079	Q9S2X2	Cell division protein SepF 2 OS=Streptomyces coelicolor (strain ATCC BAA-471 / A3(2) / M145) OX=100226 GN=sepF2 PE=3 SV=1	-101.934	0.56808	22074.9	213	109	109	12	12	14	12	1.16667	13.678	1	12
c780	c780.a1	c780.a1.a1	SCO4713	Q9L0C9	50S ribosomal protein L24 OS=Streptomyces coelicolor (strain ATCC BAA-471 / A3(2) / M145) OX=100226 GN=rplX PE=3 SV=1	-105.551	0.74766	11086.1	107	105	105	13	13	16	4	4	9999	1	12
c781	c781.a1	c781.a1.a1	SCO4321	Q9KXN6	Uncharacterized protein OS=Streptomyces coelicolor (strain ATCC BAA-471 / A3(2) / M145) OX=100226 GN=SCO4321 PE=4 SV=1	-107.121	0.2526	78663.6	867	105	105	13	13	17	29	0.586207	2.85662	1	12
c782	c782.a1	c782.a1.a1	SCO5747	O86807	Putative regulatory protein OS=Streptomyces coelicolor (strain ATCC BAA-471 / A3(2) / M145) OX=100226 GN=SCO5747 PE=4 SV=1	-111.19	0.23799	89042.4	916	103	103	13	13	13	32	0.40625	1.5483	1	12
c783	c783.a1	c783.a1.a1	SCO3578	Q9XA35	Putative ion-transporting ATPase OS=Streptomyces coelicolor (strain ATCC BAA-471 / A3(2) / M145) OX=100226 GN=SCO3578 PE=4 SV=1	-110.501	0.34304	46079.4	481	102	102	13	13	13	21	0.619048	3.15956	1	12
c784	c784.a1	c784.a1.a1	SCO5645	O86754	Probable dual-specificity RNA methyltransferase RlmN OS=Streptomyces coelicolor (strain ATCC BAA-471 / A3(2) / M145) OX=100226 GN=rlmN PE=3 SV=1	-118.425	0.52717	37819.6	368	101	101	13	13	15	22	0.681818	3.80638	1	12
c785	c785.a1	c785.a1.a1	SCO4506	Q9L0T8	Chorismate dehydratase OS=Streptomyces coelicolor (strain ATCC BAA-471 / A3(2) / M145) OX=100226 GN=mqnA PE=1 SV=1	-86.8788	0.55674	29278	282	99	99	13	13	13	14	0.928571	7.48343	1	12
c786	c786.a1	c786.a1.a1	SCO2946	Q9L1U8	Putative sugar transporter sugar-binding protein OS=Streptomyces coelicolor (strain ATCC BAA-471 / A3(2) / M145) OX=100226 GN=SCO2946 PE=4 SV=1	-128.87	0.44213	39209.8	432	97	97	13	13	14	17	0.823529	5.66085	1	12
c787	c787.a1	c787.a1.a1	SCO4158	Q05954	Uncharacterized HTH-type transcriptional regulator SCO4158 OS=Streptomyces coelicolor (strain ATCC BAA-471 / A3(2) / M145) OX=100226 GN=SCO4158 PE=4 SV=2	-94.9288	0.51765	33263	340	90	90	12	12	14	13	1.07692	10.9378	1	12
c788	c788.a1	c788.a1.a1	SCO5738	O86835	Uncharacterized zinc protease SCO5738 OS=Streptomyces coelicolor (strain ATCC BAA-471 / A3(2) / M145) OX=100226 GN=SCO5738 PE=3 SV=1	-107.561	0.38126	45946.4	459	89	89	13	13	15	16	0.9375	7.65964	1	12
c789	c789.a1	c789.a1.a1	SCO1750	Q9EWX6	Putative acyl CoA dehydrogenase OS=Streptomyces coelicolor (strain ATCC BAA-471 / A3(2) / M145) OX=100226 GN=SCO1750 PE=3 SV=1	-96.0571	0.48615	39290.9	397	84	84	13	13	14	19	0.736842	4.45559	1	12
c790	c790.a1	c790.a1.a1	SCO4564	Q9XAQ6	NADH-quinone oxidoreductase subunit C OS=Streptomyces coelicolor (strain ATCC BAA-471 / A3(2) / M145) OX=100226 GN=nuoC PE=3 SV=1	-98.8217	0.60159	26813.2	251	83	83	12	12	14	11	1.27273	17.7382	1	12
c791	c791.a1	c791.a1.a1	SCO2600	Q9L1H7	Uncharacterized protein OS=Streptomyces coelicolor (strain ATCC BAA-471 / A3(2) / M145) OX=100226 GN=SCO2600 PE=4 SV=1	-84.5399	0.67442	24480.7	258	83	83	12	12	14	10	1.4	24.1189	1	12
c792	c792.a1	c792.a1.a1	SCO6078	Q9ADI5	Malto-oligosyltrehalose trehalohydrolase OS=Streptomyces coelicolor (strain ATCC BAA-471 / A3(2) / M145) OX=100226 GN=SCO6078 PE=3 SV=1	-109.125	0.33735	58940.4	581	81	81	13	13	15	18	0.833333	5.81292	1	12
c793	c793.a1	c793.a1.a1	SCO0383	Q9RJK5	Uncharacterized protein OS=Streptomyces coelicolor (strain ATCC BAA-471 / A3(2) / M145) OX=100226 GN=SCO0383 PE=4 SV=1	-110.869	0.34398	41669.5	407	81	81	13	13	14	22	0.636364	3.32876	1	12
c794	c794.a1	c794.a1.a1	SCO6975	Q8CJL4	Putative acetolactate synthase OS=Streptomyces coelicolor (strain ATCC BAA-471 / A3(2) / M145) OX=100226 GN=SCO6975 PE=3 SV=1	-119.926	0.4375	58716	624	79	79	13	13	14	20	0.7	4.01187	1	12
c795	c795.a1	c795.a1.a1	SCO4006	Q9ADP9	Putative fatty acid CoA ligase OS=Streptomyces coelicolor (strain ATCC BAA-471 / A3(2) / M145) OX=100226 GN=SCO4006 PE=4 SV=1	-89.4144	0.35842	55739.1	558	75	75	13	13	13	17	0.764706	4.81709	1	12
c796	c796.a1	c796.a1.a1	SCO2234	Q8CK02	Bifunctional glutamine synthetase adenylyltransferase/adenylyl-removing enzyme OS=Streptomyces coelicolor (strain ATCC BAA-471 / A3(2) / M145) OX=100226 GN=glnE PE=3 SV=1	-99.7742	0.18018	98054.6	999	73	73	13	13	14	46	0.304348	1.01534	1	12
c797	c797.a1	c797.a1.a1	SCO4739	O86780	Putative lipoprotein OS=Streptomyces coelicolor (strain ATCC BAA-471 / A3(2) / M145) OX=100226 GN=SCO4739 PE=4 SV=1	-96.4768	0.58582	23022.3	268	73	73	12	12	15	9	1.66667	45.4159	1	12
c798	c798.a1	c798.a1.a1	SCO2528	O31046	2-isopropylmalate synthase OS=Streptomyces coelicolor (strain ATCC BAA-471 / A3(2) / M145) OX=100226 GN=leuA PE=3 SV=2	-89.5948	0.35079	59518.5	573	67	67	13	13	13	24	0.541667	2.4807	1	12
c799	c799.a1	c799.a1.a1	SCO4774	Q9L0I3	Putative glycerol phosphate dehydrogenase OS=Streptomyces coelicolor (strain ATCC BAA-471 / A3(2) / M145) OX=100226 GN=SCO4774 PE=4 SV=1	-90.3389	0.35035	56696.6	568	57	57	13	13	13	24	0.541667	2.4807	1	12
c800	c800.a1	c800.a1.a1	SCO6816	Q9L216	Putative ABC transporter binding lipoprotein OS=Streptomyces coelicolor (strain ATCC BAA-471 / A3(2) / M145) OX=100226 GN=SCO6816 PE=4 SV=1	-132.74	0.63448	27568.3	290	53	53	13	13	16	10	1.6	38.8107	1	4
c801	c801.a1	c801.a1.a1	SCO3244	Q9Z4Y7	Putative secreted protein OS=Streptomyces coelicolor (strain ATCC BAA-471 / A3(2) / M145) OX=100226 GN=SCO3244 PE=4 SV=1	-79.2124	0.56604	27430.7	265	53	53	12	12	14	6	2.33333	214.443	1	11
c802	c802.a1	c802.a1.a1	SCO2362	Q9KY28	Uncharacterized protein OS=Streptomyces coelicolor (strain ATCC BAA-471 / A3(2) / M145) OX=100226 GN=SCO2362 PE=4 SV=1	-81.9668	0.28486	81044.7	839	52	52	13	13	14	28	0.5	2.16228	1	12
c803	c803.a1	c803.a1.a1	SCO5878	O54142	Polyketide synthase RedX OS=Streptomyces coelicolor (strain ATCC BAA-471 / A3(2) / M145) OX=100226 GN=SCO5878 PE=3 SV=1	-118.964	0.22301	87811.8	982	42	42	13	13	13	44	0.295455	0.974488	1	5
c804	c804.a1	c804.a1.a1	SCO4728	P72403	30S ribosomal protein S11 OS=Streptomyces coelicolor (strain ATCC BAA-471 / A3(2) / M145) OX=100226 GN=rpsK PE=3 SV=2	-101.308	0.62687	13324.1	134	327	327	11	11	17	2	8.5	3.16228e+08	1	12
c805	c805.a1	c805.a1.a1	SCO3909	Q9X8U5	50S ribosomal protein L9 OS=Streptomyces coelicolor (strain ATCC BAA-471 / A3(2) / M145) OX=100226 GN=rplI PE=3 SV=1	-112.992	0.62838	14680	148	238	238	11	11	19	6	3.16667	1466.8	1	12
c806	c806.a1	c806.a1.a1	SCO1116	Q9EX10	Uncharacterized protein OS=Streptomyces coelicolor (strain ATCC BAA-471 / A3(2) / M145) OX=100226 GN=SCO1116 PE=4 SV=1	-155.496	0.63636	27595.8	308	220	220	12	12	19	10	1.9	78.4328	1	12
c807	c807.a1	c807.a1.a1	SCO1814	Q9S275	Enoyl-[acyl-carrier-protein] reductase [NADH] OS=Streptomyces coelicolor (strain ATCC BAA-471 / A3(2) / M145) OX=100226 GN=SCO1814 PE=3 SV=1	-125.396	0.60392	24933.8	255	212	212	12	12	17	9	1.88889	76.4264	1	12
c808	c808.a1	c808.a1.a1	SCO0247	Q9S1P4	Uncharacterized protein OS=Streptomyces coelicolor (strain ATCC BAA-471 / A3(2) / M145) OX=100226 GN=SCO0247 PE=4 SV=1	-122.461	0.37537	33692.6	341	210	210	12	12	18	8	2.25	176.828	1	12
c809	c809.a1	c809.a1.a1	SCO5031	Q7AKI6	Alkyl hydroperoxide reductase AhpD OS=Streptomyces coelicolor (strain ATCC BAA-471 / A3(2) / M145) OX=100226 GN=ahpD PE=3 SV=1	-80.8739	0.67978	17071.7	178	187	187	10	10	16	6	2.66667	463.159	1	12
c810	c810.a1	c810.a1.a1	SCO1489	Q7AKQ8	Putative DNA-binding protein OS=Streptomyces coelicolor (strain ATCC BAA-471 / A3(2) / M145) OX=100226 GN=SCO1489 PE=1 SV=1	-92.556	0.7006	16817.9	167	180	180	12	12	17	4	4.25	17781.8	1	12
c811	c811.a1	c811.a1.a1	SCO5595	P0A477	50S ribosomal protein L19 OS=Streptomyces coelicolor (strain ATCC BAA-471 / A3(2) / M145) OX=100226 GN=rplS PE=3 SV=1	-80.2145	0.60345	12637	116	176	176	11	11	18	4	4.5	31621.8	1	12
c812	c812.a1	c812.a1.a1	SCO5419	Q9L2A3	Putative thioredoxin OS=Streptomyces coelicolor (strain ATCC BAA-471 / A3(2) / M145) OX=100226 GN=SCO5419 PE=4 SV=1	-86.5611	0.39623	29384.1	318	172	172	9	9	15	9	1.66667	45.4159	1	12
c813	c813.a1	c813.a1.a1	SCO1651	Q9RJ57	tRNA (adenine(58)-N(1))-methyltransferase TrmI OS=Streptomyces coelicolor (strain ATCC BAA-471 / A3(2) / M145) OX=100226 GN=SCO1651 PE=3 SV=1	-127.138	0.56	30831.5	300	169	169	12	12	17	15	1.13333	12.5936	1	12
c814	c814.a1	c814.a1.a1	SCO5426	Q9L1L8	ATP-dependent 6-phosphofructokinase 2 OS=Streptomyces coelicolor (strain ATCC BAA-471 / A3(2) / M145) OX=100226 GN=pfkA2 PE=1 SV=1	-124.376	0.42815	33569	341	166	155	12	11	16	16	1	9	1	12
c814	c814.a2	c814.a2.a1	SCO1214	Q9FC99	ATP-dependent 6-phosphofructokinase 3 OS=Streptomyces coelicolor (strain ATCC BAA-471 / A3(2) / M145) OX=100226 GN=pfkA3 PE=3 SV=1	-28.7429	0.14956	33709.6	341	19	8	4	3	4	18	0.222222	0.668101	1	12
c815	c815.a1	c815.a1.a1	SCO3009	Q9KYX2	Ribosome hibernation promoting factor OS=Streptomyces coelicolor (strain ATCC BAA-471 / A3(2) / M145) OX=100226 GN=hpf PE=3 SV=1	-122.174	0.47638	26029.5	254	162	162	12	12	17	6	2.83333	680.292	1	12
c816	c816.a1	c816.a1.a1	SCO2300	Q9L013	Uncharacterized protein OS=Streptomyces coelicolor (strain ATCC BAA-471 / A3(2) / M145) OX=100226 GN=SCO2300 PE=4 SV=1	-108.591	0.52041	19966	196	162	162	11	11	17	9	1.88889	76.4264	1	12
c817	c817.a1	c817.a1.a1	SCO3670	Q05562	Protein GrpE OS=Streptomyces coelicolor (strain ATCC BAA-471 / A3(2) / M145) OX=100226 GN=grpE PE=3 SV=2	-119.082	0.59111	21586.6	225	155	155	12	12	17	5	3.4	2510.89	1	12
c818	c818.a1	c818.a1.a1	SCO4907	Q04942	Transcriptional regulatory protein AfsQ1 OS=Streptomyces coelicolor (strain ATCC BAA-471 / A3(2) / M145) OX=100226 GN=afsQ1 PE=1 SV=2	-119.775	0.59111	24096.9	225	154	154	12	12	15	11	1.36364	22.1013	1	12
c819	c819.a1	c819.a1.a1	SCO4994	Q93JK0	Uncharacterized protein OS=Streptomyces coelicolor (strain ATCC BAA-471 / A3(2) / M145) OX=100226 GN=SCO4994 PE=4 SV=1	-103.572	0.57729	32273.8	317	152	152	12	12	14	11	1.27273	17.7382	1	12
c820	c820.a1	c820.a1.a1	SCO1654	Q9RJ54	Putative two-component response regulator OS=Streptomyces coelicolor (strain ATCC BAA-471 / A3(2) / M145) OX=100226 GN=SCO1654 PE=4 SV=1	-106.332	0.64126	22277.8	223	152	152	12	12	14	11	1.27273	17.7382	1	12
c821	c821.a1	c821.a1.a1	SCO3026	Q9KZL8	Uncharacterized protein OS=Streptomyces coelicolor (strain ATCC BAA-471 / A3(2) / M145) OX=100226 GN=SCO3026 PE=4 SV=1	-117.577	0.504	32524.1	375	148	148	11	11	14	13	1.07692	10.9378	1	12
c822	c822.a1	c822.a1.a1	SCO1818	Q9RJ50	Tyrosine--tRNA ligase OS=Streptomyces coelicolor (strain ATCC BAA-471 / A3(2) / M145) OX=100226 GN=tyrS PE=3 SV=1	-125.893	0.42891	42601.8	422	144	144	12	12	18	13	1.38462	23.2446	1	12
c823	c823.a1	c823.a1.a1	SCO5265	Q9F3K0	Uncharacterized protein OS=Streptomyces coelicolor (strain ATCC BAA-471 / A3(2) / M145) OX=100226 GN=SCO5265 PE=4 SV=1	-138.091	0.61261	32355.3	333	144	144	12	12	14	16	0.875	6.49894	1	12
c824	c824.a1	c824.a1.a1	SCO3617	Q9XAI5	Uncharacterized protein OS=Streptomyces coelicolor (strain ATCC BAA-471 / A3(2) / M145) OX=100226 GN=SCO3617 PE=4 SV=1	-99.4433	0.55251	22828.3	219	141	141	11	11	16	8	2	99	1	12
c825	c825.a1	c825.a1.a1	SCO5626	O69913	Uridylate kinase OS=Streptomyces coelicolor (strain ATCC BAA-471 / A3(2) / M145) OX=100226 GN=pyrH PE=3 SV=1	-108.957	0.56917	24898.6	253	135	135	10	10	15	11	1.36364	22.1013	1	12
c826	c826.a1	c826.a1.a1	SCO2904	Q9S2H7	Ribonuclease PH OS=Streptomyces coelicolor (strain ATCC BAA-471 / A3(2) / M145) OX=100226 GN=rph PE=3 SV=1	-99.8736	0.48571	24462.6	245	136	136	11	11	15	11	1.36364	22.1013	1	12
c827	c827.a1	c827.a1.a1	SCO3908	P66470	30S ribosomal protein S18 1 OS=Streptomyces coelicolor (strain ATCC BAA-471 / A3(2) / M145) OX=100226 GN=rpsR1 PE=3 SV=1	-77.7419	0.35897	8486.51	78	135	135	9	9	15	3	5	99999	1	12
c828	c828.a1	c828.a1.a1	SCO5560	Q9ZBR9	D-alanine--D-alanine ligase OS=Streptomyces coelicolor (strain ATCC BAA-471 / A3(2) / M145) OX=100226 GN=ddl PE=3 SV=1	-105.911	0.41131	39334	389	133	133	12	12	14	15	0.933333	7.57696	1	12
c829	c829.a1	c829.a1.a1	SCO5058	Q9FBM1	4-hydroxy-3-methylbut-2-enyl diphosphate reductase OS=Streptomyces coelicolor (strain ATCC BAA-471 / A3(2) / M145) OX=100226 GN=ispH PE=3 SV=2	-90.0284	0.49112	33958.4	338	132	132	12	12	15	11	1.36364	22.1013	1	12
c830	c830.a1	c830.a1.a1	SCO1245	Q9FCC2	Adenosylmethionine-8-amino-7-oxononanoate aminotransferase OS=Streptomyces coelicolor (strain ATCC BAA-471 / A3(2) / M145) OX=100226 GN=bioA PE=3 SV=1	-123.366	0.42523	41907.1	428	131	131	10	10	13	15	0.866667	6.35642	1	12
c831	c831.a1	c831.a1.a1	SCO6637	Q7AKE6	Uncharacterized protein OS=Streptomyces coelicolor (strain ATCC BAA-471 / A3(2) / M145) OX=100226 GN=SCO6637 PE=4 SV=1	-104.242	0.42	35599.4	350	127	127	11	11	12	20	0.6	2.98107	1	12
c832	c832.a1	c832.a1.a1	SCO1423	Q9RKY2	Putative glycosyl transferase OS=Streptomyces coelicolor (strain ATCC BAA-471 / A3(2) / M145) OX=100226 GN=SCO1423 PE=4 SV=1	-114.353	0.40728	30002.3	302	127	127	12	12	15	13	1.15385	13.251	1	12
c833	c833.a1	c833.a1.a1	SCO5136	Q9F334	Putative aminotransferase OS=Streptomyces coelicolor (strain ATCC BAA-471 / A3(2) / M145) OX=100226 GN=SCO5136 PE=4 SV=1	-123.866	0.52603	35910.7	365	124	124	12	12	13	15	0.866667	6.35642	1	12
c834	c834.a1	c834.a1.a1	SCO5512	Q9Z567	Acetolactate synthase OS=Streptomyces coelicolor (strain ATCC BAA-471 / A3(2) / M145) OX=100226 GN=SCO5512 PE=3 SV=1	-108.882	0.32953	59712.1	613	124	124	12	12	15	18	0.833333	5.81292	1	12
c835	c835.a1	c835.a1.a1	SCO3801	Q9XA76	Probable M18 family aminopeptidase 2 OS=Streptomyces coelicolor (strain ATCC BAA-471 / A3(2) / M145) OX=100226 GN=apeB PE=3 SV=1	-125.408	0.44444	41964	432	123	123	12	12	15	17	0.882353	6.62699	1	12
c836	c836.a1	c836.a1.a1	SCO7356	Q9KYM9	Oxidoreductase OS=Streptomyces coelicolor (strain ATCC BAA-471 / A3(2) / M145) OX=100226 GN=SCO7356 PE=4 SV=1	-94.7389	0.69928	28552.7	276	122	122	12	12	14	10	1.4	24.1189	1	12
c837	c837.a1	c837.a1.a1	SCO4232	Q9L0Q9	Putative transcriptional factor regulator OS=Streptomyces coelicolor (strain ATCC BAA-471 / A3(2) / M145) OX=100226 GN=SCO4232 PE=4 SV=1	-85.9361	0.625	16468.8	160	122	122	11	11	16	7	2.28571	192.07	1	12
c838	c838.a1	c838.a1.a1	SCO1463	Q9L0Z6	Putative transcriptional regulator OS=Streptomyces coelicolor (strain ATCC BAA-471 / A3(2) / M145) OX=100226 GN=SCO1463 PE=4 SV=1	-82.0503	0.34722	34770.8	360	122	122	10	10	13	12	1.08333	11.1153	1	12
c839	c839.a1	c839.a1.a1	SCO4956	Q9EWF7	Peptide methionine sulfoxide reductase MsrA OS=Streptomyces coelicolor (strain ATCC BAA-471 / A3(2) / M145) OX=100226 GN=msrA PE=3 SV=1	-103.636	0.72674	18159.8	172	121	121	12	12	16	8	2	99	1	12
c840	c840.a1	c840.a1.a1	SCO6799	Q9L233	L-threonine 3-dehydrogenase OS=Streptomyces coelicolor (strain ATCC BAA-471 / A3(2) / M145) OX=100226 GN=tdh PE=3 SV=1	-108.835	0.51462	33451.1	342	121	121	12	12	15	13	1.15385	13.251	1	12
c841	c841.a1	c841.a1.a1	SCO4186	Q9K4F4	Uncharacterized N-acetyltransferase SCO4186 OS=Streptomyces coelicolor (strain ATCC BAA-471 / A3(2) / M145) OX=100226 GN=SCO4186 PE=3 SV=1	-107.969	0.38517	42539.5	418	120	120	12	12	13	20	0.65	3.46684	1	12
c842	c842.a1	c842.a1.a1	SCO0256	Q9S2E4	Putative short chain oxidoreductase OS=Streptomyces coelicolor (strain ATCC BAA-471 / A3(2) / M145) OX=100226 GN=SCO0256 PE=4 SV=1	-102.423	0.64151	24347.4	265	120	120	12	12	15	14	1.07143	10.7877	1	12
c843	c843.a1	c843.a1.a1	SCO3063	Q9KZ82	Putative two-component system reponse regulator OS=Streptomyces coelicolor (strain ATCC BAA-471 / A3(2) / M145) OX=100226 GN=SCO3063 PE=4 SV=1	-97.3067	0.55111	23321.2	225	119	119	12	12	14	9	1.55556	34.9381	1	12
c844	c844.a1	c844.a1.a1	SCO2941	Q9L1R7	Uncharacterized protein OS=Streptomyces coelicolor (strain ATCC BAA-471 / A3(2) / M145) OX=100226 GN=SCO2941 PE=4 SV=1	-120.029	0.28202	66244.2	773	119	119	12	12	15	14	1.07143	10.7877	1	12
c845	c845.a1	c845.a1.a1	SCO5876	Q53949	Trk system potassium uptake protein TrkA OS=Streptomyces coelicolor (strain ATCC BAA-471 / A3(2) / M145) OX=100226 GN=trkA PE=3 SV=2	-103.854	0.71749	22434.4	223	117	117	12	12	16	11	1.45455	27.4804	1	12
c846	c846.a1	c846.a1.a1	SCO4917	Q9EWV2	Purine nucleoside phosphorylase OS=Streptomyces coelicolor (strain ATCC BAA-471 / A3(2) / M145) OX=100226 GN=SCO4917 PE=3 SV=1	-140.586	0.51095	25521	274	117	117	11	11	13	5	2.6	397.107	1	12
c847	c847.a1	c847.a1.a1	SCO2578	Q9RDK8	Putative membrane protein OS=Streptomyces coelicolor (strain ATCC BAA-471 / A3(2) / M145) OX=100226 GN=SCO2578 PE=4 SV=1	-111.033	0.33446	57775.2	592	116	116	12	12	13	20	0.65	3.46684	1	12
c848	c848.a1	c848.a1.a1	SCO4556	Q9XAP8	Demethylmenaquinone methyltransferase OS=Streptomyces coelicolor (strain ATCC BAA-471 / A3(2) / M145) OX=100226 GN=menG PE=3 SV=1	-97.1286	0.60606	23247.9	231	114	114	11	11	14	12	1.16667	13.678	1	12
c849	c849.a1	c849.a1.a1	SCO2449	Q9L097	Uncharacterized protein OS=Streptomyces coelicolor (strain ATCC BAA-471 / A3(2) / M145) OX=100226 GN=SCO2449 PE=4 SV=1	-127	0.50588	34293.6	340	114	114	12	12	17	16	1.0625	10.5478	1	12
c850	c850.a1	c850.a1.a1	SCO2770	Q8CJY5	Agmatinase OS=Streptomyces coelicolor (strain ATCC BAA-471 / A3(2) / M145) OX=100226 GN=SCO2770 PE=3 SV=1	-97.712	0.37888	31226.7	322	113	113	11	11	15	8	1.875	73.9894	1	12
c851	c851.a1	c851.a1.a1	SCO6466	Q9ZBK8	Putative transferase OS=Streptomyces coelicolor (strain ATCC BAA-471 / A3(2) / M145) OX=100226 GN=SCO6466 PE=3 SV=1	-113.56	0.60789	32536	380	109	109	12	12	14	15	0.933333	7.57696	1	12
c852	c852.a1	c852.a1.a1	SCO0992	Q9EX46	Putative cysteine synthase OS=Streptomyces coelicolor (strain ATCC BAA-471 / A3(2) / M145) OX=100226 GN=SCO0992 PE=4 SV=1	-104.01	0.50588	34915	340	108	108	11	11	18	9	2	99	1	11
c853	c853.a1	c853.a1.a1	SCO4411	Q9F377	Putative calcium binding protein OS=Streptomyces coelicolor (strain ATCC BAA-471 / A3(2) / M145) OX=100226 GN=SCO4411 PE=1 SV=1	-117.043	0.79412	15920.9	170	108	108	11	11	14	8	1.75	55.2341	1	12
c854	c854.a1	c854.a1.a1	SCO2828	Q9RDC3	Probable amino acid ABC transporter protein, solute-binding component OS=Streptomyces coelicolor (strain ATCC BAA-471 / A3(2) / M145) OX=100226 GN=SCO2828 PE=4 SV=1	-106.202	0.58576	30571.9	309	108	108	12	12	13	11	1.18182	14.1991	1	12
c855	c855.a1	c855.a1.a1	SCO7475	Q93JC1	Putative phenylacetic acid degradation NADH oxidoreductase PaaE OS=Streptomyces coelicolor (strain ATCC BAA-471 / A3(2) / M145) OX=100226 GN=SCO7475 PE=4 SV=1	-105.495	0.3125	36703.5	368	106	106	12	12	13	12	1.08333	11.1153	1	12
c856	c856.a1	c856.a1.a1	SCO4565	Q9XAQ7	NADH-quinone oxidoreductase subunit D 2 OS=Streptomyces coelicolor (strain ATCC BAA-471 / A3(2) / M145) OX=100226 GN=nuoD2 PE=3 SV=1	-112.344	0.35227	46068.2	440	104	104	12	12	16	23	0.695652	3.96195	1	12
c857	c857.a1	c857.a1.a1	SCO7655	Q9F3N2	Putative oxidoreductase OS=Streptomyces coelicolor (strain ATCC BAA-471 / A3(2) / M145) OX=100226 GN=SCO7655 PE=4 SV=1	-80.7108	0.49032	32074.3	310	104	104	10	10	13	10	1.3	18.9526	1	12
c858	c858.a1	c858.a1.a1	SCO6487	Q9ZBI7	Putative aminoacylase OS=Streptomyces coelicolor (strain ATCC BAA-471 / A3(2) / M145) OX=100226 GN=SCO6487 PE=4 SV=1	-97.7716	0.32957	43636.8	443	104	104	12	12	12	20	0.6	2.98107	1	12
c859	c859.a1	c859.a1.a1	SCO2585	Q9RDK1	Gamma-glutamyl phosphate reductase OS=Streptomyces coelicolor (strain ATCC BAA-471 / A3(2) / M145) OX=100226 GN=proA PE=3 SV=3	-88.6018	0.35748	40572.1	428	102	102	12	12	13	17	0.764706	4.81709	1	12
c860	c860.a1	c860.a1.a1	SCO6564	Q9ZBV4	3-oxoacyl-[acyl-carrier-protein] synthase 3 protein 4 OS=Streptomyces coelicolor (strain ATCC BAA-471 / A3(2) / M145) OX=100226 GN=fabH4 PE=3 SV=1	-109.575	0.57595	28551.7	316	102	102	12	12	15	10	1.5	30.6228	1	12
c861	c861.a1	c861.a1.a1	SCO2380	Q9RDQ4	Uncharacterized protein OS=Streptomyces coelicolor (strain ATCC BAA-471 / A3(2) / M145) OX=100226 GN=SCO2380 PE=4 SV=1	-119.541	0.63004	25668.9	273	101	101	12	12	15	11	1.36364	22.1013	1	12
c862	c862.a1	c862.a1.a1	SCO5424	Q9L298	Acetate kinase OS=Streptomyces coelicolor (strain ATCC BAA-471 / A3(2) / M145) OX=100226 GN=ackA PE=3 SV=1	-119.907	0.47912	39774.4	407	100	100	12	12	13	16	0.8125	5.49382	1	12
c863	c863.a1	c863.a1.a1	SCO6247	Q9RKU5	Allantoinase OS=Streptomyces coelicolor (strain ATCC BAA-471 / A3(2) / M145) OX=100226 GN=allB PE=3 SV=1	-98.7304	0.48539	42773.8	445	100	100	12	12	17	13	1.30769	19.3092	1	12
c864	c864.a1	c864.a1.a1	SCO7268	Q9X7T2	Adenosine deaminase 2 OS=Streptomyces coelicolor (strain ATCC BAA-471 / A3(2) / M145) OX=100226 GN=add2 PE=3 SV=1	-93.0968	0.50696	35367.1	359	99	99	12	12	15	13	1.15385	13.251	1	12
c865	c865.a1	c865.a1.a1	SCO1513	P52560	GTP pyrophosphokinase OS=Streptomyces coelicolor (strain ATCC BAA-471 / A3(2) / M145) OX=100226 GN=relA PE=3 SV=1	-127.816	0.25856	87659	847	97	97	12	12	14	37	0.378378	1.38989	1	12
c866	c866.a1	c866.a1.a1	SCO6484	Q9ZBJ0	Uncharacterized protein OS=Streptomyces coelicolor (strain ATCC BAA-471 / A3(2) / M145) OX=100226 GN=SCO6484 PE=4 SV=1	-104.167	0.26977	84779.4	860	97	97	12	12	13	39	0.333333	1.15443	1	12
c867	c867.a1	c867.a1.a1	SCO5469	O86564	L-serine dehydratase OS=Streptomyces coelicolor (strain ATCC BAA-471 / A3(2) / M145) OX=100226 GN=sdaA PE=3 SV=1	-103.027	0.37143	44592.4	455	96	96	12	12	14	15	0.933333	7.57696	1	12
c868	c868.a1	c868.a1.a1	SCO7469	Q93JC7	Phenylacetate-coenzyme A ligase OS=Streptomyces coelicolor (strain ATCC BAA-471 / A3(2) / M145) OX=100226 GN=SCO7469 PE=3 SV=1	-121.423	0.35714	47057.9	448	95	95	12	12	14	17	0.823529	5.66085	1	12
c869	c869.a1	c869.a1.a1	SCO5844	O50518	Uncharacterized protein OS=Streptomyces coelicolor (strain ATCC BAA-471 / A3(2) / M145) OX=100226 GN=SCO5844 PE=4 SV=1	-95.0484	0.51889	39110.4	397	90	90	11	11	13	18	0.722222	4.275	1	12
c870	c870.a1	c870.a1.a1	SCO5332	Q8CJR7	Uncharacterized protein OS=Streptomyces coelicolor (strain ATCC BAA-471 / A3(2) / M145) OX=100226 GN=SCO5332 PE=4 SV=1	-108.297	0.4334	54034.8	503	93	93	12	12	13	19	0.684211	3.83293	1	12
c871	c871.a1	c871.a1.a1	SCO4181	Q9K4F7	Uncharacterized protein OS=Streptomyces coelicolor (strain ATCC BAA-471 / A3(2) / M145) OX=100226 GN=SCO4181 PE=3 SV=1	-101.742	0.47975	31669.4	321	93	93	11	11	14	13	1.07692	10.9378	1	12
c872	c872.a1	c872.a1.a1	SCO2444	Q9L0A2	Putative fatty acid synthase OS=Streptomyces coelicolor (strain ATCC BAA-471 / A3(2) / M145) OX=100226 GN=SCO2444 PE=1 SV=1	-96.8748	0.42062	45061.6	485	91	91	11	11	12	14	0.857143	6.19686	1	12
c873	c873.a1	c873.a1.a1	SCO2338	Q9KXI2	Putative O-methyltransferase OS=Streptomyces coelicolor (strain ATCC BAA-471 / A3(2) / M145) OX=100226 GN=SCO2338 PE=4 SV=1	-80.9257	0.69058	21241.1	223	90	90	12	12	12	13	0.923077	7.37678	1	12
c874	c874.a1	c874.a1.a1	SCO1440	Q9EWJ9	6,7-dimethyl-8-ribityllumazine synthase OS=Streptomyces coelicolor (strain ATCC BAA-471 / A3(2) / M145) OX=100226 GN=ribH PE=3 SV=1	-86.8984	0.5528	15567	161	88	88	11	11	15	8	1.875	73.9894	1	12
c875	c875.a1	c875.a1.a1	SCO5739	O86836	4-hydroxy-tetrahydrodipicolinate reductase OS=Streptomyces coelicolor (strain ATCC BAA-471 / A3(2) / M145) OX=100226 GN=dapB PE=3 SV=1	-97.1781	0.644	23295.1	250	84	84	12	12	14	9	1.55556	34.9381	1	12
c876	c876.a1	c876.a1.a1	SCO5862	P0A4I1	Transcriptional regulatory protein CutR OS=Streptomyces coelicolor (strain ATCC BAA-471 / A3(2) / M145) OX=100226 GN=cutR PE=3 SV=1	-95.5143	0.56682	22550	217	83	83	12	12	12	13	0.923077	7.37678	1	12
c877	c877.a1	c877.a1.a1	SCO3951	Q9ZBY1	Uncharacterized protein OS=Streptomyces coelicolor (strain ATCC BAA-471 / A3(2) / M145) OX=100226 GN=SCO3951 PE=4 SV=1	-100.909	0.58125	32854.8	320	82	82	12	12	14	19	0.736842	4.45559	1	12
c878	c878.a1	c878.a1.a1	SCO5895	O54158	Putative methyltransferase OS=Streptomyces coelicolor (strain ATCC BAA-471 / A3(2) / M145) OX=100226 GN=SCO5895 PE=4 SV=1	-87.4619	0.48343	35888.7	362	80	80	12	12	14	17	0.823529	5.66085	1	12
c879	c879.a1	c879.a1.a1	SCO0871	Q9RD38	Putative two-component sensor protein OS=Streptomyces coelicolor (strain ATCC BAA-471 / A3(2) / M145) OX=100226 GN=SCO0871 PE=4 SV=1	-111.941	0.34652	53517.7	531	80	80	12	12	13	28	0.464286	1.91263	1	12
c880	c880.a1	c880.a1.a1	SCO3052	Q93J51	UDP-glucose 6-dehydrogenase OS=Streptomyces coelicolor (strain ATCC BAA-471 / A3(2) / M145) OX=100226 GN=SCO3052 PE=3 SV=1	-93.027	0.3736	43369.2	447	78	78	12	12	12	19	0.631579	3.28133	1	12
c881	c881.a1	c881.a1.a1	SCO0203	Q9RI43	Putative two-component sensor OS=Streptomyces coelicolor (strain ATCC BAA-471 / A3(2) / M145) OX=100226 GN=SCO0203 PE=4 SV=1	-112.051	0.35043	57358.9	585	75	75	12	12	15	24	0.625	3.21697	1	12
c882	c882.a1	c882.a1.a1	SCO4096	Q9RKJ0	ATP-dependent RNA helicase OS=Streptomyces coelicolor (strain ATCC BAA-471 / A3(2) / M145) OX=100226 GN=SCO4096 PE=4 SV=1	-100.301	0.24459	75996.3	740	72	72	11	11	13	17	0.764706	4.81709	1	12
c883	c883.a1	c883.a1.a1	SCO2299	Q9L014	Putative bifunctional protein (Ribonuclease H/phosphoglycerate mutase) OS=Streptomyces coelicolor (strain ATCC BAA-471 / A3(2) / M145) OX=100226 GN=SCO2299 PE=4 SV=1	-118.709	0.36821	43356.8	497	71	71	12	12	13	21	0.619048	3.15956	1	12
c884	c884.a1	c884.a1.a1	SCO7400	Q9L177	Putative ABC-transport protein, ATP-binding component OS=Streptomyces coelicolor (strain ATCC BAA-471 / A3(2) / M145) OX=100226 GN=SCO7400 PE=4 SV=1	-87.7595	0.60274	29340.5	292	68	68	12	12	13	15	0.866667	6.35642	1	12
c885	c885.a1	c885.a1.a1	SCO2520	Q9L2G3	Putative membrane protein OS=Streptomyces coelicolor (strain ATCC BAA-471 / A3(2) / M145) OX=100226 GN=SCO2520 PE=4 SV=1	-83.9124	0.3687	39707.2	377	65	65	11	11	12	16	0.75	4.62341	1	12
c886	c886.a1	c886.a1.a1	SCO3033	Q9KZL1	Putative integral membrane regulatory protein OS=Streptomyces coelicolor (strain ATCC BAA-471 / A3(2) / M145) OX=100226 GN=SCO3033 PE=4 SV=1	-81.4942	0.16404	118959	1268	61	61	12	12	14	41	0.341463	1.19515	1	12
c887	c887.a1	c887.a1.a1	SCO6267	Q9RKS7	Uncharacterized protein OS=Streptomyces coelicolor (strain ATCC BAA-471 / A3(2) / M145) OX=100226 GN=SCO6267 PE=4 SV=1	-98.374	0.44366	27877.7	284	61	61	12	12	14	13	1.07692	10.9378	1	4
c888	c888.a1	c888.a1.a1	SCO0821	Q9XAA4	Putative threonine dehydratase OS=Streptomyces coelicolor (strain ATCC BAA-471 / A3(2) / M145) OX=100226 GN=SCO0821 PE=4 SV=1	-94.1118	0.49538	30251	325	56	56	12	12	13	12	1.08333	11.1153	1	11
c889	c889.a1	c889.a1.a1	SCO2863	Q9RD88	Putative helicase OS=Streptomyces coelicolor (strain ATCC BAA-471 / A3(2) / M145) OX=100226 GN=SCO2863 PE=4 SV=1	-86.1229	0.20847	98256.3	945	53	53	12	12	12	33	0.363636	1.31013	1	12
c890	c890.a1	c890.a1.a1	SCO0583	Q9RJQ7	Putative cytochrome P450 OS=Streptomyces coelicolor (strain ATCC BAA-471 / A3(2) / M145) OX=100226 GN=SCO0583 PE=3 SV=1	-94.4746	0.36364	41052.8	407	51	51	12	12	12	21	0.571429	2.72759	1	10
c891	c891.a1	c891.a1.a1	SCO1434	Q9RKZ2	Putative CbxX/CfqX family protein OS=Streptomyces coelicolor (strain ATCC BAA-471 / A3(2) / M145) OX=100226 GN=SCO1434 PE=4 SV=1	-86.5285	0.35922	62142.7	618	48	48	12	12	12	25	0.48	2.01995	1	12
c892	c892.a1	c892.a1.a1	SCO3929	Q9X9T9	Uncharacterized protein OS=Streptomyces coelicolor (strain ATCC BAA-471 / A3(2) / M145) OX=100226 GN=SCO3929 PE=4 SV=1	-87.9335	0.34	45477.2	450	48	48	12	12	14	20	0.7	4.01187	1	11
c893	c893.a1	c893.a1.a1	SCO1405	Q9KZM7	Putative heat shock protein (Hsp90-family) OS=Streptomyces coelicolor (strain ATCC BAA-471 / A3(2) / M145) OX=100226 GN=SCO1405 PE=4 SV=1	-89.6339	0.30244	60352.4	615	46	46	12	12	13	30	0.433333	1.71227	1	12
c894	c894.a1	c894.a1.a1	SCO5890	O54153	Putative 8-amino-7-oxononanoate synthase OS=Streptomyces coelicolor (strain ATCC BAA-471 / A3(2) / M145) OX=100226 GN=SCO5890 PE=4 SV=1	-85.6613	0.27031	61768.4	640	41	41	12	12	14	23	0.608696	3.06159	1	6
c895	c895.a1	c895.a1.a1	SCO4286	Q9KXV5	Putative solute-binding protein (Putative secreted protein) OS=Streptomyces coelicolor (strain ATCC BAA-471 / A3(2) / M145) OX=100226 GN=SCO4286 PE=4 SV=1	-83.6129	0.48931	41992.6	421	36	36	12	12	13	13	1	9	1	11
c896	c896.a1	c896.a1.a1	SCO6531	O86713	Putative ATP/GTP binding protein OS=Streptomyces coelicolor (strain ATCC BAA-471 / A3(2) / M145) OX=100226 GN=SCO6531 PE=4 SV=1	-117.066	0.84397	12975.4	141	235	235	11	11	14	3	4.66667	46414.9	1	12
c897	c897.a1	c897.a1.a1	SCO4078	Q9RKK6	Phosphoribosylformylglycinamidine synthase subunit PurQ OS=Streptomyces coelicolor (strain ATCC BAA-471 / A3(2) / M145) OX=100226 GN=purQ PE=3 SV=1	-89.5155	0.58407	22949.7	226	183	183	9	9	15	7	2.14286	137.95	1	12
c898	c898.a1	c898.a1.a1	SCO4583	Q9F2X8	Putative polyprenyl diphosphate synthase OS=Streptomyces coelicolor (strain ATCC BAA-471 / A3(2) / M145) OX=100226 GN=SCO4583 PE=3 SV=1	-117.094	0.53274	32389.7	336	170	170	11	11	17	13	1.30769	19.3092	1	12
c899	c899.a1	c899.a1.a1	SCO4231	Q9L0R0	Putative lipoprotein OS=Streptomyces coelicolor (strain ATCC BAA-471 / A3(2) / M145) OX=100226 GN=SCO4231 PE=4 SV=1	-111.736	0.34025	20448.8	241	153	153	11	11	15	5	3	999	1	12
c900	c900.a1	c900.a1.a1	SCO2162	Q9F364	Quinolinate synthase A OS=Streptomyces coelicolor (strain ATCC BAA-471 / A3(2) / M145) OX=100226 GN=nadA PE=3 SV=2	-71.5449	0.29188	39758.9	394	151	151	10	10	14	17	0.823529	5.66085	1	12
c901	c901.a1	c901.a1.a1	SCO2126	P0A4E1	Glucokinase OS=Streptomyces coelicolor (strain ATCC BAA-471 / A3(2) / M145) OX=100226 GN=glkA PE=3 SV=1	-118.372	0.48265	30128.6	317	149	149	11	11	14	12	1.16667	13.678	1	12
c902	c902.a1	c902.a1.a1	SCO1808	Q9S281	Phosphoserine phosphatase OS=Streptomyces coelicolor (strain ATCC BAA-471 / A3(2) / M145) OX=100226 GN=SCO1808 PE=1 SV=1	-112.186	0.45854	38861.6	410	144	144	11	11	14	13	1.07692	10.9378	1	12
c903	c903.a1	c903.a1.a1	SCO0395	Q9RJJ3	Putative epimerase/dehydratase OS=Streptomyces coelicolor (strain ATCC BAA-471 / A3(2) / M145) OX=100226 GN=SCO0395 PE=4 SV=1	-93.4951	0.34311	32835.8	341	140	140	10	10	16	8	2	99	1	12
c904	c904.a1	c904.a1.a1	SCO5541	Q9R7V6	Putative ATP-GTP binding protein OS=Streptomyces coelicolor (strain ATCC BAA-471 / A3(2) / M145) OX=100226 GN=SCO5541 PE=4 SV=1	-91.2524	0.6092	17477.8	174	139	49	8	2	15	9	1.66667	45.4159	1	12
c904	c904.a2	c904.a2.a1	SCO5537	O86519	Putative ATP/GTP binding protein OS=Streptomyces coelicolor (strain ATCC BAA-471 / A3(2) / M145) OX=100226 GN=SCO5537 PE=4 SV=1	-77.6417	0.68391	17629.9	174	106	16	8	2	12	9	1.33333	20.5443	1	12
c904	c904.a3	c904.a3.a1	SCO7466	Q9ADJ3	Putative ATP/GTP-binding protein OS=Streptomyces coelicolor (strain ATCC BAA-471 / A3(2) / M145) OX=100226 GN=SCO7466 PE=4 SV=1	-67.3233	0.59091	18107.3	176	55	33	8	6	8	7	1.14286	12.895	1	12
c904	c904.a4	c904.a4.a1	SCO2882	Q9KZR9	Putative conserved ATP/GTP-binding protein OS=Streptomyces coelicolor (strain ATCC BAA-471 / A3(2) / M145) OX=100226 GN=SCO2882 PE=4 SV=1	-54.7033	0.57143	17833.1	182	58	46	6	5	8	8	1	9	1	12
c904	c904.a5	c904.a5.a1	SCO6066	Q9X833	Putative ATP/GTP-binding protein OS=Streptomyces coelicolor (strain ATCC BAA-471 / A3(2) / M145) OX=100226 GN=SCO6066 PE=4 SV=1	-58.5562	0.53591	17658.3	181	41	31	7	6	7	11	0.636364	3.32876	1	11
c904	c904.a6	c904.a6.a1	SCO5292	Q9XAE1	Putative ATP/GTP-binding protein OS=Streptomyces coelicolor (strain ATCC BAA-471 / A3(2) / M145) OX=100226 GN=SCO5292 PE=4 SV=1	-35.7147	0.46073	19593.9	191	44	33	5	3	6	8	0.75	4.62341	1	12
c904	c904.a7	c904.a7.a1	SCO1399	Q9KZN3	Putative ATP/GTP-binding protein OS=Streptomyces coelicolor (strain ATCC BAA-471 / A3(2) / M145) OX=100226 GN=SCO1399 PE=4 SV=1	-26.461	0.36318	21035.8	201	21	20	5	4	5	12	0.416667	1.61016	1	11
c905	c905.a1	c905.a1.a1	SCO1345	Q9K3Y8	Putative 3-oxoacyl-[acyl-carrier protein] reductase OS=Streptomyces coelicolor (strain ATCC BAA-471 / A3(2) / M145) OX=100226 GN=SCO1345 PE=4 SV=1	-111.353	0.62846	23200.1	253	138	138	11	11	15	8	1.875	73.9894	1	12
c906	c906.a1	c906.a1.a1	SCO0995	Q9EX43	Putative methyltransferase OS=Streptomyces coelicolor (strain ATCC BAA-471 / A3(2) / M145) OX=100226 GN=SCO0995 PE=4 SV=1	-94.4189	0.51406	25738	249	136	136	9	9	12	8	1.5	30.6228	1	12
c907	c907.a1	c907.a1.a1	SCO2974	P54739	Serine/threonine-protein kinase PkaA OS=Streptomyces coelicolor (strain ATCC BAA-471 / A3(2) / M145) OX=100226 GN=pkaA PE=3 SV=1	-97.4559	0.27993	53883.7	543	132	132	10	10	11	14	0.785714	5.1054	1	12
c908	c908.a1	c908.a1.a1	SCO1775	Q9S225	Uncharacterized protein OS=Streptomyces coelicolor (strain ATCC BAA-471 / A3(2) / M145) OX=100226 GN=SCO1775 PE=4 SV=1	-90.9705	0.58294	21549	211	130	130	10	10	13	10	1.3	18.9526	1	12
c909	c909.a1	c909.a1.a1	SCO2098	Q9S2V8	Putative methyltransferase OS=Streptomyces coelicolor (strain ATCC BAA-471 / A3(2) / M145) OX=100226 GN=SCO2098 PE=4 SV=1	-114.671	0.65314	24678.9	271	130	130	11	11	14	11	1.27273	17.7382	1	12
c910	c910.a1	c910.a1.a1	SCO3883	O54569	Membrane protein insertase YidC OS=Streptomyces coelicolor (strain ATCC BAA-471 / A3(2) / M145) OX=100226 GN=yidC PE=3 SV=1	-77.2512	0.22738	44430.4	431	129	129	10	10	14	14	1	9	1	12
c911	c911.a1	c911.a1.a1	SCO1855	Q93RX1	Putative precorrin-4 C11-methyltransferase OS=Streptomyces coelicolor (strain ATCC BAA-471 / A3(2) / M145) OX=100226 GN=SCO1855 PE=4 SV=1	-121.718	0.58007	27677.4	281	123	123	10	10	16	11	1.45455	27.4804	1	12
c912	c912.a1	c912.a1.a1	SCO3956	Q9ZBX6	Putative ABC transporter ATP-binding protein OS=Streptomyces coelicolor (strain ATCC BAA-471 / A3(2) / M145) OX=100226 GN=SCO3956 PE=4 SV=1	-113.382	0.54063	32546.8	320	123	123	11	11	11	14	0.785714	5.1054	1	12
c913	c913.a1	c913.a1.a1	SCO1669	Q9AD98	Putative ATP/GTP-binding protein OS=Streptomyces coelicolor (strain ATCC BAA-471 / A3(2) / M145) OX=100226 GN=SCO1669 PE=4 SV=1	-103.155	0.48433	34210.5	351	122	122	10	10	13	12	1.08333	11.1153	1	12
c914	c914.a1	c914.a1.a1	SCO5854	O50528	Thiosulfate sulfurtransferase OS=Streptomyces coelicolor (strain ATCC BAA-471 / A3(2) / M145) OX=100226 GN=SCO5854 PE=4 SV=1	-105.594	0.69965	25416.8	283	121	120	11	10	14	6	2.33333	214.443	1	12
c914	c914.a2	c914.a2.a1	SCO3369	Q9X8M6	Putative large ATP-binding protein OS=Streptomyces coelicolor (strain ATCC BAA-471 / A3(2) / M145) OX=100226 GN=SCO3369 PE=4 SV=1	-59.0747	0.11833	86452.6	862	19	18	7	6	7	45	0.155556	0.430723	1	7
c915	c915.a1	c915.a1.a1	SCO6756	Q9X7V1	Putative glycosyltransferase OS=Streptomyces coelicolor (strain ATCC BAA-471 / A3(2) / M145) OX=100226 GN=SCO6756 PE=4 SV=1	-96.5205	0.46897	30173.7	290	121	121	11	11	13	11	1.18182	14.1991	1	12
c916	c916.a1	c916.a1.a1	SCO6062	Q9X829	Putative ABC transporter ATP-binding subunit OS=Streptomyces coelicolor (strain ATCC BAA-471 / A3(2) / M145) OX=100226 GN=SCO6062 PE=4 SV=1	-115.307	0.54145	37477.4	386	120	120	11	11	13	17	0.764706	4.81709	1	12
c917	c917.a1	c917.a1.a1	SCO5112	Q93IU3	BldKA, putative ABC transport system integral membrane protein OS=Streptomyces coelicolor (strain ATCC BAA-471 / A3(2) / M145) OX=100226 GN=SCO5112 PE=3 SV=1	-89.6416	0.207	34818	343	118	118	10	10	14	9	1.55556	34.9381	1	12
c918	c918.a1	c918.a1.a1	SCO3894	Q9X8T0	Putative transmembrane protein OS=Streptomyces coelicolor (strain ATCC BAA-471 / A3(2) / M145) OX=100226 GN=SCO3894 PE=4 SV=1	-98.1917	0.20345	77395.6	811	118	118	11	11	12	20	0.6	2.98107	1	12
c919	c919.a1	c919.a1.a1	SCO3382	Q9X8N8	L-aspartate oxidase OS=Streptomyces coelicolor (strain ATCC BAA-471 / A3(2) / M145) OX=100226 GN=nadB PE=3 SV=1	-103.576	0.32241	54913.8	580	117	117	11	11	15	20	0.75	4.62341	1	12
c920	c920.a1	c920.a1.a1	SCO6763	Q9X7V8	Putative polyprenyl synthatase OS=Streptomyces coelicolor (strain ATCC BAA-471 / A3(2) / M145) OX=100226 GN=SCO6763 PE=1 SV=1	-93.8049	0.37566	35753.3	378	116	116	11	11	14	12	1.16667	13.678	1	12
c921	c921.a1	c921.a1.a1	SCO4914	Q9AD83	Deoxyribose-phosphate aldolase OS=Streptomyces coelicolor (strain ATCC BAA-471 / A3(2) / M145) OX=100226 GN=SCO4914 PE=4 SV=1	-109.377	0.45317	30526.7	331	115	115	11	11	13	15	0.866667	6.35642	1	12
c922	c922.a1	c922.a1.a1	SCO3037	Q9KZK8	Coenzyme F420:L-glutamate ligase OS=Streptomyces coelicolor (strain ATCC BAA-471 / A3(2) / M145) OX=100226 GN=fbiB PE=3 SV=1	-112.912	0.48081	41936.8	443	113	113	11	11	13	16	0.8125	5.49382	1	12
c923	c923.a1	c923.a1.a1	SCO2054	P16245	Histidinol dehydrogenase OS=Streptomyces coelicolor (strain ATCC BAA-471 / A3(2) / M145) OX=100226 GN=hisD PE=3 SV=3	-82.5694	0.29932	41420.4	441	110	110	11	11	12	13	0.923077	7.37678	1	12
c924	c924.a1	c924.a1.a1	SCO3794	Q9F324	Putative glycosyl transferase OS=Streptomyces coelicolor (strain ATCC BAA-471 / A3(2) / M145) OX=100226 GN=SCO3794 PE=4 SV=1	-93.7381	0.59922	26377.2	257	110	110	11	11	12	13	0.923077	7.37678	1	12
c925	c925.a1	c925.a1.a1	SCO1020	Q9EX20	Uncharacterized protein OS=Streptomyces coelicolor (strain ATCC BAA-471 / A3(2) / M145) OX=100226 GN=SCO1020 PE=4 SV=1	-94.5012	0.31136	42714.8	440	106	106	11	11	13	10	1.3	18.9526	1	12
c926	c926.a1	c926.a1.a1	SCO3151	Q9RKD6	Uncharacterized protein OS=Streptomyces coelicolor (strain ATCC BAA-471 / A3(2) / M145) OX=100226 GN=SCO3151 PE=4 SV=1	-100.67	0.58446	27880.9	296	106	106	11	11	14	14	1	9	1	12
c927	c927.a1	c927.a1.a1	SCO1479	Q9KXS0	Guanylate kinase OS=Streptomyces coelicolor (strain ATCC BAA-471 / A3(2) / M145) OX=100226 GN=gmk PE=3 SV=1	-88.7705	0.69036	20299.6	197	104	104	11	11	13	10	1.3	18.9526	1	12
c928	c928.a1	c928.a1.a1	SCO1939	Q9XAB7	6-phosphogluconolactonase OS=Streptomyces coelicolor (strain ATCC BAA-471 / A3(2) / M145) OX=100226 GN=pgl PE=3 SV=1	-80.2129	0.53257	23713.3	261	104	103	11	10	11	11	1	9	1	12
c928	c928.a2	c928.a2.a1	SCO6006	O50500	Probable transmembrane transport protein OS=Streptomyces coelicolor (strain ATCC BAA-471 / A3(2) / M145) OX=100226 GN=SCO6006 PE=3 SV=1	-11.1492	0.09348	34508.6	353	7	6	3	2	3	7	0.428571	1.6827	1	6
c929	c929.a1	c929.a1.a1	SCO2910	Q9S2H1	Putative cysteine synthase OS=Streptomyces coelicolor (strain ATCC BAA-471 / A3(2) / M145) OX=100226 GN=SCO2910 PE=4 SV=1	-116.684	0.46519	31216.9	316	104	104	10	10	17	13	1.30769	19.3092	1	12
c930	c930.a1	c930.a1.a1	SCO0563	Q9RJH7	Uncharacterized protein OS=Streptomyces coelicolor (strain ATCC BAA-471 / A3(2) / M145) OX=100226 GN=SCO0563 PE=4 SV=1	-92.5299	0.32075	46995.4	477	103	103	11	11	13	18	0.722222	4.275	1	12
c931	c931.a1	c931.a1.a1	SCO3261	Q9X8D4	Putative ATP-binding protein OS=Streptomyces coelicolor (strain ATCC BAA-471 / A3(2) / M145) OX=100226 GN=SCO3261 PE=4 SV=1	-93.2734	0.38747	45671.6	431	103	103	10	10	14	15	0.933333	7.57696	1	12
c932	c932.a1	c932.a1.a1	SCO2952	Q9L1U3	DNA helicase OS=Streptomyces coelicolor (strain ATCC BAA-471 / A3(2) / M145) OX=100226 GN=SCO2952 PE=3 SV=1	-82.0191	0.25134	73484.4	744	102	102	11	11	11	35	0.314286	1.06199	1	12
c933	c933.a1	c933.a1.a1	SCO0763	Q9RJD0	Putative oxidoreductase OS=Streptomyces coelicolor (strain ATCC BAA-471 / A3(2) / M145) OX=100226 GN=SCO0763 PE=3 SV=1	-96.5641	0.44987	37596.3	389	102	102	10	10	12	14	0.857143	6.19686	1	12
c934	c934.a1	c934.a1.a1	SCO6163	Q9ZBS5	Histidine kinase OS=Streptomyces coelicolor (strain ATCC BAA-471 / A3(2) / M145) OX=100226 GN=SCO6163 PE=4 SV=1	-99.658	0.53465	29996.2	303	102	102	11	11	13	14	0.928571	7.48343	1	12
c935	c935.a1	c935.a1.a1	SCO4570	Q9XAR2	NADH-quinone oxidoreductase subunit I 1 OS=Streptomyces coelicolor (strain ATCC BAA-471 / A3(2) / M145) OX=100226 GN=nuoI1 PE=3 SV=1	-103.101	0.6019	21967.4	211	101	101	10	10	12	7	1.71429	50.7947	1	12
c936	c936.a1	c936.a1.a1	SCO1529	Q9L280	Putative membrane protein OS=Streptomyces coelicolor (strain ATCC BAA-471 / A3(2) / M145) OX=100226 GN=SCO1529 PE=4 SV=1	-116.472	0.3049	56613.8	551	100	100	11	11	11	23	0.478261	2.00788	1	12
c937	c937.a1	c937.a1.a1	SCO6776	Q9X7X1	Uncharacterized protein OS=Streptomyces coelicolor (strain ATCC BAA-471 / A3(2) / M145) OX=100226 GN=SCO6776 PE=4 SV=1	-85.2399	0.52973	37183.7	370	100	100	11	11	14	11	1.27273	17.7382	1	12
c938	c938.a1	c938.a1.a1	SCO2131	Q9X7Z0	Putative long chain fatty acid CoA ligase OS=Streptomyces coelicolor (strain ATCC BAA-471 / A3(2) / M145) OX=100226 GN=SCO2131 PE=4 SV=1	-84.8266	0.30936	58976.6	598	100	100	11	11	13	24	0.541667	2.4807	1	12
c939	c939.a1	c939.a1.a1	SCO5225	Q9K3C2	Ribonucleoside-diphosphate reductase subunit beta OS=Streptomyces coelicolor (strain ATCC BAA-471 / A3(2) / M145) OX=100226 GN=nrdB PE=3 SV=1	-89.2194	0.39942	37567.5	343	99	99	11	11	16	17	0.941176	7.73326	1	12
c940	c940.a1	c940.a1.a1	SCO5559	Q9ZBS0	Glycerol-3-phosphate dehydrogenase [NAD(P)+] OS=Streptomyces coelicolor (strain ATCC BAA-471 / A3(2) / M145) OX=100226 GN=gpsA PE=3 SV=1	-86.464	0.43155	31257.1	336	96	96	10	10	13	13	1	9	1	12
c941	c941.a1	c941.a1.a1	SCO2440	Q9L0A6	Putative transcriptional regulator OS=Streptomyces coelicolor (strain ATCC BAA-471 / A3(2) / M145) OX=100226 GN=SCO2440 PE=4 SV=1	-96.6542	0.51751	24909.1	257	95	95	11	11	12	12	1	9	1	12
c942	c942.a1	c942.a1.a1	SCO1491	Q9KXQ9	Elongation factor P OS=Streptomyces coelicolor (strain ATCC BAA-471 / A3(2) / M145) OX=100226 GN=efp PE=3 SV=1	-91.2471	0.3883	19855.1	188	94	94	11	11	14	3	4.66667	46414.9	1	12
c943	c943.a1	c943.a1.a1	SCO3226	Q7AKM3	Two component system response regulator OS=Streptomyces coelicolor (strain ATCC BAA-471 / A3(2) / M145) OX=100226 GN=SCO3226 PE=4 SV=1	-95.5918	0.54505	22184.8	222	92	92	10	10	11	11	1	9	1	12
c944	c944.a1	c944.a1.a1	SCO5208	Q9K4B1	Histidinol-phosphatase OS=Streptomyces coelicolor (strain ATCC BAA-471 / A3(2) / M145) OX=100226 GN=hisN PE=1 SV=1	-98.2103	0.55639	26792.3	266	91	91	11	11	16	10	1.6	38.8107	1	12
c945	c945.a1	c945.a1.a1	SCO1759	Q9EWW7	Putative transferase OS=Streptomyces coelicolor (strain ATCC BAA-471 / A3(2) / M145) OX=100226 GN=SCO1759 PE=4 SV=1	-68.1988	0.62727	21208.4	220	91	91	11	11	13	9	1.44444	26.8256	1	12
c946	c946.a1	c946.a1.a1	SCO2769	Q9RDF9	Putative acetolactate synthase OS=Streptomyces coelicolor (strain ATCC BAA-471 / A3(2) / M145) OX=100226 GN=SCO2769 PE=3 SV=1	-104.51	0.35284	52417.3	564	89	89	10	10	13	15	0.866667	6.35642	1	12
c947	c947.a1	c947.a1.a1	SCO1853	Q9RJ15	Precorrin-2 C20-methyltransferase OS=Streptomyces coelicolor (strain ATCC BAA-471 / A3(2) / M145) OX=100226 GN=SCO1853 PE=4 SV=1	-88.0742	0.6214	22528.9	243	89	89	10	10	12	6	2	99	1	12
c948	c948.a1	c948.a1.a1	SCO7073	Q9FC11	Uncharacterized protein OS=Streptomyces coelicolor (strain ATCC BAA-471 / A3(2) / M145) OX=100226 GN=SCO7073 PE=4 SV=1	-108.015	0.5	31345	330	88	88	11	11	13	10	1.3	18.9526	1	12
c949	c949.a1	c949.a1.a1	SCO1705	Q9S247	Putative alcohol dehydrogenase (Zinc-binding) OS=Streptomyces coelicolor (strain ATCC BAA-471 / A3(2) / M145) OX=100226 GN=SCO1705 PE=3 SV=1	-91.0108	0.34521	32694	365	85	85	11	11	12	12	1	9	1	12
c950	c950.a1	c950.a1.a1	SCO5875	O54141	Putative potassium uptake protein OS=Streptomyces coelicolor (strain ATCC BAA-471 / A3(2) / M145) OX=100226 GN=SCO5875 PE=4 SV=1	-91.4617	0.69027	22355.6	226	84	84	11	11	12	8	1.5	30.6228	1	12
c951	c951.a1	c951.a1.a1	SCO4920	Q9AD80	Putative deoR-family transcriptional regulator OS=Streptomyces coelicolor (strain ATCC BAA-471 / A3(2) / M145) OX=100226 GN=SCO4920 PE=4 SV=1	-100.19	0.54574	28901.1	317	84	84	11	11	12	14	0.857143	6.19686	1	12
c952	c952.a1	c952.a1.a1	SCO2838	Q9RDB3	Glucanase OS=Streptomyces coelicolor (strain ATCC BAA-471 / A3(2) / M145) OX=100226 GN=SCO2838 PE=3 SV=1	-84.7747	0.4247	31564.4	332	84	84	11	11	11	15	0.733333	4.4117	1	12
c953	c953.a1	c953.a1.a1	SCO2377	Q9RDQ7	Putative aldo/keto reductase OS=Streptomyces coelicolor (strain ATCC BAA-471 / A3(2) / M145) OX=100226 GN=SCO2377 PE=4 SV=1	-96.5398	0.41716	33033	338	84	84	11	11	13	14	0.928571	7.48343	1	12
c954	c954.a1	c954.a1.a1	SCO1621	Q9RJ80	Glycine betaine transport ATP-binding protein OS=Streptomyces coelicolor (strain ATCC BAA-471 / A3(2) / M145) OX=100226 GN=SCO1621 PE=4 SV=1	-79.4695	0.42857	37388	364	84	84	11	11	12	17	0.705882	4.08022	1	12
c955	c955.a1	c955.a1.a1	SCO2407	Q9RDN0	Aldose 1-epimerase OS=Streptomyces coelicolor (strain ATCC BAA-471 / A3(2) / M145) OX=100226 GN=SCO2407 PE=3 SV=1	-96.516	0.46721	38050	366	82	82	11	11	12	14	0.857143	6.19686	1	12
c956	c956.a1	c956.a1.a1	SCO6019	O69849	Uncharacterized protein OS=Streptomyces coelicolor (strain ATCC BAA-471 / A3(2) / M145) OX=100226 GN=SCO6019 PE=4 SV=1	-81.5458	0.42627	36153.5	373	81	81	11	11	12	14	0.857143	6.19686	1	12
c957	c957.a1	c957.a1.a1	SCO4651	P41109	Putative lipoprotein SCO4651 OS=Streptomyces coelicolor (strain ATCC BAA-471 / A3(2) / M145) OX=100226 GN=SCO4651 PE=3 SV=1	-89.3492	0.45035	27329.6	282	79	79	11	11	11	14	0.785714	5.1054	1	12
c958	c958.a1	c958.a1.a1	SCO3093	Q9F2Q6	Putative hydrolase OS=Streptomyces coelicolor (strain ATCC BAA-471 / A3(2) / M145) OX=100226 GN=SCO3093 PE=4 SV=1	-91.389	0.55272	30198.4	313	80	80	11	11	12	8	1.5	30.6228	1	12
c959	c959.a1	c959.a1.a1	SCO2836	Q9RDB5	Putative glycosyl transferase OS=Streptomyces coelicolor (strain ATCC BAA-471 / A3(2) / M145) OX=100226 GN=SCO2836 PE=4 SV=1	-70.5132	0.2144	68780.2	653	78	78	10	10	12	21	0.571429	2.72759	1	12
c960	c960.a1	c960.a1.a1	SCO1997	Q9S2K6	Uncharacterized protein OS=Streptomyces coelicolor (strain ATCC BAA-471 / A3(2) / M145) OX=100226 GN=SCO1997 PE=1 SV=1	-99.4192	0.51603	31643.9	312	78	78	11	11	14	10	1.4	24.1189	1	12
c961	c961.a1	c961.a1.a1	SCO1085	Q9K3R3	Putative acyltransferase OS=Streptomyces coelicolor (strain ATCC BAA-471 / A3(2) / M145) OX=100226 GN=SCO1085 PE=4 SV=1	-68.9738	0.56612	24993.2	242	77	77	11	11	13	10	1.3	18.9526	1	12
c962	c962.a1	c962.a1.a1	SCO1472	Q9L0Y7	Conserved hypothetical Sun-family protein SCL6.29c OS=Streptomyces coelicolor (strain ATCC BAA-471 / A3(2) / M145) OX=100226 GN=SCO1472 PE=3 SV=1	-86.6502	0.36632	46940.7	475	77	77	11	11	11	18	0.611111	3.08424	1	12
c963	c963.a1	c963.a1.a1	SCO2602	Q9L1H5	Uncharacterized protein OS=Streptomyces coelicolor (strain ATCC BAA-471 / A3(2) / M145) OX=100226 GN=SCO2602 PE=4 SV=1	-102.275	0.23338	69586.5	707	75	75	11	11	12	30	0.4	1.51189	1	12
c964	c964.a1	c964.a1.a1	SCO2096	Q9S2W0	Putative membrane protein OS=Streptomyces coelicolor (strain ATCC BAA-471 / A3(2) / M145) OX=100226 GN=SCO2096 PE=4 SV=1	-100.926	0.23839	75303.4	797	74	74	11	11	11	26	0.423077	1.64897	1	12
c965	c965.a1	c965.a1.a1	SCO4113	Q9F303	Uncharacterized protein OS=Streptomyces coelicolor (strain ATCC BAA-471 / A3(2) / M145) OX=100226 GN=SCO4113 PE=4 SV=1	-103.608	0.39906	41523	426	70	70	11	11	13	16	0.8125	5.49382	1	12
c966	c966.a1	c966.a1.a1	SCO4957	Q9EWF8	Putative membrane protein OS=Streptomyces coelicolor (strain ATCC BAA-471 / A3(2) / M145) OX=100226 GN=SCO4957 PE=4 SV=1	-80.6493	0.46505	36670.6	372	69	69	10	10	12	16	0.75	4.62341	1	12
c967	c967.a1	c967.a1.a1	SCO6623	O86557	Putative ATP/GTP binding protein OS=Streptomyces coelicolor (strain ATCC BAA-471 / A3(2) / M145) OX=100226 GN=SCO6623 PE=4 SV=1	-78.4988	0.25308	76019.4	731	68	68	11	11	12	25	0.48	2.01995	1	12
c968	c968.a1	c968.a1.a1	SCO4596	Q9F2W5	Putative two-component system response regulator OS=Streptomyces coelicolor (strain ATCC BAA-471 / A3(2) / M145) OX=100226 GN=SCO4596 PE=4 SV=1	-86.6148	0.62332	22668.1	223	66	55	11	10	12	14	0.857143	6.19686	1	12
c968	c968.a2	c968.a2.a1	SCO2281	Q9RKP7	Putative two-component system response-regulator OS=Streptomyces coelicolor (strain ATCC BAA-471 / A3(2) / M145) OX=100226 GN=SCO2281 PE=4 SV=1	-22.7491	0.13158	22493	228	20	9	2	1	2	9	0.222222	0.668101	1	12
c969	c969.a1	c969.a1.a1	SCO4397	Q9K3U8	Putative ABC transport system ATP-binding protein OS=Streptomyces coelicolor (strain ATCC BAA-471 / A3(2) / M145) OX=100226 GN=SCO4397 PE=4 SV=1	-84.0876	0.44867	26058.7	263	66	66	11	11	11	10	1.1	11.5893	1	12
c970	c970.a1	c970.a1.a1	SCO1953	Q9Z512	UvrABC system protein C OS=Streptomyces coelicolor (strain ATCC BAA-471 / A3(2) / M145) OX=100226 GN=uvrC PE=3 SV=1	-81.7846	0.26374	74753	728	64	64	11	11	12	28	0.428571	1.6827	1	12
c971	c971.a1	c971.a1.a1	SCO1488	Q9KXR1	Bifunctional protein PyrR OS=Streptomyces coelicolor (strain ATCC BAA-471 / A3(2) / M145) OX=100226 GN=pyrR PE=3 SV=1	-67.531	0.66839	19814.7	193	62	62	11	11	13	11	1.18182	14.1991	1	12
c972	c972.a1	c972.a1.a1	SCO6764	Q9X7V9	Putative squalene-hopene cyclase OS=Streptomyces coelicolor (strain ATCC BAA-471 / A3(2) / M145) OX=100226 GN=SCO6764 PE=4 SV=1	-106.173	0.29265	68632.4	680	62	62	11	11	11	16	0.6875	3.86968	1	10
c973	c973.a1	c973.a1.a1	SCO4109	Q8CJU8	Putative oxidoreductase OS=Streptomyces coelicolor (strain ATCC BAA-471 / A3(2) / M145) OX=100226 GN=SCO4109 PE=4 SV=1	-83.5402	0.55096	29444.1	314	60	60	11	11	14	9	1.55556	34.9381	1	11
c974	c974.a1	c974.a1.a1	SCO2825	Q93J72	Putative amidase OS=Streptomyces coelicolor (strain ATCC BAA-471 / A3(2) / M145) OX=100226 GN=SCO2825 PE=3 SV=1	-105.77	0.46895	44663	467	60	60	11	11	11	19	0.578947	2.79269	1	12
c975	c975.a1	c975.a1.a1	SCO3326	Q9WX08	Putative epimerase OS=Streptomyces coelicolor (strain ATCC BAA-471 / A3(2) / M145) OX=100226 GN=SCO3326 PE=4 SV=1	-77.0172	0.4136	35076.5	353	57	57	11	11	11	17	0.647059	3.43669	1	12
c976	c976.a1	c976.a1.a1	SCO0910	Q9RD01	Glutamate--cysteine ligase EgtA OS=Streptomyces coelicolor (strain ATCC BAA-471 / A3(2) / M145) OX=100226 GN=egtA PE=3 SV=1	-91.1291	0.3649	43499.2	433	55	55	10	10	11	19	0.578947	2.79269	1	12
c977	c977.a1	c977.a1.a1	SCO6266	Q7AKF0	ScbA protein OS=Streptomyces coelicolor (strain ATCC BAA-471 / A3(2) / M145) OX=100226 GN=SCO6266 PE=4 SV=1	-104.381	0.58599	31097.8	314	52	52	11	11	14	9	1.55556	34.9381	1	8
c978	c978.a1	c978.a1.a1	SCO5006	Q9KY96	Putative septum site-determining protein OS=Streptomyces coelicolor (strain ATCC BAA-471 / A3(2) / M145) OX=100226 GN=SCO5006 PE=4 SV=1	-79.9224	0.39713	38779.8	418	51	51	11	11	11	18	0.611111	3.08424	1	12
c979	c979.a1	c979.a1.a1	SCO6492	Q8CJM7	Uncharacterized protein OS=Streptomyces coelicolor (strain ATCC BAA-471 / A3(2) / M145) OX=100226 GN=SCO6492 PE=4 SV=1	-93.7749	0.25714	67778.2	665	50	50	11	11	11	28	0.392857	1.47091	1	11
c980	c980.a1	c980.a1.a1	SCO0385	Q9RJK3	Putative membrane protein OS=Streptomyces coelicolor (strain ATCC BAA-471 / A3(2) / M145) OX=100226 GN=SCO0385 PE=4 SV=1	-84.1707	0.32438	49816.6	521	43	43	11	11	12	21	0.571429	2.72759	1	9
c981	c981.a1	c981.a1.a1	SCO1860	Q93RW6	Putative secreted protein OS=Streptomyces coelicolor (strain ATCC BAA-471 / A3(2) / M145) OX=100226 GN=SCO1860 PE=4 SV=1	-84.9313	0.50149	28819	335	42	42	11	11	13	13	1	9	1	9
c982	c982.a1	c982.a1.a1	SCO4669	Q9L0J6	Putative membrane protein OS=Streptomyces coelicolor (strain ATCC BAA-471 / A3(2) / M145) OX=100226 GN=SCO4669 PE=4 SV=1	-77.0915	0.36412	36782.8	379	34	34	10	10	12	16	0.75	4.62341	1	4
c983	c983.a1	c983.a1.a1	SCO6818	Q9L214	2,3-bisphosphoglycerate-independent phosphoglycerate mutase OS=Streptomyces coelicolor (strain ATCC BAA-471 / A3(2) / M145) OX=100226 GN=gpmI PE=3 SV=1	-75.9887	0.28963	47779.2	511	29	29	11	11	12	16	0.75	4.62341	1	4
c984	c984.a1	c984.a1.a1	SCO4990	Q93JK4	Uncharacterized protein OS=Streptomyces coelicolor (strain ATCC BAA-471 / A3(2) / M145) OX=100226 GN=SCO4990 PE=4 SV=1	-106.824	0.68382	13333.9	136	314	314	8	8	16	4	4	9999	1	12
c985	c985.a1	c985.a1.a1	SCO0527	P48859	Cold shock protein ScoF OS=Streptomyces coelicolor (strain ATCC BAA-471 / A3(2) / M145) OX=100226 GN=scoF PE=2 SV=1	-81.1831	0.80597	6677.16	67	269	269	9	9	12	3	4	9999	1	12
c986	c986.a1	c986.a1.a1	SCO1521	Q9L288	Probable transcriptional regulatory protein SCO1521 OS=Streptomyces coelicolor (strain ATCC BAA-471 / A3(2) / M145) OX=100226 GN=SCO1521 PE=3 SV=1	-83.4157	0.38	24683.3	250	176	176	6	6	13	2	6.5	3.16228e+06	1	12
c987	c987.a1	c987.a1.a1	SCO2161	Q9X819	Uncharacterized protein OS=Streptomyces coelicolor (strain ATCC BAA-471 / A3(2) / M145) OX=100226 GN=SCO2161 PE=3 SV=1	-64.4599	0.75424	11600.6	118	170	170	8	8	15	7	2.14286	137.95	1	12
c988	c988.a1	c988.a1.a1	SCO2369	Q9KY21	Putative thiol-specific antioxidant protein OS=Streptomyces coelicolor (strain ATCC BAA-471 / A3(2) / M145) OX=100226 GN=SCO2369 PE=4 SV=1	-90.954	0.67763	16050	152	156	156	8	8	14	6	2.33333	214.443	1	12
c989	c989.a1	c989.a1.a1	SCO3793	Q9F325	Uncharacterized protein OS=Streptomyces coelicolor (strain ATCC BAA-471 / A3(2) / M145) OX=100226 GN=SCO3793 PE=4 SV=1	-101.859	0.69421	12771.7	121	145	145	9	9	14	7	2	99	1	12
c990	c990.a1	c990.a1.a1	SCO3409	Q9X8I9	Inorganic pyrophosphatase OS=Streptomyces coelicolor (strain ATCC BAA-471 / A3(2) / M145) OX=100226 GN=ppa PE=3 SV=1	-86.502	0.41718	18184.9	163	143	143	10	10	15	8	1.875	73.9894	1	12
c991	c991.a1	c991.a1.a1	SCO4659	P0A4A3	30S ribosomal protein S12 OS=Streptomyces coelicolor (strain ATCC BAA-471 / A3(2) / M145) OX=100226 GN=rpsL PE=1 SV=1	-77.2821	0.46341	13336.4	123	142	142	10	10	16	3	5.33333	215442	1	12
c992	c992.a1	c992.a1.a1	SCO7580	Q9F395	Uncharacterized protein OS=Streptomyces coelicolor (strain ATCC BAA-471 / A3(2) / M145) OX=100226 GN=SCO7580 PE=4 SV=1	-83.4979	0.65314	27955	271	142	142	9	9	13	9	1.44444	26.8256	1	12
c993	c993.a1	c993.a1.a1	SCO1831	Q9RJ37	Putative oxidoreductase OS=Streptomyces coelicolor (strain ATCC BAA-471 / A3(2) / M145) OX=100226 GN=SCO1831 PE=4 SV=1	-82.6738	0.40239	22766.9	251	142	142	9	9	13	7	1.85714	70.9686	1	12
c994	c994.a1	c994.a1.a1	SCO3619	Q9XAI3	Nucleoid-associated protein SCO3619 OS=Streptomyces coelicolor (strain ATCC BAA-471 / A3(2) / M145) OX=100226 GN=SCO3619 PE=3 SV=1	-67.407	0.81739	10727.4	115	141	141	7	7	12	4	3	999	1	12
c995	c995.a1	c995.a1.a1	SCO1510	Q9KXP0	Putative peptidyl-prolyl cis-trans isomerase OS=Streptomyces coelicolor (strain ATCC BAA-471 / A3(2) / M145) OX=100226 GN=SCO1510 PE=4 SV=1	-84.889	0.4296	27194.7	277	141	141	10	10	12	7	1.71429	50.7947	1	12
c996	c996.a1	c996.a1.a1	SCO6468	Q9ZBK6	Phosphatidylserine decarboxylase proenzyme OS=Streptomyces coelicolor (strain ATCC BAA-471 / A3(2) / M145) OX=100226 GN=psd PE=3 SV=1	-102.075	0.50917	21848.5	218	134	134	9	9	16	8	2	99	1	12
c997	c997.a1	c997.a1.a1	SCO4710	Q9L0D2	50S ribosomal protein L29 OS=Streptomyces coelicolor (strain ATCC BAA-471 / A3(2) / M145) OX=100226 GN=rpmC PE=3 SV=1	-62.2807	0.7027	7757.13	74	129	129	8	8	13	4	3.25	1777.28	1	12
c998	c998.a1	c998.a1.a1	SCO3907	Q9X8U3	Single-stranded DNA-binding protein 2 OS=Streptomyces coelicolor (strain ATCC BAA-471 / A3(2) / M145) OX=100226 GN=ssb2 PE=1 SV=1	-89.069	0.43719	18758	199	129	129	9	9	12	5	2.4	250.189	1	12
c999	c999.a1	c999.a1.a1	SCO3962	Q9ZBX0	Prephenate dehydratase OS=Streptomyces coelicolor (strain ATCC BAA-471 / A3(2) / M145) OX=100226 GN=SCO3962 PE=4 SV=1	-97.1924	0.46774	30223.3	310	129	129	9	9	11	14	0.785714	5.1054	1	12
d1000	d1000.a1	d1000.a1.a1	SCO3116	Q9F2N4	Uncharacterized protein OS=Streptomyces coelicolor (strain ATCC BAA-471 / A3(2) / M145) OX=100226 GN=SCO3116 PE=4 SV=1	-99.5804	0.46866	32628.6	335	126	126	10	10	12	15	0.8	5.30957	1	12
d1001	d1001.a1	d1001.a1.a1	SCO3375	Q9X8N1	Putative Lsr2-like protein OS=Streptomyces coelicolor (strain ATCC BAA-471 / A3(2) / M145) OX=100226 GN=SCO3375 PE=4 SV=1	-78.2989	0.75676	10635.4	111	123	123	10	10	11	5	2.2	157.489	1	12
d1002	d1002.a1	d1002.a1.a1	SCO5388	Q9K4C3	Endonuclease NucS OS=Streptomyces coelicolor (strain ATCC BAA-471 / A3(2) / M145) OX=100226 GN=nucS PE=3 SV=2	-102.229	0.61883	23165.1	223	118	118	10	10	14	13	1.07692	10.9378	1	12
d1003	d1003.a1	d1003.a1.a1	SCO3212	Q9Z4W9	Anthranilate phosphoribosyltransferase 2 OS=Streptomyces coelicolor (strain ATCC BAA-471 / A3(2) / M145) OX=100226 GN=trpD2 PE=3 SV=1	-98.8468	0.44478	29755.3	335	113	113	10	10	14	16	0.875	6.49894	1	12
d1004	d1004.a1	d1004.a1.a1	SCO0863	Q9RCU8	Putative integral membrane protein OS=Streptomyces coelicolor (strain ATCC BAA-471 / A3(2) / M145) OX=100226 GN=SCO0863 PE=4 SV=1	-107.303	0.28454	46435.7	485	112	112	10	10	11	13	0.846154	6.01704	1	12
d1005	d1005.a1	d1005.a1.a1	SCO5711	Q9Z530	Riboflavin biosynthesis protein OS=Streptomyces coelicolor (strain ATCC BAA-471 / A3(2) / M145) OX=100226 GN=SCO5711 PE=3 SV=1	-69.976	0.3522	32008.5	318	111	111	10	10	12	12	1	9	1	12
d1006	d1006.a1	d1006.a1.a1	SCO3650	Q9X8R7	Orotate phosphoribosyltransferase OS=Streptomyces coelicolor (strain ATCC BAA-471 / A3(2) / M145) OX=100226 GN=pyrE PE=3 SV=1	-82.696	0.48901	17223.1	182	110	110	10	10	12	5	2.4	250.189	1	12
d1007	d1007.a1	d1007.a1.a1	SCO6752	Q8CJL9	Putative integral membrane transferase OS=Streptomyces coelicolor (strain ATCC BAA-471 / A3(2) / M145) OX=100226 GN=SCO6752 PE=3 SV=1	-108.469	0.29587	54680	605	110	110	10	10	12	27	0.444444	1.78256	1	12
d1008	d1008.a1	d1008.a1.a1	SCO7072	Q9FC12	Uncharacterized protein OS=Streptomyces coelicolor (strain ATCC BAA-471 / A3(2) / M145) OX=100226 GN=SCO7072 PE=4 SV=1	-98.1159	0.78392	17704	199	110	110	10	10	11	10	1.1	11.5893	1	12
d1009	d1009.a1	d1009.a1.a1	SCO2969	Q9L1S6	Cell division ATP-binding protein OS=Streptomyces coelicolor (strain ATCC BAA-471 / A3(2) / M145) OX=100226 GN=SCO2969 PE=4 SV=1	-111.797	0.41921	24966.3	229	109	109	10	10	12	10	1.2	14.8489	1	12
d1010	d1010.a1	d1010.a1.a1	SCO5356	Q9ADB2	Homoserine kinase OS=Streptomyces coelicolor (strain ATCC BAA-471 / A3(2) / M145) OX=100226 GN=thrB PE=3 SV=1	-93.0122	0.47573	28035.7	309	107	107	10	10	12	12	1	9	1	12
d1011	d1011.a1	d1011.a1.a1	SCO1499	Q9KXQ1	Endolytic murein transglycosylase OS=Streptomyces coelicolor (strain ATCC BAA-471 / A3(2) / M145) OX=100226 GN=mltG PE=3 SV=1	-95.4309	0.29038	60115.6	582	106	106	9	9	11	16	0.6875	3.86968	1	12
d1012	d1012.a1	d1012.a1.a1	SCO2012	Q9S2J1	Putative branched chain amino acid transport ATP-binding protein OS=Streptomyces coelicolor (strain ATCC BAA-471 / A3(2) / M145) OX=100226 GN=SCO2012 PE=4 SV=1	-81.6259	0.52101	24155.8	238	106	106	9	9	13	10	1.3	18.9526	1	12
d1013	d1013.a1	d1013.a1.a1	SCO6758	Q9X7V3	Putative ABC transporter ATP-binding component OS=Streptomyces coelicolor (strain ATCC BAA-471 / A3(2) / M145) OX=100226 GN=SCO6758 PE=4 SV=1	-86.6839	0.44664	26050.7	253	106	81	10	6	13	12	1.08333	11.1153	1	12
d1013	d1013.a2	d1013.a2.a1	SCO2996	Q9EWH8	Putative ABC transporter ATP-binding protein OS=Streptomyces coelicolor (strain ATCC BAA-471 / A3(2) / M145) OX=100226 GN=SCO2996 PE=4 SV=1	-31.317	0.13194	28003.9	288	26	1	5	1	6	13	0.461538	1.89427	1	10
d1014	d1014.a1	d1014.a1.a1	SCO7617	Q9F3E0	Uncharacterized protein OS=Streptomyces coelicolor (strain ATCC BAA-471 / A3(2) / M145) OX=100226 GN=SCO7617 PE=4 SV=1	-79.2327	0.48708	27210.6	271	104	104	9	9	10	11	0.909091	7.11131	1	12
d1015	d1015.a1	d1015.a1.a1	SCO2373	Q8CJZ8	Tetracenomycin C efflux protein OS=Streptomyces coelicolor (strain ATCC BAA-471 / A3(2) / M145) OX=100226 GN=SCO2373 PE=3 SV=1	-86.7148	0.15299	49231	536	103	103	9	9	12	8	1.5	30.6228	1	12
d1016	d1016.a1	d1016.a1.a1	SCO3581	Q9X934	Uncharacterized protein OS=Streptomyces coelicolor (strain ATCC BAA-471 / A3(2) / M145) OX=100226 GN=SCO3581 PE=4 SV=1	-68.5837	0.51948	14417.7	154	103	103	9	9	11	5	2.2	157.489	1	12
d1017	d1017.a1	d1017.a1.a1	SCO7632	Q9F3Q5	Uncharacterized protein OS=Streptomyces coelicolor (strain ATCC BAA-471 / A3(2) / M145) OX=100226 GN=SCO7632 PE=4 SV=1	-98.5484	0.62094	28198.4	277	102	102	10	10	11	5	2.2	157.489	1	12
d1018	d1018.a1	d1018.a1.a1	SCO5508	Q9Z571	Putative oxidoreductase OS=Streptomyces coelicolor (strain ATCC BAA-471 / A3(2) / M145) OX=100226 GN=SCO5508 PE=1 SV=1	-97.7973	0.49441	43350.7	447	100	100	10	10	11	12	0.916667	7.25404	1	12
d1019	d1019.a1	d1019.a1.a1	SCO3807	Q9XA70	Putative hydrolase OS=Streptomyces coelicolor (strain ATCC BAA-471 / A3(2) / M145) OX=100226 GN=SCO3807 PE=4 SV=1	-81.4256	0.4697	25492.1	264	99	99	10	10	11	10	1.1	11.5893	1	12
d1020	d1020.a1	d1020.a1.a1	SCO0398	Q9RJJ0	Putative glycosyl transferase OS=Streptomyces coelicolor (strain ATCC BAA-471 / A3(2) / M145) OX=100226 GN=SCO0398 PE=4 SV=1	-88.8107	0.30794	33148.8	315	97	97	9	9	13	13	1	9	1	12
d1021	d1021.a1	d1021.a1.a1	SCO3958	Q9ZBX4	ABC transporter ATP-binding protein OS=Streptomyces coelicolor (strain ATCC BAA-471 / A3(2) / M145) OX=100226 GN=SCO3958 PE=4 SV=1	-97.2555	0.47525	31085	303	96	96	10	10	13	11	1.18182	14.1991	1	12
d1022	d1022.a1	d1022.a1.a1	SCO3311	P54919	Delta-aminolevulinic acid dehydratase OS=Streptomyces coelicolor (strain ATCC BAA-471 / A3(2) / M145) OX=100226 GN=hemB PE=3 SV=2	-89.1221	0.51212	32092.2	330	95	95	10	10	10	13	0.769231	4.87802	1	12
d1023	d1023.a1	d1023.a1.a1	SCO0575	Q93RZ5	Peptidase E OS=Streptomyces coelicolor (strain ATCC BAA-471 / A3(2) / M145) OX=100226 GN=pepE PE=3 SV=1	-88.6297	0.65432	24515.5	243	95	95	10	10	11	10	1.1	11.5893	1	12
d1024	d1024.a1	d1024.a1.a1	SCO1553	Q9L1C9	Putative uroporphyrin-III methyltransferase OS=Streptomyces coelicolor (strain ATCC BAA-471 / A3(2) / M145) OX=100226 GN=SCO1553 PE=3 SV=1	-79.235	0.34878	37890.9	410	95	95	10	10	13	15	0.866667	6.35642	1	12
d1025	d1025.a1	d1025.a1.a1	SCO4260	Q8CJU2	Uncharacterized protein OS=Streptomyces coelicolor (strain ATCC BAA-471 / A3(2) / M145) OX=100226 GN=SCO4260 PE=4 SV=1	-72.4495	0.56444	22745.9	225	94	94	9	9	10	9	1.11111	11.9155	1	12
d1026	d1026.a1	d1026.a1.a1	SCO4752	O86793	tRNA N6-adenosine threonylcarbamoyltransferase OS=Streptomyces coelicolor (strain ATCC BAA-471 / A3(2) / M145) OX=100226 GN=tsaD PE=3 SV=1	-88.7918	0.33422	34983.8	374	93	93	10	10	12	11	1.09091	11.3285	1	12
d1027	d1027.a1	d1027.a1.a1	SCO6225	O86590	Putative secreted protein OS=Streptomyces coelicolor (strain ATCC BAA-471 / A3(2) / M145) OX=100226 GN=SCO6225 PE=4 SV=1	-68.3491	0.28979	40311.5	421	91	91	10	10	11	17	0.647059	3.43669	1	12
d1028	d1028.a1	d1028.a1.a1	SCO0596	Q9R408	DpsA OS=Streptomyces coelicolor (strain ATCC BAA-471 / A3(2) / M145) OX=100226 GN=dpsA PE=1 SV=1	-93.8153	0.72193	17980.2	187	90	90	10	10	10	10	1	9	1	12
d1029	d1029.a1	d1029.a1.a1	SCO1920	Q9XAD6	Uncharacterized protein OS=Streptomyces coelicolor (strain ATCC BAA-471 / A3(2) / M145) OX=100226 GN=SCO1920 PE=4 SV=1	-89.9102	0.50641	15773.6	156	90	90	9	9	12	6	2	99	1	12
d1030	d1030.a1	d1030.a1.a1	SCO1473	Q9L0Y6	Methionyl-tRNA formyltransferase OS=Streptomyces coelicolor (strain ATCC BAA-471 / A3(2) / M145) OX=100226 GN=fmt PE=3 SV=1	-78.4471	0.51935	29209.3	310	89	89	10	10	11	11	1	9	1	12
d1031	d1031.a1	d1031.a1.a1	SCO4314	Q9KXS7	Uncharacterized protein OS=Streptomyces coelicolor (strain ATCC BAA-471 / A3(2) / M145) OX=100226 GN=SCO4314 PE=4 SV=1	-78.5531	0.50661	22192.3	227	89	89	10	10	11	14	0.785714	5.1054	1	12
d1032	d1032.a1	d1032.a1.a1	SCO3485	Q9RKF2	Putative lacI-family transcriptional regulator OS=Streptomyces coelicolor (strain ATCC BAA-471 / A3(2) / M145) OX=100226 GN=SCO3485 PE=4 SV=1	-81.7397	0.4384	33155.4	349	88	88	10	10	12	10	1.2	14.8489	1	12
d1033	d1033.a1	d1033.a1.a1	SCO6134	Q9Z538	Putative regulatory protein OS=Streptomyces coelicolor (strain ATCC BAA-471 / A3(2) / M145) OX=100226 GN=SCO6134 PE=4 SV=1	-60.7975	0.37952	32995.4	332	88	88	10	10	11	13	0.846154	6.01704	1	12
d1034	d1034.a1	d1034.a1.a1	SCO5196	Q9FCJ2	Uncharacterized protein OS=Streptomyces coelicolor (strain ATCC BAA-471 / A3(2) / M145) OX=100226 GN=SCO5196 PE=4 SV=1	-73.0348	0.53982	22289.2	226	86	86	9	9	12	7	1.71429	50.7947	1	12
d1035	d1035.a1	d1035.a1.a1	SCO1343	Q9K3Z0	Uracil-DNA glycosylase 2 OS=Streptomyces coelicolor (strain ATCC BAA-471 / A3(2) / M145) OX=100226 GN=ung2 PE=3 SV=1	-74.0664	0.54185	23697.1	227	85	85	10	10	11	9	1.22222	15.681	1	12
d1036	d1036.a1	d1036.a1.a1	SCO1246	Q9FCC1	ATP-dependent dethiobiotin synthetase BioD OS=Streptomyces coelicolor (strain ATCC BAA-471 / A3(2) / M145) OX=100226 GN=bioD PE=3 SV=1	-97.383	0.62605	20233.7	238	84	84	9	9	12	10	1.2	14.8489	1	12
d1037	d1037.a1	d1037.a1.a1	SCO4955	Q9ADK5	Putative ATP/GTP-binding protein OS=Streptomyces coelicolor (strain ATCC BAA-471 / A3(2) / M145) OX=100226 GN=SCO4955 PE=4 SV=1	-92.9798	0.47595	39390.1	395	83	83	10	10	10	14	0.714286	4.17947	1	12
d1038	d1038.a1	d1038.a1.a1	SCO2546	Q9RDE5	Adenine deaminase OS=Streptomyces coelicolor (strain ATCC BAA-471 / A3(2) / M145) OX=100226 GN=SCO2546 PE=3 SV=1	-75.9093	0.34706	33960.2	340	82	82	10	10	10	19	0.526316	2.35982	1	12
d1039	d1039.a1	d1039.a1.a1	SCO2386	Q9RDP8	Uncharacterized protein OS=Streptomyces coelicolor (strain ATCC BAA-471 / A3(2) / M145) OX=100226 GN=SCO2386 PE=4 SV=1	-72.2262	0.35162	37743.7	401	82	82	10	10	11	14	0.785714	5.1054	1	12
d1040	d1040.a1	d1040.a1.a1	SCO5855	O50529	Putative DNA-binding protein OS=Streptomyces coelicolor (strain ATCC BAA-471 / A3(2) / M145) OX=100226 GN=SCO5855 PE=4 SV=1	-94.7784	0.49432	35816.4	352	81	81	10	10	10	13	0.769231	4.87802	1	12
d1041	d1041.a1	d1041.a1.a1	SCO0179	Q9RIY6	Putative zinc-containing dehydrogenase OS=Streptomyces coelicolor (strain ATCC BAA-471 / A3(2) / M145) OX=100226 GN=SCO0179 PE=3 SV=1	-119.294	0.53652	34460.8	356	81	81	10	10	15	10	1.5	30.6228	1	11
d1042	d1042.a1	d1042.a1.a1	SCO3241	Q9Z4Z0	Putaive isomerase OS=Streptomyces coelicolor (strain ATCC BAA-471 / A3(2) / M145) OX=100226 GN=SCO3241 PE=4 SV=1	-66.8595	0.41379	28261.5	290	81	81	10	10	13	12	1.08333	11.1153	1	12
d1043	d1043.a1	d1043.a1.a1	SCO5803	O69979	LexA repressor OS=Streptomyces coelicolor (strain ATCC BAA-471 / A3(2) / M145) OX=100226 GN=lexA PE=3 SV=1	-102.949	0.57265	23590.3	234	80	80	9	9	13	10	1.3	18.9526	1	12
d1044	d1044.a1	d1044.a1.a1	SCO5283	Q9FBR2	Putative two-component system response regulator OS=Streptomyces coelicolor (strain ATCC BAA-471 / A3(2) / M145) OX=100226 GN=SCO5283 PE=4 SV=1	-91.1795	0.4918	25066.1	244	79	79	10	10	12	7	1.71429	50.7947	1	12
d1045	d1045.a1	d1045.a1.a1	SCO1626	Q9RJ75	Putative cytochrome P450 OS=Streptomyces coelicolor (strain ATCC BAA-471 / A3(2) / M145) OX=100226 GN=SCO1626 PE=3 SV=1	-72.6472	0.28715	51642.8	498	79	79	9	9	12	16	0.75	4.62341	1	12
d1046	d1046.a1	d1046.a1.a1	SCO7436	Q9L124	Probable aldehyde dehydrogenase OS=Streptomyces coelicolor (strain ATCC BAA-471 / A3(2) / M145) OX=100226 GN=SCO7436 PE=3 SV=1	-100.121	0.38843	44948.1	484	77	77	10	10	11	22	0.5	2.16228	1	9
d1047	d1047.a1	d1047.a1.a1	SCO7321	Q9K4J3	Uncharacterized protein OS=Streptomyces coelicolor (strain ATCC BAA-471 / A3(2) / M145) OX=100226 GN=SCO7321 PE=4 SV=1	-103.505	0.5113	31820.4	354	76	76	10	10	11	20	0.55	2.54813	1	12
d1048	d1048.a1	d1048.a1.a1	SCO3089	Q9KZ60	Putative ABC transporter ATP-binding protein OS=Streptomyces coelicolor (strain ATCC BAA-471 / A3(2) / M145) OX=100226 GN=SCO3089 PE=4 SV=1	-79.2593	0.45313	25793.5	256	76	76	9	9	10	12	0.833333	5.81292	1	12
d1049	d1049.a1	d1049.a1.a1	SCO2899	Q9KZQ4	10 kDa chaperonin OS=Streptomyces coelicolor (strain ATCC BAA-471 / A3(2) / M145) OX=100226 GN=SCO2899 PE=3 SV=1	-64.4488	0.81356	12232.3	118	76	76	10	10	14	7	2	99	1	12
d1050	d1050.a1	d1050.a1.a1	SCO2517	Q9L2G6	Putative two-component system response regulator OS=Streptomyces coelicolor (strain ATCC BAA-471 / A3(2) / M145) OX=100226 GN=SCO2517 PE=4 SV=1	-81.5461	0.57269	21798.5	227	76	74	10	9	13	11	1.18182	14.1991	1	12
d1050	d1050.a2	d1050.a2.a1	SCO4123	Q9KYE7	Putative two-component system response regulator OS=Streptomyces coelicolor (strain ATCC BAA-471 / A3(2) / M145) OX=100226 GN=SCO4123 PE=4 SV=1	-9.4802	0.15766	22101.5	222	5	3	3	2	3	13	0.230769	0.701254	1	4
d1051	d1051.a1	d1051.a1.a1	SCO6988	Q9KZG4	Putative oxidoreductase OS=Streptomyces coelicolor (strain ATCC BAA-471 / A3(2) / M145) OX=100226 GN=SCO6988 PE=4 SV=1	-114.062	0.4522	36636.2	387	75	75	10	10	12	15	0.8	5.30957	1	11
d1052	d1052.a1	d1052.a1.a1	SCO7358	Q9KYM7	Uncharacterized protein OS=Streptomyces coelicolor (strain ATCC BAA-471 / A3(2) / M145) OX=100226 GN=SCO7358 PE=4 SV=1	-104.239	0.372	50580.7	500	74	74	10	10	10	21	0.47619	1.99358	1	12
d1053	d1053.a1	d1053.a1.a1	SCO3307	Q9WX26	Uncharacterized protein OS=Streptomyces coelicolor (strain ATCC BAA-471 / A3(2) / M145) OX=100226 GN=SCO3307 PE=4 SV=1	-79.3461	0.31667	30277.5	300	74	74	9	9	11	11	1	9	1	12
d1054	d1054.a1	d1054.a1.a1	SCO3238	Q9Z4Z3	Uncharacterized protein OS=Streptomyces coelicolor (strain ATCC BAA-471 / A3(2) / M145) OX=100226 GN=SCO3238 PE=4 SV=1	-84.5494	0.36788	36722.2	386	74	74	10	10	12	15	0.8	5.30957	1	11
d1055	d1055.a1	d1055.a1.a1	SCO1198	Q9RJX2	Putative acyl-CoA dehydrogenase OS=Streptomyces coelicolor (strain ATCC BAA-471 / A3(2) / M145) OX=100226 GN=SCO1198 PE=3 SV=1	-74.1156	0.36387	40339.8	393	73	73	10	10	12	16	0.75	4.62341	1	12
d1056	d1056.a1	d1056.a1.a1	SCO3072	Q9KZ76	Putative amino acid hydrolase OS=Streptomyces coelicolor (strain ATCC BAA-471 / A3(2) / M145) OX=100226 GN=SCO3072 PE=4 SV=1	-84.2682	0.37284	38504.1	405	72	72	10	10	11	19	0.578947	2.79269	1	12
d1057	d1057.a1	d1057.a1.a1	SCO2232	P72396	HTH-type transcriptional regulator MalR OS=Streptomyces coelicolor (strain ATCC BAA-471 / A3(2) / M145) OX=100226 GN=malR PE=4 SV=2	-98.188	0.54942	33486.6	344	70	70	10	10	11	11	1	9	1	12
d1058	d1058.a1	d1058.a1.a1	SCO2625	Q9F309	Uncharacterized N-acetyltransferase SCO2625 OS=Streptomyces coelicolor (strain ATCC BAA-471 / A3(2) / M145) OX=100226 GN=SCO2625 PE=3 SV=1	-77.8221	0.38741	40641.6	413	69	69	10	10	10	21	0.47619	1.99358	1	12
d1059	d1059.a1	d1059.a1.a1	SCO5677	Q8CJI6	Putative ATP/GTP binding protein OS=Streptomyces coelicolor (strain ATCC BAA-471 / A3(2) / M145) OX=100226 GN=SCO5677 PE=4 SV=1	-71.6759	0.24408	65051.2	676	67	67	10	10	10	25	0.4	1.51189	1	12
d1060	d1060.a1	d1060.a1.a1	SCO6762	Q9X7V7	Putative phytoene dehydrogenase OS=Streptomyces coelicolor (strain ATCC BAA-471 / A3(2) / M145) OX=100226 GN=SCO6762 PE=4 SV=1	-93.246	0.41423	45348	478	62	62	10	10	10	18	0.555556	2.59381	1	12
d1061	d1061.a1	d1061.a1.a1	SCO1361	Q9AKA1	Uncharacterized protein OS=Streptomyces coelicolor (strain ATCC BAA-471 / A3(2) / M145) OX=100226 GN=SCO1361 PE=4 SV=1	-72.9474	0.59649	22667.6	228	61	61	10	10	11	11	1	9	1	12
d1062	d1062.a1	d1062.a1.a1	SCO7031	Q9L024	Beta-D-xylosidase OS=Streptomyces coelicolor (strain ATCC BAA-471 / A3(2) / M145) OX=100226 GN=SCO7031 PE=4 SV=1	-90.7123	0.25094	75625	797	61	61	10	10	10	27	0.37037	1.34623	1	12
d1063	d1063.a1	d1063.a1.a1	SCO4776	Q9L0I1	Putative serine/threonine protein kinase OS=Streptomyces coelicolor (strain ATCC BAA-471 / A3(2) / M145) OX=100226 GN=SCO4776 PE=4 SV=1	-69.0083	0.18386	88434.2	979	58	58	10	10	11	32	0.34375	1.20673	1	12
d1064	d1064.a1	d1064.a1.a1	SCO0948	Q9RIV8	Putative alpha-mannosidase OS=Streptomyces coelicolor (strain ATCC BAA-471 / A3(2) / M145) OX=100226 GN=SCO0948 PE=4 SV=1	-76.6259	0.19364	102306	1007	58	58	10	10	10	39	0.25641	0.804722	1	12
d1065	d1065.a1	d1065.a1.a1	SCO3998	Q9ADQ7	Uncharacterized protein OS=Streptomyces coelicolor (strain ATCC BAA-471 / A3(2) / M145) OX=100226 GN=SCO3998 PE=4 SV=1	-67.0117	0.34899	42577.7	447	56	56	9	9	11	19	0.578947	2.79269	1	12
d1066	d1066.a1	d1066.a1.a1	SCO4145	Q9KZV6	Polyphosphate kinase OS=Streptomyces coelicolor (strain ATCC BAA-471 / A3(2) / M145) OX=100226 GN=ppk PE=3 SV=2	-76.3856	0.23995	78106.6	746	54	54	10	10	10	26	0.384615	1.42446	1	12
d1067	d1067.a1	d1067.a1.a1	SCO1506	Q9KXP4	Conserved ATP/GTP binding protein OS=Streptomyces coelicolor (strain ATCC BAA-471 / A3(2) / M145) OX=100226 GN=SCO1506 PE=4 SV=1	-72.1246	0.31042	43289.6	451	54	54	10	10	10	20	0.5	2.16228	1	12
d1068	d1068.a1	d1068.a1.a1	SCO1402	Q9KZN0	Putative large secreted protein OS=Streptomyces coelicolor (strain ATCC BAA-471 / A3(2) / M145) OX=100226 GN=SCO1402 PE=4 SV=1	-82.6362	0.20891	93176.6	943	54	54	10	10	10	44	0.227273	0.687612	1	12
d1069	d1069.a1	d1069.a1.a1	SCO0396	Q9RJJ2	Uncharacterized protein OS=Streptomyces coelicolor (strain ATCC BAA-471 / A3(2) / M145) OX=100226 GN=SCO0396 PE=4 SV=1	-72.3896	0.30425	43912.7	424	54	54	10	10	12	12	1	9	1	12
d1070	d1070.a1	d1070.a1.a1	SCO3298	Q9X890	Putative oxidoreductase OS=Streptomyces coelicolor (strain ATCC BAA-471 / A3(2) / M145) OX=100226 GN=SCO3298 PE=4 SV=1	-73.8821	0.53077	23341.2	260	53	53	10	10	10	10	1	9	1	12
d1071	d1071.a1	d1071.a1.a1	SCO5214	Q9K4A5	Putative SOS response-associated peptidase OS=Streptomyces coelicolor (strain ATCC BAA-471 / A3(2) / M145) OX=100226 GN=SCO5214 PE=3 SV=1	-61.886	0.46494	28983.5	271	47	47	10	10	12	14	0.857143	6.19686	1	12
d1072	d1072.a1	d1072.a1.a1	SCO0957	Q9RIU9	Putative oxidoreductase OS=Streptomyces coelicolor (strain ATCC BAA-471 / A3(2) / M145) OX=100226 GN=SCO0957 PE=4 SV=1	-59.0519	0.33	48924.9	500	44	44	10	10	11	20	0.55	2.54813	1	9
d1073	d1073.a1	d1073.a1.a1	SCO4972	Q9EWG8	Putative dehydrogenase OS=Streptomyces coelicolor (strain ATCC BAA-471 / A3(2) / M145) OX=100226 GN=SCO4972 PE=4 SV=1	-90.0532	0.18983	78463.7	806	43	43	10	10	11	27	0.407407	1.5551	1	8
d1074	d1074.a1	d1074.a1.a1	SCO0269	Q9RK93	Uncharacterized protein OS=Streptomyces coelicolor (strain ATCC BAA-471 / A3(2) / M145) OX=100226 GN=SCO0269 PE=4 SV=1	-71.6189	0.1453	103532	1053	34	34	10	10	10	43	0.232558	0.708276	1	9
d1075	d1075.a1	d1075.a1.a1	SCO6811	Q9L221	Putative secreted protein OS=Streptomyces coelicolor (strain ATCC BAA-471 / A3(2) / M145) OX=100226 GN=SCO6811 PE=4 SV=1	-69.9611	0.38147	43910.3	464	24	24	9	9	12	13	0.923077	7.37678	1	4
d1076	d1076.a1	d1076.a1.a1	SCO4505	Q9L0T9	Cold shock protein OS=Streptomyces coelicolor (strain ATCC BAA-471 / A3(2) / M145) OX=100226 GN=SCO4505 PE=4 SV=1	-79.9808	0.80597	6757.26	67	300	300	9	9	12	2	6	999999	1	12
d1077	d1077.a1	d1077.a1.a1	SCO4707	Q9L0D5	50S ribosomal protein L22 OS=Streptomyces coelicolor (strain ATCC BAA-471 / A3(2) / M145) OX=100226 GN=rplV PE=3 SV=2	-91.3384	0.63478	11509.1	115	295	295	8	8	11	3	3.66667	4640.59	1	12
d1078	d1078.a1	d1078.a1.a1	SCO4709	Q9L0D3	50S ribosomal protein L16 OS=Streptomyces coelicolor (strain ATCC BAA-471 / A3(2) / M145) OX=100226 GN=rplP PE=3 SV=1	-78.6085	0.4964	14768	139	216	216	8	8	12	4	3	999	1	12
d1079	d1079.a1	d1079.a1.a1	SCO6482	Q9ZBJ2	Uncharacterized protein OS=Streptomyces coelicolor (strain ATCC BAA-471 / A3(2) / M145) OX=100226 GN=SCO6482 PE=4 SV=1	-93.7506	0.68027	15016.6	147	205	205	9	9	14	7	2	99	1	12
d1080	d1080.a1	d1080.a1.a1	SCO4648	P0A463	50S ribosomal protein L11 OS=Streptomyces coelicolor (strain ATCC BAA-471 / A3(2) / M145) OX=100226 GN=rplK PE=3 SV=1	-61.3187	0.55556	14105.5	144	201	201	8	8	9	4	2.25	176.828	1	12
d1081	d1081.a1	d1081.a1.a1	SCO2627	Q9L206	Putative sugar-phosphate isomerase OS=Streptomyces coelicolor (strain ATCC BAA-471 / A3(2) / M145) OX=100226 GN=SCO2627 PE=4 SV=1	-72.0648	0.62893	15753.6	159	198	198	7	7	13	6	2.16667	145.78	1	12
d1082	d1082.a1	d1082.a1.a1	SCO5806	O69982	Uncharacterized protein OS=Streptomyces coelicolor (strain ATCC BAA-471 / A3(2) / M145) OX=100226 GN=SCO5806 PE=4 SV=1	-104.337	0.69307	19733.7	202	197	197	9	9	13	8	1.625	41.1697	1	12
d1083	d1083.a1	d1083.a1.a1	SCO1478	Q9KXS1	DNA-directed RNA polymerase subunit omega OS=Streptomyces coelicolor (strain ATCC BAA-471 / A3(2) / M145) OX=100226 GN=rpoZ PE=1 SV=1	-69.2916	0.95556	8992.67	90	173	173	7	7	12	2	6	999999	1	12
d1084	d1084.a1	d1084.a1.a1	SCO5570	Q9ZBQ9	Uncharacterized protein OS=Streptomyces coelicolor (strain ATCC BAA-471 / A3(2) / M145) OX=100226 GN=SCO5570 PE=4 SV=1	-101.257	0.61751	21962.6	217	156	156	8	8	14	10	1.4	24.1189	1	12
d1085	d1085.a1	d1085.a1.a1	SCO3889	P52230	Thioredoxin 1 OS=Streptomyces coelicolor (strain ATCC BAA-471 / A3(2) / M145) OX=100226 GN=trxA PE=1 SV=4	-66.2459	0.66364	10889.5	110	149	149	6	6	13	6	2.16667	145.78	1	12
d1086	d1086.a1	d1086.a1.a1	SCO1563	Q9L1B9	Putative acetyltransferase OS=Streptomyces coelicolor (strain ATCC BAA-471 / A3(2) / M145) OX=100226 GN=SCO1563 PE=4 SV=1	-90.9752	0.41615	15963.2	161	144	144	8	8	12	8	1.5	30.6228	1	12
d1087	d1087.a1	d1087.a1.a1	SCO3476	Q9RKG1	Putative short-chain dehydrogenase OS=Streptomyces coelicolor (strain ATCC BAA-471 / A3(2) / M145) OX=100226 GN=SCO3476 PE=4 SV=1	-101.045	0.55378	23486.3	251	143	143	9	9	13	12	1.08333	11.1153	1	12
d1088	d1088.a1	d1088.a1.a1	SCO4992	Q93JK2	Uncharacterized protein OS=Streptomyces coelicolor (strain ATCC BAA-471 / A3(2) / M145) OX=100226 GN=SCO4992 PE=4 SV=1	-95.883	0.57477	20576.3	214	142	142	9	9	9	5	1.8	62.0957	1	12
d1089	d1089.a1	d1089.a1.a1	SCO5170	Q9FBI8	Putative tetR-family transcriptional regulator OS=Streptomyces coelicolor (strain ATCC BAA-471 / A3(2) / M145) OX=100226 GN=SCO5170 PE=4 SV=1	-93.4307	0.57746	21226.8	213	138	138	8	8	12	12	1	9	1	12
d1090	d1090.a1	d1090.a1.a1	SCO1486	Q9KXR3	Dihydroorotase OS=Streptomyces coelicolor (strain ATCC BAA-471 / A3(2) / M145) OX=100226 GN=pyrC PE=3 SV=1	-105.752	0.48832	41478	428	137	137	9	9	12	15	0.8	5.30957	1	12
d1091	d1091.a1	d1091.a1.a1	SCO1633	Q9RJ68	Sec-independent protein translocase protein TatA OS=Streptomyces coelicolor (strain ATCC BAA-471 / A3(2) / M145) OX=100226 GN=tatA PE=3 SV=1	-77.521	0.56842	8966.86	95	137	137	8	8	14	3	4.66667	46414.9	1	12
d1092	d1092.a1	d1092.a1.a1	SCO4826	Q9K3J4	Putative membrane protein OS=Streptomyces coelicolor (strain ATCC BAA-471 / A3(2) / M145) OX=100226 GN=SCO4826 PE=4 SV=1	-89.2086	0.39759	44421.8	498	132	132	9	9	11	16	0.6875	3.86968	1	12
d1093	d1093.a1	d1093.a1.a1	SCO2298	Q9L015	KHG/KDPG aldolase OS=Streptomyces coelicolor (strain ATCC BAA-471 / A3(2) / M145) OX=100226 GN=SCO2298 PE=4 SV=1	-84.3257	0.54338	18944	219	130	130	8	8	11	7	1.57143	36.2759	1	12
d1094	d1094.a1	d1094.a1.a1	SCO3647	Q9X8R4	Uncharacterized protein OS=Streptomyces coelicolor (strain ATCC BAA-471 / A3(2) / M145) OX=100226 GN=SCO3647 PE=4 SV=1	-78.427	0.64336	14170	143	130	130	9	9	12	6	2	99	1	12
d1095	d1095.a1	d1095.a1.a1	SCO4687	Q9L0F5	Uncharacterized protein OS=Streptomyces coelicolor (strain ATCC BAA-471 / A3(2) / M145) OX=100226 GN=SCO4687 PE=4 SV=1	-90	0.80672	12112	119	125	125	6	6	12	6	2	99	1	12
d1096	d1096.a1	d1096.a1.a1	SCO6731	Q9X7N7	Putative thiolase OS=Streptomyces coelicolor (strain ATCC BAA-471 / A3(2) / M145) OX=100226 GN=SCO6731 PE=3 SV=1	-103.224	0.45792	38384.7	404	125	125	9	9	14	11	1.27273	17.7382	1	12
d1097	d1097.a1	d1097.a1.a1	SCO2855	Q9RD96	Uncharacterized protein OS=Streptomyces coelicolor (strain ATCC BAA-471 / A3(2) / M145) OX=100226 GN=SCO2855 PE=4 SV=1	-103.572	0.49408	32631.3	338	124	124	8	8	12	10	1.2	14.8489	1	12
d1098	d1098.a1	d1098.a1.a1	SCO2010	Q9S2J3	Putative branched chain amino acid transport permease OS=Streptomyces coelicolor (strain ATCC BAA-471 / A3(2) / M145) OX=100226 GN=SCO2010 PE=3 SV=1	-102.299	0.17928	57375.6	608	123	123	9	9	13	13	1	9	1	12
d1099	d1099.a1	d1099.a1.a1	SCO6471	Q9ZBK3	Putative citratelyase OS=Streptomyces coelicolor (strain ATCC BAA-471 / A3(2) / M145) OX=100226 GN=SCO6471 PE=3 SV=1	-74.0017	0.40413	34665.5	339	119	119	9	9	11	13	0.846154	6.01704	1	12
d1100	d1100.a1	d1100.a1.a1	SCO7299	Q9K4L5	Putative stress-inducible protein OS=Streptomyces coelicolor (strain ATCC BAA-471 / A3(2) / M145) OX=100226 GN=SCO7299 PE=4 SV=1	-80.4174	0.41987	28283.6	312	118	118	8	8	12	11	1.09091	11.3285	1	12
d1101	d1101.a1	d1101.a1.a1	SCO5843	O50517	Uncharacterized protein OS=Streptomyces coelicolor (strain ATCC BAA-471 / A3(2) / M145) OX=100226 GN=SCO5843 PE=4 SV=1	-87.2454	0.61538	18990.4	195	116	116	8	8	12	9	1.33333	20.5443	1	12
d1102	d1102.a1	d1102.a1.a1	SCO4330	Q9KXM7	Uncharacterized protein OS=Streptomyces coelicolor (strain ATCC BAA-471 / A3(2) / M145) OX=100226 GN=SCO4330 PE=4 SV=1	-92.1191	0.60714	28738.1	308	116	116	9	9	12	9	1.33333	20.5443	1	12
d1103	d1103.a1	d1103.a1.a1	SCO4800	Q9KY64	Isobutiryl CoA mutase, small subunit OS=Streptomyces coelicolor (strain ATCC BAA-471 / A3(2) / M145) OX=100226 GN=SCO4800 PE=4 SV=1	-93.7161	0.6087	12671.7	138	112	112	9	9	13	3	4.33333	21543.3	1	12
d1104	d1104.a1	d1104.a1.a1	SCO3249	Q9Z4Y2	Putative acyl carrier protein OS=Streptomyces coelicolor (strain ATCC BAA-471 / A3(2) / M145) OX=100226 GN=SCO3249 PE=4 SV=1	-94.9828	0.92593	7770.02	81	110	110	9	9	12	4	3	999	1	12
d1105	d1105.a1	d1105.a1.a1	SCO4975	Q9EWH0	Uncharacterized protein OS=Streptomyces coelicolor (strain ATCC BAA-471 / A3(2) / M145) OX=100226 GN=SCO4975 PE=4 SV=1	-91.5693	0.23032	66210.7	686	109	109	9	9	11	17	0.647059	3.43669	1	12
d1106	d1106.a1	d1106.a1.a1	SCO4247	Q9L0P4	Uncharacterized protein OS=Streptomyces coelicolor (strain ATCC BAA-471 / A3(2) / M145) OX=100226 GN=SCO4247 PE=4 SV=1	-88.3391	0.58333	23684.1	240	108	108	9	9	10	9	1.11111	11.9155	1	12
d1107	d1107.a1	d1107.a1.a1	SCO7472	Q93JC4	Putative phenylacetic acid degradation protein PaaB OS=Streptomyces coelicolor (strain ATCC BAA-471 / A3(2) / M145) OX=100226 GN=SCO7472 PE=4 SV=1	-85.8393	0.80583	11018.5	103	102	102	9	9	12	6	2	99	1	12
d1108	d1108.a1	d1108.a1.a1	SCO1522	Q9L287	Pyridoxal 5'-phosphate synthase subunit PdxT OS=Streptomyces coelicolor (strain ATCC BAA-471 / A3(2) / M145) OX=100226 GN=pdxT PE=3 SV=1	-83.1716	0.77723	19675.1	202	100	100	9	9	11	7	1.57143	36.2759	1	12
d1109	d1109.a1	d1109.a1.a1	SCO6008	O50502	Probable transcriptional repressor protein OS=Streptomyces coelicolor (strain ATCC BAA-471 / A3(2) / M145) OX=100226 GN=SCO6008 PE=4 SV=1	-83.7087	0.44417	37525.7	403	98	98	9	9	9	14	0.642857	3.39397	1	12
d1110	d1110.a1	d1110.a1.a1	SCO5381	Q9K4D0	Uncharacterized protein OS=Streptomyces coelicolor (strain ATCC BAA-471 / A3(2) / M145) OX=100226 GN=SCO5381 PE=4 SV=1	-99.7586	0.66842	19136.9	190	98	98	8	8	13	7	1.85714	70.9686	1	12
d1111	d1111.a1	d1111.a1.a1	SCO1123	Q9EX03	Uncharacterized protein OS=Streptomyces coelicolor (strain ATCC BAA-471 / A3(2) / M145) OX=100226 GN=SCO1123 PE=4 SV=1	-87.2032	0.81818	13258	132	96	96	9	9	10	8	1.25	16.7828	1	12
d1112	d1112.a1	d1112.a1.a1	SCO1210	Q9FCA3	Putative transcriptional regulatory protein OS=Streptomyces coelicolor (strain ATCC BAA-471 / A3(2) / M145) OX=100226 GN=SCO1210 PE=4 SV=1	-67.4386	0.48624	21603	218	96	96	8	8	10	8	1.25	16.7828	1	12
d1113	d1113.a1	d1113.a1.a1	SCO1026	Q9K3N4	Putative transcriptional regulatory protein OS=Streptomyces coelicolor (strain ATCC BAA-471 / A3(2) / M145) OX=100226 GN=SCO1026 PE=4 SV=1	-77.3083	0.43796	25685.5	274	96	96	9	9	9	10	0.9	6.94328	1	12
d1114	d1114.a1	d1114.a1.a1	SCO2667	Q9L254	Uncharacterized protein OS=Streptomyces coelicolor (strain ATCC BAA-471 / A3(2) / M145) OX=100226 GN=SCO2667 PE=4 SV=1	-96.5119	0.361	41999	482	96	96	9	9	11	13	0.846154	6.01704	1	12
d1115	d1115.a1	d1115.a1.a1	SCO3475	Q9RKG2	Putative isomerase OS=Streptomyces coelicolor (strain ATCC BAA-471 / A3(2) / M145) OX=100226 GN=SCO3475 PE=4 SV=1	-73.061	0.28382	37026	377	96	96	9	9	11	15	0.733333	4.4117	1	12
d1116	d1116.a1	d1116.a1.a1	SCO0929	Q9RCY1	Uncharacterized protein OS=Streptomyces coelicolor (strain ATCC BAA-471 / A3(2) / M145) OX=100226 GN=SCO0929 PE=4 SV=1	-74.044	0.45556	27151.8	270	94	94	9	9	10	7	1.42857	25.827	1	12
d1117	d1117.a1	d1117.a1.a1	SCO3100	Q9F2P9	Uncharacterized protein OS=Streptomyces coelicolor (strain ATCC BAA-471 / A3(2) / M145) OX=100226 GN=SCO3100 PE=4 SV=1	-90.8352	0.45846	31291	325	93	93	9	9	10	16	0.625	3.21697	1	12
d1118	d1118.a1	d1118.a1.a1	SCO2597	Q9L1I0	50S ribosomal protein L21 OS=Streptomyces coelicolor (strain ATCC BAA-471 / A3(2) / M145) OX=100226 GN=rplU PE=3 SV=1	-62.6472	0.69811	11018	106	92	92	9	9	12	2	6	999999	1	12
d1119	d1119.a1	d1119.a1.a1	SCO2880	Q9KZS1	Uncharacterized protein OS=Streptomyces coelicolor (strain ATCC BAA-471 / A3(2) / M145) OX=100226 GN=SCO2880 PE=4 SV=1	-62.7747	0.55714	13589.8	140	90	90	8	8	11	7	1.57143	36.2759	1	12
d1120	d1120.a1	d1120.a1.a1	SCO6760	Q9X7V5	Putative phytoene synthase OS=Streptomyces coelicolor (strain ATCC BAA-471 / A3(2) / M145) OX=100226 GN=SCO6760 PE=4 SV=1	-73.255	0.38141	30813.8	312	90	90	9	9	11	11	1	9	1	12
d1121	d1121.a1	d1121.a1.a1	SCO2447	Q9L099	Uncharacterized protein OS=Streptomyces coelicolor (strain ATCC BAA-471 / A3(2) / M145) OX=100226 GN=SCO2447 PE=4 SV=1	-75.3857	0.69935	14490.3	153	89	89	9	9	11	8	1.375	22.7137	1	12
d1122	d1122.a1	d1122.a1.a1	SCO1790	Q9S210	Uncharacterized protein OS=Streptomyces coelicolor (strain ATCC BAA-471 / A3(2) / M145) OX=100226 GN=SCO1790 PE=4 SV=1	-73.3265	0.6619	19788.5	210	89	89	8	8	9	7	1.28571	18.307	1	12
d1123	d1123.a1	d1123.a1.a1	SCO3669	P40170	Chaperone protein DnaJ 1 OS=Streptomyces coelicolor (strain ATCC BAA-471 / A3(2) / M145) OX=100226 GN=dnaJ1 PE=3 SV=2	-75.3274	0.30075	38754.6	399	88	88	9	9	11	15	0.733333	4.4117	1	12
d1124	d1124.a1	d1124.a1.a1	SCO6076	Q9X842	Putative dipeptidase OS=Streptomyces coelicolor (strain ATCC BAA-471 / A3(2) / M145) OX=100226 GN=SCO6076 PE=4 SV=1	-109.188	0.48138	35768.9	376	88	88	9	9	10	14	0.714286	4.17947	1	12
d1125	d1125.a1	d1125.a1.a1	SCO3049	Q93J53	Putative acyl-CoA hydrolase OS=Streptomyces coelicolor (strain ATCC BAA-471 / A3(2) / M145) OX=100226 GN=SCO3049 PE=4 SV=1	-76.4596	0.74112	19771	197	86	86	9	9	9	8	1.125	12.3352	1	12
d1126	d1126.a1	d1126.a1.a1	SCO1699	Q9S253	Putative transcriptional regulator OS=Streptomyces coelicolor (strain ATCC BAA-471 / A3(2) / M145) OX=100226 GN=SCO1699 PE=4 SV=1	-60.5748	0.48837	20551.5	215	85	85	7	7	9	13	0.692308	3.92388	1	12
d1127	d1127.a1	d1127.a1.a1	SCO0804	Q9RD73	Uncharacterized protein OS=Streptomyces coelicolor (strain ATCC BAA-471 / A3(2) / M145) OX=100226 GN=SCO0804 PE=4 SV=1	-82.3697	0.54656	24283.1	247	84	84	9	9	10	14	0.714286	4.17947	1	12
d1128	d1128.a1	d1128.a1.a1	SCO6423	O69817	Putative lipoate-protein ligase OS=Streptomyces coelicolor (strain ATCC BAA-471 / A3(2) / M145) OX=100226 GN=SCO6423 PE=4 SV=1	-92.1967	0.34021	38307.5	388	83	83	9	9	11	13	0.846154	6.01704	1	12
d1129	d1129.a1	d1129.a1.a1	SCO2206	Q8CK03	SCO2206 protein OS=Streptomyces coelicolor (strain ATCC BAA-471 / A3(2) / M145) OX=100226 GN=SCO2206 PE=3 SV=1	-82.5179	0.63158	13909.1	133	83	83	9	9	10	6	1.66667	45.4159	1	12
d1130	d1130.a1	d1130.a1.a1	SCO5749	O86809	Two-component regulator OS=Streptomyces coelicolor (strain ATCC BAA-471 / A3(2) / M145) OX=100226 GN=SCO5749 PE=4 SV=1	-68.4242	0.40179	21458.4	224	82	82	8	8	9	8	1.125	12.3352	1	12
d1131	d1131.a1	d1131.a1.a1	SCO3582	Q9X935	Putative secreted protein OS=Streptomyces coelicolor (strain ATCC BAA-471 / A3(2) / M145) OX=100226 GN=SCO3582 PE=4 SV=1	-69.0387	0.42395	31716.2	309	82	82	8	8	12	9	1.33333	20.5443	1	12
d1132	d1132.a1	d1132.a1.a1	SCO3242	Q9Z4Y9	Puitative transferase OS=Streptomyces coelicolor (strain ATCC BAA-471 / A3(2) / M145) OX=100226 GN=SCO3242 PE=4 SV=1	-87.2031	0.57732	23459	291	82	82	9	9	12	11	1.09091	11.3285	1	12
d1133	d1133.a1	d1133.a1.a1	SCO2968	Q9L1S7	Cell division protein FtsX OS=Streptomyces coelicolor (strain ATCC BAA-471 / A3(2) / M145) OX=100226 GN=SCO2968 PE=3 SV=1	-72.5332	0.26885	31255.2	305	81	81	9	9	9	14	0.642857	3.39397	1	12
d1134	d1134.a1	d1134.a1.a1	SCO1421	Q9RKY0	RNA polymerase-binding protein RbpA OS=Streptomyces coelicolor (strain ATCC BAA-471 / A3(2) / M145) OX=100226 GN=rbpA PE=1 SV=1	-60.3482	0.48387	13190.6	124	80	80	9	9	12	7	1.71429	50.7947	1	12
d1135	d1135.a1	d1135.a1.a1	SCO2576	Q9RDL0	Phosphoglycerate mutase OS=Streptomyces coelicolor (strain ATCC BAA-471 / A3(2) / M145) OX=100226 GN=SCO2576 PE=3 SV=1	-101.922	0.49776	22446.6	223	80	80	9	9	10	10	1	9	1	12
d1136	d1136.a1	d1136.a1.a1	SCO2570	Q9RDL6	Putative secreted protein OS=Streptomyces coelicolor (strain ATCC BAA-471 / A3(2) / M145) OX=100226 GN=SCO2570 PE=4 SV=1	-69.1302	0.56977	24498.7	258	80	80	9	9	9	12	0.75	4.62341	1	12
d1137	d1137.a1	d1137.a1.a1	SCO3075	Q9KZ73	Putative transcriptional regulator OS=Streptomyces coelicolor (strain ATCC BAA-471 / A3(2) / M145) OX=100226 GN=SCO3075 PE=4 SV=1	-74.6096	0.43253	26465.8	289	79	79	8	8	9	14	0.642857	3.39397	1	12
d1138	d1138.a1	d1138.a1.a1	SCO6981	Q9KZH1	Probable ABC transport protein, ATP-binding component OS=Streptomyces coelicolor (strain ATCC BAA-471 / A3(2) / M145) OX=100226 GN=SCO6981 PE=4 SV=1	-88.9072	0.43636	31841.5	330	78	78	9	9	13	12	1.08333	11.1153	1	12
d1139	d1139.a1	d1139.a1.a1	SCO4441	Q9KZY5	Putative DNA-binding protein OS=Streptomyces coelicolor (strain ATCC BAA-471 / A3(2) / M145) OX=100226 GN=SCO4441 PE=4 SV=1	-60.8291	0.30508	31868.4	295	78	78	8	8	10	8	1.25	16.7828	1	12
d1140	d1140.a1	d1140.a1.a1	SCO3048	Q93J54	Putative membrane protein OS=Streptomyces coelicolor (strain ATCC BAA-471 / A3(2) / M145) OX=100226 GN=SCO3048 PE=4 SV=1	-85.1194	0.35768	40586.3	397	76	76	9	9	9	13	0.692308	3.92388	1	12
d1141	d1141.a1	d1141.a1.a1	SCO1785	Q9S215	Putative iron-siderophore uptake system ATP-binding component OS=Streptomyces coelicolor (strain ATCC BAA-471 / A3(2) / M145) OX=100226 GN=SCO1785 PE=4 SV=1	-74.5197	0.36213	30662	301	76	76	9	9	10	16	0.625	3.21697	1	12
d1142	d1142.a1	d1142.a1.a1	SCO4196	Q9FCH3	Putative organophosphate acid anhydrase OS=Streptomyces coelicolor (strain ATCC BAA-471 / A3(2) / M145) OX=100226 GN=SCO4196 PE=4 SV=1	-83.0619	0.44059	39056.7	404	75	75	9	9	9	10	0.9	6.94328	1	12
d1143	d1143.a1	d1143.a1.a1	SCO5244	Q9R3X8	Anti-sigma factor OS=Streptomyces coelicolor (strain ATCC BAA-471 / A3(2) / M145) OX=100226 GN=prsH PE=1 SV=1	-73.1378	0.74453	12875.6	137	74	74	8	8	9	8	1.125	12.3352	1	12
d1144	d1144.a1	d1144.a1.a1	SCO2771	Q9L082	Uncharacterized phosphatase SCO2771 OS=Streptomyces coelicolor (strain ATCC BAA-471 / A3(2) / M145) OX=100226 GN=SCO2771 PE=1 SV=1	-90.7854	0.35496	26241	262	73	73	9	9	11	10	1.1	11.5893	1	12
[truncated: 1,675 more rows]

## Sheet: Table S6
Supporting information Table S6. X!TandemPipeline protein MS2 spectra number comparison between strains (before data post-processing)
[truncated: 2,917 more rows]

[truncated: 2 more sheets: Table S7, Table S8]
